# Supplementary material for: Multiomics Revealed the Multi-Dimensional Effects of Late Sleep on Gut Microbiota and Metabolites in Children in Northwest China
Source: Nutrients. 2023 Oct 10;15(20):4315. doi: 10.3390/nu15204315 (PMC10609417; doi:10.3390/nu15204315)
Supplement: Supplementary file 1 [file nutrients-15-04315-s001.zip]

Archive with 9 entries (9 files):
- Figure S1.pdf
- Figure S2.pdf
- Figure S3.pdf
- Figure S4.pdf
- Figure S5.pdf
- Figure S6.pdf
- Table S1. Details of the sequencing data.xlsx
- Table S2. Microbial metabolic pathway analysis.xlsx
- Table S3. Data related to the corresponding Figures.xlsx
