# Supplementary material for: Multiomics Revealed the Multi-Dimensional Effects of Late Sleep on Gut Microbiota and Metabolites in Children in Northwest China
Source: Nutrients. 2023 Oct 10;15(20):4315. doi: 10.3390/nu15204315 (PMC10609417; doi:10.3390/nu15204315)
Supplement: Supplementary file 1 [file nutrients-15-04315-s001.zip › Table S1. Details of the sequencing data.xlsx]

## Sheet: Sequencing
ID	Raw reads base number (G)	Raw reads number (M)	After filtering low quality and N-contained reads (%)	After remove host rate (%)	Clean reads base number (G)	Clean reads number (M)
MC003	10.42	69.4667	99.41	97.94	10.2053	68.0357
MC004	10.42	69.4667	99.41	97.97	10.2085	68.0565
MC005	9.92	66.1333	99.3	97.56	9.67795	64.5197
MC006	10.04	66.9333	99.36	97.8	9.81912	65.4608
MC007	10.28	68.5333	99.38	97.85	10.059	67.0599
MC008	10.76	71.7333	99.42	98	10.5448	70.2987
MC009	10.28	68.5333	99.38	97.86	10.06	67.0667
MC010	10.02	66.8	99.35	97.79	9.79856	65.3237
MC011	10.3	68.6667	99.39	97.92	10.0858	67.2384
MC012	10.34	68.9333	99.39	97.9	10.1229	67.4857
MC015	10.24	68.2667	99.37	97.83	10.0178	66.7853
MC016	10.98	73.2	99.43	98.02	10.7626	71.7506
MC017	10.44	69.6	99.41	97.98	10.2291	68.1941
MC019	11.94	79.6	99.45	98.12	11.7155	78.1035
MC020	12.8	85.3333	99.47	98.19	12.5683	83.7888
MC022	10.48	69.8667	99.41	97.96	10.2662	68.4414
MC023	11.46	76.4	99.44	98.08	11.24	74.9331
MC024	10.78	71.8667	99.42	98.01	10.5655	70.4365
MC025	10.5	70	99.63	98.76	10.3698	69.132
MC026	17.92	119.467	99.55	98.44	17.6404	117.603
MC027	17.94	119.6	99.56	98.5	17.6709	117.806
MC028	11.14	74.2667	99.43	98.04	10.9217	72.811
MC029	14.92	99.4667	99.49	98.25	14.6589	97.726
MC030	10.5	70	99.41	97.96	10.2858	68.572
MC031	11.48	76.5333	99.44	98.06	11.2573	75.0486
MC032	10.28	68.5333	99.38	97.86	10.06	67.0667
MC033	10.36	69.0667	99.39	97.89	10.1414	67.6094
MC034	11.16	74.4	99.43	98.05	10.9424	72.9492
MC035	10.52	70.1333	99.41	97.98	10.3075	68.7166
MC036	14.58	97.2	99.48	98.19	14.3161	95.4407
MC037	10.06	67.0667	99.36	97.81	9.83969	65.5979
MC038	10.18	67.8667	99.36	97.81	9.95706	66.3804
MC039	14.66	97.7333	99.48	98.23	14.4005	96.0035
MC040	10.8	72	99.42	98	10.584	70.56
MC041	11.52	76.8	99.44	98.06	11.2965	75.3101
MC042	11.54	76.9333	99.44	98.06	11.3161	75.4408
MC043	14.74	98.2667	99.48	98.22	14.4776	96.5175
MC044	10.26	68.4	99.37	97.85	10.0394	66.9294
MC045	12.64	84.2667	99.46	98.16	12.4074	82.7162
MC046	11.64	77.6	99.44	98.05	11.413	76.0868
MC048	9.94	66.2667	99.34	97.74	9.71536	64.769
MC050	13	86.6667	99.47	98.17	12.7621	85.0807
MC051	12	80	99.45	98.11	11.7732	78.488
MC053	10.54	70.2667	99.41	97.97	10.326	68.8403
MC054	12.72	84.8	99.46	98.15	12.4847	83.2312
MC055	10.8	72	99.42	97.97	10.5808	70.5384
MC056	10.82	72.1333	99.42	98	10.6036	70.6907
MC057	10.58	70.5333	99.41	98.03	10.3716	69.1438
MC058	10.6	70.6667	99.41	97.97	10.3848	69.2321
MC059	9.84	65.6	98.73	96.19	9.4651	63.1006
MC060	16.48	109.867	99.53	98.36	16.2097	108.065
MC061	11.2	74.6667	99.43	98.03	10.9794	73.1957
MC062	12.64	84.2667	99.57	98.55	12.4567	83.0448
MC063	15.2	101.333	99.5	98.26	14.9355	99.5701
MC064	13	86.6667	99.47	98.19	12.7647	85.098
MC065	12.8	85.3333	99.56	98.5	12.608	84.0533
MC066	15.08	100.533	99.49	98.22	14.8116	98.7438
MC067	16.14	107.6	99.51	98.29	15.864	105.76
MC068	11.88	79.2	99.44	98.08	11.6519	77.6794
MC069	11.3	75.3333	99.43	98.02	11.0763	73.8417
MC070	11.9	79.3333	99.44	98.06	11.6691	77.7943
MC071	11.3	75.3333	99.43	98.03	11.0774	73.8493
MC072	13.04	86.9333	99.47	98.19	12.804	85.3598
MC073	13.18	87.8667	99.47	98.18	12.9401	86.2675
MC074	13.36	89.0667	99.47	98.16	13.1142	87.4278
MC076	14.04	93.6	99.75	99.03	13.9038	92.6921
MC077	13.48	89.8667	99.47	98.14	13.2293	88.1951
MC078	14.82	98.8	99.48	98.2	14.5532	97.0216
MC079	9.88	65.8667	98.74	96.28	9.51246	63.4164
MC081	10.86	72.4	99.42	98	10.6428	70.952
MC082	13.52	90.1333	99.47	98.19	13.2753	88.5019
MC083	10.04	66.9333	99.35	97.84	9.82314	65.4876
MC084	14.82	98.8	99.48	98.19	14.5518	97.0117
MC085	13.68	91.2	99.47	98.16	13.4283	89.5219
MC087	14	93.3333	99.47	98.18	13.7452	91.6347
MC088	11.92	79.4667	99.44	98.06	11.6888	77.925
MC089	10.68	71.2	99.41	98	10.4664	69.776
MC090	12.14	80.9333	99.45	98.09	11.9081	79.3875
MC091	14.04	93.6	99.47	98.18	13.7845	91.8965
MC092	14.22	94.8	99.47	98.13	13.9541	93.0272
MC093	10.74	71.6	99.41	97.97	10.522	70.1465
MC094	10.36	69.0667	99.39	97.91	10.1435	67.6232
MC095	11.38	75.8667	99.43	98.04	11.157	74.3797
MC096	10.92	72.8	99.42	98.02	10.7038	71.3586
MC097	15.2	101.333	99.49	98.22	14.9294	99.5296
MC098	14.26	95.0667	99.47	98.15	13.9962	93.3079
MC099	9.78	65.2	98.43	95.4	9.33012	62.2008
MC100	12.14	80.9333	99.45	98.14	11.9142	79.428
Mean	12.017	80.1136	99.4159	98.0108	11.7823	78.52
SD	1.94896	12.9931	0.162846	0.447263	1.93923	0.0581132
Mean±SD	12.02±1.95	80.11±12.99	99.42±0.16	98.01±0.45	11.78±1.94	78.52±0.06
