# Supplementary material for: Multiomics Revealed the Multi-Dimensional Effects of Late Sleep on Gut Microbiota and Metabolites in Children in Northwest China
Source: Nutrients. 2023 Oct 10;15(20):4315. doi: 10.3390/nu15204315 (PMC10609417; doi:10.3390/nu15204315)
Supplement: Supplementary file 1 [file nutrients-15-04315-s001.zip › Table S2. Microbial metabolic pathway analysis.xlsx]

## Sheet: Humann3
ID	CC_pcor	pvalue_pcor	Pvalue.wilcox	Effect_size	mean_occ_N	mean_occ_Y	mean_abun_N	mean_abun_Y	enrichment	mean_abun	mean_occ	log2FC	Qvalue	MC003	MC004	MC005	MC006	MC007	MC008	MC009	MC010	MC011	MC012	MC015	MC016	MC017	MC019	MC020	MC022	MC023	MC024	MC025	MC026	MC027	MC028	MC029	MC030	MC031	MC032	MC033	MC034	MC035	MC036	MC037	MC038	MC039	MC040	MC041	MC042
PWY-3841: folate transformations II (plants)|g__Akkermansia.s__Akkermansia_muciniphila	0.418073	6.85286e-05	0.000101311	0.447917	0.25	0.666667	96.554	211.554	N < Y	159.281	0.477273	1.13161	0.353528	0	0	0	77.7959	0	9.06036	17.0031	0	0	0	0	0	0	177.354	0	184.778	31.7936	16.8538	0	22.9061	0	0	0	13.8717	82.3962	0	58.7868	127.772	0	708.664	75.3338	23.5828	45.3433	0	19.1165	0
HSERMETANA-PWY: L-methionine biosynthesis III|g__Akkermansia.s__Akkermansia_muciniphila	0.414361	8.06651e-05	0.000105154	0.446875	0.25	0.666667	90.4545	197.739	N < Y	148.973	0.477273	1.12833	0.353528	0	0	0	82.7762	0	0	14.791	0	0	0	0	0	0	137.016	0	160.472	29.4814	18.3241	0	20.3233	0	8.4651	0	16.3548	78.9727	0	53.6557	133.069	0	650.568	95.6202	21.6169	40.442	0	15.9853	0
COA-PWY: coenzyme A biosynthesis I (prokaryotic)|g__Akkermansia.s__Akkermansia_muciniphila	0.406512	0.00011317	0.000147701	0.439583	0.25	0.6875	95.775	203.584	N < Y	154.58	0.488636	1.0879	0.353528	0	0	0	83.4496	0	0	27.3216	0	0	0	0	0	0	148.892	0	164.988	20.675	8.3315	0	18.716	0	23.8101	0	20.2107	71.6026	0	63.5895	108.226	18.5466	668.938	51.4525	23.4773	44.2872	0	0	0
RIBOSYN2-PWY: flavin biosynthesis I (bacteria and plants)|g__Akkermansia.s__Akkermansia_muciniphila	0.405016	0.0001206	0.00019045	0.436458	0.3	0.6875	107.298	228.114	N < Y	173.197	0.511364	1.08813	0.353528	0	0	0	92.432	0	8.34446	24.0555	0	0	0	0	0	7.84161	186.594	0	182.88	27.1763	13.2906	0	22.4759	0	14.8732	0	27.0435	91.549	0	57.5509	140.838	9.77595	734.974	69.4862	24.6844	27.6736	0	0	0
PWY-6124: inosine-5-phosphate biosynthesis II|g__Akkermansia.s__Akkermansia_muciniphila	0.403578	0.000128165	0.000171204	0.439583	0.3	0.6875	95.1793	204.122	N < Y	154.602	0.511364	1.10071	0.353528	0	0	0	86.8187	0	0	16.5058	0	0	0	0	0	0	182.419	0	160.587	28.4969	18.0081	0	21.5651	0	16.7496	0	18.3832	90.8281	0	61.9613	128.642	11.7085	639.386	87.3094	21.404	42.4978	0	16.2232	0
1CMET2-PWY: folate transformations III (E. coli)|g__Akkermansia.s__Akkermansia_muciniphila	0.401933	0.000137354	0.00020136	0.420833	0.225	0.625	95.5789	209.582	N < Y	157.762	0.443182	1.13275	0.353528	0	0	0	76.1167	0	0	16.8648	0	0	0	0	0	0	146.153	0	171.732	28.8651	16.5261	0	18.2695	0	0	0	0	83.4183	0	62.4769	124.183	0	730.007	76.0329	24.5186	46.7377	0	18.4322	0
PWY-6121: 5-aminoimidazole ribonucleotide biosynthesis I|g__Akkermansia.s__Akkermansia_muciniphila	0.401219	0.000141527	0.000215721	0.423958	0.25	0.645833	86.7166	181.628	N < Y	138.486	0.465909	1.0666	0.353528	0	0	0	66.3913	0	0	17.5523	0	0	0	0	0	0	160.395	0	138.843	25.6636	8.95687	0	22.531	0	23.0752	0	0	52.0957	0	42.3179	115.43	0	572.506	72.6104	12.069	35.4459	0	9.22487	0
PWY-7219: adenosine ribonucleotides de novo biosynthesis|g__Akkermansia.s__Akkermansia_muciniphila	0.401096	0.000142258	0.00018949	0.442188	0.325	0.729167	110.798	233.099	N < Y	177.508	0.545455	1.07301	0.353528	0	0	0	84.5733	0	10.7182	34.6915	0	0	0	0	0	9.16923	202.833	0	191.059	33.1743	19.0152	7.47723	26.4436	0	25.0708	0	21.9556	103.319	0	59.9476	148.182	19.8924	745.442	96.7379	25.675	48.1549	0	21.043	0
PWY0-1241: ADP-L-glycero-&beta;-D-manno-heptose biosynthesis|g__Akkermansia.s__Akkermansia_muciniphila	0.390922	0.000216361	0.000280559	0.422917	0.3	0.666667	104.414	222.751	N < Y	168.961	0.5	1.09311	0.353528	0	0	0	85.6411	0	0	20.2693	0	0	0	0	0	0	184.135	0	180.577	25.6051	18.4402	0	12.6687	0	0	0	19.7299	91.1987	0	59.4168	141.21	8.2176	727.2	93.2414	12.1349	55.5485	0	15.1576	0
PWY-5103: L-isoleucine biosynthesis III|g__Akkermansia.s__Akkermansia_muciniphila	0.39004	0.000224228	0.000270689	0.421875	0.275	0.666667	91.8696	198.384	N < Y	149.969	0.488636	1.11064	0.353528	0	0	0	75.6156	0	0	21.0068	0	0	0	0	0	0	151.884	0	165.174	29.9327	13.4871	0	16.162	0	13.1832	0	11.0394	78.9149	0	61.5266	123.428	0	628.515	71.3265	19.7761	45.7039	0	11.8451	0
PWY-2942: L-lysine biosynthesis III|g__Akkermansia.s__Akkermansia_muciniphila	0.389506	0.000229122	0.00030401	0.411458	0.25	0.625	95.1311	203.51	N < Y	154.247	0.454545	1.09711	0.353528	0	0	0	87.6652	0	0	19.7907	0	0	0	0	0	0	169.369	0	175.74	30.9572	19.246	0	19.3657	0	0	0	19.6789	83.6995	0	57.4643	151.647	0	667.172	77.2699	23.0303	38.2124	0	19.3883	0
PWY-7111: pyruvate fermentation to isobutanol (engineered)|g__Akkermansia.s__Akkermansia_muciniphila	0.388633	0.000237324	0.000280315	0.420833	0.275	0.666667	98.1737	208.907	N < Y	158.573	0.488636	1.08945	0.353528	0	0	0	75.7179	0	0	19.2214	0	0	0	0	0	0	169.572	0	170.855	32.9589	12.8662	0	17.9715	0	11.4497	0	11.014	88.0093	0	67.6608	129.31	0	675.009	80.7229	20.8381	46.1532	0	20.652	0
PEPTIDOGLYCANSYN-PWY: peptidoglycan biosynthesis I (meso-diaminopimelate containing)|g__Akkermansia.s__Akkermansia_muciniphila	0.387416	0.000249222	0.00030757	0.413542	0.25	0.645833	78.5406	170.825	N < Y	128.877	0.465909	1.12101	0.353528	0	0	0	67.6093	0	0	18.3674	0	0	0	0	0	0	120.224	0	129.118	27.5959	17.9575	0	15.6843	0	17.0756	0	0	61.9636	0	45.6408	107.144	12.3576	549.177	63.0155	16.7566	35.3283	0	0	0
UDPNAGSYN-PWY: UDP-N-acetyl-D-glucosamine biosynthesis I|g__Bifidobacterium.s__Bifidobacterium_adolescentis	0.387282	0.000250566	0.000458693	0.388542	0.2	0.583333	26.0044	81.6885	N < Y	56.3775	0.409091	1.65138	0.364284	0	0	0	533.235	3.62597	138.461	0	0	82.3258	0	0	8.38308	12.7828	0	0	68.4214	0	0	89.5237	25.6043	13.6183	31.0643	0	40.3167	0	0	0	4.36219	14.0092	203.969	0	273.214	0	0	0	0
PWY-5686: UMP biosynthesis I|g__Akkermansia.s__Akkermansia_muciniphila	0.387192	0.000251467	0.000300693	0.420833	0.3	0.666667	109.39	238.7	N < Y	179.923	0.5	1.12571	0.353528	0	0	0	97.9668	0	0	20.3012	0	0	0	0	0	0	186.87	0	198.201	35.4918	14.676	0	23.186	0	21.2328	0	20.746	98.1661	0	71.3448	146.783	19.7968	772.839	95.4368	21.2418	57.8109	0	20.5286	0
PWY-6123: inosine-5-phosphate biosynthesis I|g__Akkermansia.s__Akkermansia_muciniphila	0.382751	0.000300077	0.00035	0.411979	0.275	0.645833	97.4937	207.17	N < Y	157.317	0.477273	1.08744	0.353528	0	0	0	91.5601	0	0	17.6288	0	0	0	0	0	0	169.124	0	161.767	29.7534	18.1789	0	21.1077	0	0	0	20.2836	90.9564	0	52.8795	131.112	0	654.271	77.3848	0	41.7092	0	16.0557	0
VALSYN-PWY: L-valine biosynthesis|g__Akkermansia.s__Akkermansia_muciniphila	0.382719	0.000300459	0.000349909	0.421875	0.325	0.708333	102.858	215.148	N < Y	164.107	0.534091	1.06468	0.353528	0	0	0	86.9772	0	7.17667	29.6046	0	0	0	0	0	0	169.572	0	170.855	32.9589	17.0841	8.73776	17.9715	0	17.2148	0	13.1165	88.0093	0	67.6608	129.31	12.2113	675.009	80.7229	20.8381	46.1532	0	20.652	0
BRANCHED-CHAIN-AA-SYN-PWY: superpathway of branched chain amino acid biosynthesis|g__Akkermansia.s__Akkermansia_muciniphila	0.381997	0.000309135	0.000357227	0.413542	0.275	0.666667	94.9019	203.756	N < Y	154.277	0.488636	1.10234	0.353528	0	0	0	80.1297	0	0	24.7465	0	0	0	0	0	0	155.656	0	165.765	29.9327	15.0445	0	17.068	0	15.9192	0	12.3452	81.4595	0	61.8476	126.098	0	638.418	74.7089	20.4156	46.0031	0	12.9696	0
ARGSYNBSUB-PWY: L-arginine biosynthesis II (acetyl cycle)|g__Akkermansia.s__Akkermansia_muciniphila	0.379365	0.000342778	0.000402233	0.403125	0.25	0.625	96.6303	211.667	N < Y	159.378	0.454545	1.13125	0.364284	0	0	0	72.6928	0	0	19.9769	0	0	0	0	0	0	170.591	0	166.914	23.8651	14.7798	0	20.2109	0	13.8477	0	18.8283	86.9586	0	47.8581	110.063	0	706.525	83.9954	21.2186	40.5913	0	0	0
PWY-6703: preQ0 biosynthesis|g__Akkermansia.s__Akkermansia_muciniphila	0.377018	0.000375589	0.000460462	0.403646	0.275	0.645833	91.6936	202.173	N < Y	151.955	0.477273	1.1407	0.364284	0	0	0	49.3449	0	0	17.9026	0	0	0	0	0	0	153.948	0	159.223	21.5375	12.2609	0	23.7712	0	0	0	18.395	93.8066	0	35.3973	140.549	0	669.218	62.7774	21.1888	46.4154	0	14.2397	0
ILEUSYN-PWY: L-isoleucine biosynthesis I (from threonine)|g__Akkermansia.s__Akkermansia_muciniphila	0.376958	0.00037646	0.000423798	0.408333	0.275	0.666667	102.373	214.729	N < Y	163.658	0.488636	1.06868	0.364284	0	0	0	86.9772	0	0	29.6046	0	0	0	0	0	0	169.572	0	170.855	32.9589	17.0841	0	17.9715	0	17.2148	0	13.1165	88.0093	0	67.6608	129.31	0	675.009	80.7229	20.8381	46.1532	0	20.652	0
PWY-6387: UDP-N-acetylmuramoyl-pentapeptide biosynthesis I (meso-diaminopimelate containing)|g__Akkermansia.s__Akkermansia_muciniphila	0.374245	0.000418054	0.000476357	0.402604	0.275	0.645833	76.1888	165.669	N < Y	124.996	0.477273	1.12065	0.364284	0	0	0	65.2871	0	0	18.3966	0	0	0	0	0	0	112.728	0	124.925	26.4222	16.3857	0	14.7388	0	16.4883	0	0	60.8826	0	45.8739	105.703	11.1572	527.043	63.7399	18.6319	34.0372	0	15.3521	0
DTDPRHAMSYN-PWY: dTDP-&beta;-L-rhamnose biosynthesis|g__Akkermansia.s__Akkermansia_muciniphila	0.371155	0.000470515	0.000611242	0.398958	0.3	0.666667	79.5574	159.37	N < Y	123.091	0.5	1.00231	0.428481	0	0	0	65.3669	0	9.10865	19.5059	0	0	0	0	0	0	152.308	0	141.481	17.6393	6.46857	0	14.5209	0	6.68582	0	10.3254	59.0097	0	45.1501	102.459	9.21375	533.211	59.5451	14.3482	30.8175	0	0	0
PWY-7221: guanosine ribonucleotides de novo biosynthesis|g__Akkermansia.s__Akkermansia_muciniphila	0.369333	0.000504207	0.000607566	0.401042	0.325	0.666667	100.071	214.581	N < Y	162.531	0.511364	1.1005	0.428481	0	0	0	82.2894	0	7.59854	20.0556	0	0	0	0	0	0	163.265	0	162.089	24.2803	15.019	0	22.1599	10.1806	0	0	9.3037	105.301	0	59.5531	127.053	0	728.905	84.2903	25.8798	54.3148	0	14.8145	0
PANTO-PWY: phosphopantothenate biosynthesis I|g__Akkermansia.s__Akkermansia_muciniphila	0.364901	0.000595584	0.000768022	0.395313	0.325	0.6875	104.938	221.53	N < Y	168.533	0.522727	1.07796	0.49487	0	0	0	77.9634	0	0	27.9232	0	0	0	0	0	10.327	170.455	0	191.46	26.6399	11.9034	0	18.3087	0	15.9862	0	11.7281	84.9665	0	73.1252	129.596	18.2274	697.71	64.9049	16.1015	40.53	0	20.4874	0
COA-PWY-1: superpathway of coenzyme A biosynthesis III (mammals)|g__Akkermansia.s__Akkermansia_muciniphila	0.364697	0.000600145	0.000666016	0.392188	0.275	0.645833	93.7089	197.871	N < Y	150.525	0.477273	1.0783	0.448202	0	0	0	72.7719	0	0	23.0763	0	0	0	0	0	0	160.768	0	161.827	20.8257	8.35664	0	19.3692	0	16.9617	0	19.4119	73.5674	0	63.2119	110.71	17.3773	671.936	63.522	19.8026	41.5535	0	10.6455	0
PWY-6122: 5-aminoimidazole ribonucleotide biosynthesis II|g__Akkermansia.s__Akkermansia_muciniphila	0.362312	0.000655746	0.000823607	0.3875	0.3	0.645833	87.1503	182.45	N < Y	139.132	0.488636	1.06592	0.49487	0	0	0	69.2628	0	0	26.3308	0	0	0	0	0	0	166.718	0	130.752	25.2772	8.919	0	23.1029	0	23.1505	0	0	87.2337	0	42.6601	112.745	13.3592	556.922	72.5401	10.7996	32.5817	0	9.25362	0
PWY-6277: superpathway of 5-aminoimidazole ribonucleotide biosynthesis|g__Akkermansia.s__Akkermansia_muciniphila	0.362312	0.000655746	0.000823607	0.3875	0.3	0.645833	87.1503	182.45	N < Y	139.132	0.488636	1.06592	0.49487	0	0	0	69.2628	0	0	26.3308	0	0	0	0	0	0	166.718	0	130.752	25.2772	8.919	0	23.1029	0	23.1505	0	0	87.2337	0	42.6601	112.745	13.3592	556.922	72.5401	10.7996	32.5817	0	9.25362	0
PWY-5097: L-lysine biosynthesis VI|g__Akkermansia.s__Akkermansia_muciniphila	0.355944	0.000828003	0.000898659	0.359375	0.2	0.520833	80.7137	179.435	N < Y	134.562	0.375	1.15258	0.521346	0	0	0	76.0358	0	0	0	0	0	0	0	0	0	129.171	0	147.469	25.0246	17.2716	0	0	0	0	0	13.5327	74.3791	0	52.105	118.179	0	622.273	69.144	18.4227	29.6489	0	14.6839	0
PWY-5188: tetrapyrrole biosynthesis I (from glutamate)|g__Akkermansia.s__Akkermansia_muciniphila	0.350814	0.000995713	0.0011644	0.367708	0.275	0.583333	84.6848	185.707	N < Y	139.788	0.443182	1.13285	0.652997	0	0	0	72.7746	0	0	13.0607	0	0	0	0	0	0	125.893	0	137.433	25.6893	15.0708	0	14.7665	0	0	0	13.8664	84.9134	0	48.1011	120.288	12.8499	616.922	66.064	20.4831	36.5267	0	12.7695	0
PWY-6700: queuosine biosynthesis I (de novo)|g__Akkermansia.s__Akkermansia_muciniphila	0.340643	0.00142248	0.00146738	0.364583	0.3	0.604167	106.084	240.674	N < Y	179.497	0.465909	1.18187	0.657948	0	0	0	88.0471	0	21.0691	16.0019	0	0	0	0	0	0	149.998	0	205.709	29.6013	0	0	0	0	18.6814	0	21.0915	103.947	0	67.274	163.257	14.3286	689.826	81.8615	17.4333	35.3621	0	20.5194	0
HSERMETANA-PWY: L-methionine biosynthesis III|g__Actinomyces.s__Actinomyces_odontolyticus	0.334062	0.00178061	0.00496181	0.208854	0.025	0.229167	0.101371	3.01864	N < Y	1.69261	0.136364	4.89618	0.657948	0	0	0	0	0	0	0	0	0	0	0	4.05484	0	0	0	0	0	0	0	0	0	0	0	0	0	0	0	0	0	11.6363	0	0	0	0	0	0
PWY-724: superpathway of L-lysine, L-threonine and L-methionine biosynthesis II|g__Bifidobacterium.s__Bifidobacterium_adolescentis	0.33287	0.00185351	0.00238009	0.336979	0.225	0.5625	40.8866	100.282	N < Y	73.2842	0.409091	1.29436	0.657948	61.6787	0	0	653.981	0	206.038	0	0	83.8068	0	0	0	8.78647	0	0	75.3909	0	0	106.493	23.8595	16.4738	39.4505	0	60.4304	0	0	0	3.99351	11.4866	243.451	0	361.134	0	0	0	0
PWY-2942: L-lysine biosynthesis III|g__Bifidobacterium.s__Bifidobacterium_adolescentis	0.332815	0.00185695	0.00238009	0.336979	0.225	0.5625	41.2644	102.962	N < Y	74.9177	0.409091	1.31914	0.657948	69.9738	0	0	666.115	0	204.647	0	0	91.6568	0	0	0	5.43562	0	0	70.4317	0	0	103.461	30.5007	15.7297	34.7299	0	63.0044	0	0	0	4.02626	12.95	243.163	0	366.744	0	0	0	0
PWY-6122: 5-aminoimidazole ribonucleotide biosynthesis II|g__Bifidobacterium.s__Bifidobacterium_adolescentis	0.332227	0.00189398	0.00270058	0.3375	0.25	0.583333	35.6808	79.3273	N < Y	59.488	0.431818	1.15267	0.657948	39.0371	0	0	505.944	3.9832	155.798	0	0	75.4919	0	0	1.86524	6.57472	0	0	69.0221	0	0	68.9803	21.0326	19.0735	43.7956	0	40.9597	0	0	0	2.72429	12.4944	174.955	0	260.878	0	0	0	0
PWY-6277: superpathway of 5-aminoimidazole ribonucleotide biosynthesis|g__Bifidobacterium.s__Bifidobacterium_adolescentis	0.332227	0.00189398	0.00270058	0.3375	0.25	0.583333	35.6808	79.3273	N < Y	59.488	0.431818	1.15267	0.657948	39.0371	0	0	505.944	3.9832	155.798	0	0	75.4919	0	0	1.86524	6.57472	0	0	69.0221	0	0	68.9803	21.0326	19.0735	43.7956	0	40.9597	0	0	0	2.72429	12.4944	174.955	0	260.878	0	0	0	0
PANTOSYN-PWY: superpathway of coenzyme A biosynthesis I (bacteria)|g__Akkermansia.s__Akkermansia_muciniphila	0.331387	0.00194809	0.00212399	0.335417	0.2	0.541667	72.8156	143.782	N < Y	111.525	0.386364	0.981564	0.657948	0	0	0	55.0363	0	0	27.0055	0	0	0	0	0	0	106.428	0	106.592	0	9.98584	0	15.1581	0	17.6861	0	0	52.9534	0	49.5516	57.7782	0	424.105	0	16.541	26.14	0	0	0
PWY-5097: L-lysine biosynthesis VI|g__Bifidobacterium.s__Bifidobacterium_adolescentis	0.330865	0.00198236	0.002533	0.334896	0.225	0.5625	43.0472	105.779	N < Y	77.2646	0.409091	1.29706	0.657948	71.2916	0	0	686.335	0	209.743	0	0	91.1159	0	0	0	7.14396	0	0	68.1902	0	0	109.718	29.4501	17.5101	35.2364	0	65.3774	0	0	0	4.14148	10.6284	258.682	0	403.397	0	0	0	0
SER-GLYSYN-PWY: superpathway of L-serine and glycine biosynthesis I|g__Bifidobacterium.s__Bifidobacterium_adolescentis	0.330354	0.00201644	0.00261278	0.333854	0.225	0.5625	43.7598	107.263	N < Y	78.398	0.409091	1.29348	0.657948	59.4983	0	0	752.579	0	205.744	0	0	89.6124	0	0	0	12.0764	0	0	78.0521	0	0	94.9066	40.8705	22.4572	54.9414	0	52.0066	0	0	0	1.46215	15.9908	279.291	0	357.597	0	0	0	0
THRESYN-PWY: superpathway of L-threonine biosynthesis|g__Bifidobacterium.s__Bifidobacterium_adolescentis	0.32507	0.00240126	0.00331715	0.328125	0.25	0.5625	39.0105	96.4151	N < Y	70.3221	0.420455	1.30539	0.657948	55.8484	0	0	627.983	0	164.676	0	0	81.0706	0	0	6.71692	17.7688	0	0	95.8211	0	0	93.3612	18.1843	17.1088	57.0796	0	49.3204	0	0	0	3.77	13.0542	243.327	0	337.113	0	0	0	0
DAPLYSINESYN-PWY: L-lysine biosynthesis I|g__Bifidobacterium.s__Bifidobacterium_adolescentis	0.319986	0.00283246	0.00385217	0.322917	0.25	0.5625	41.2194	102.202	N < Y	74.4825	0.420455	1.31003	0.657948	66.0464	0	0	663.583	0	206.301	0	0	83.6285	0	0	5.0138	7.56435	0	0	76.1765	0	0	104.666	27.0139	19.0177	43.3866	0	62.0949	0	0	0	4.23267	12.957	248.005	0	357.987	0	0	0	0
PWY-6151: S-adenosyl-L-methionine salvage I|g__Bifidobacterium.s__Bifidobacterium_adolescentis	0.319758	0.00285333	0.00385217	0.322917	0.25	0.5625	42.0021	102.48	N < Y	74.9899	0.420455	1.2868	0.657948	60.908	0	0	681.523	0	193.079	0	0	77.0452	0	0	3.65638	15.1995	0	0	71.1545	0	0	100.642	31.1064	15.5018	47.7314	0	60.406	0	0	0	3.78089	15.9451	254.972	0	386.952	0	0	0	0
PWY-6123: inosine-5-phosphate biosynthesis I|g__Bifidobacterium.s__Bifidobacterium_adolescentis	0.318424	0.00297829	0.00408729	0.320833	0.25	0.5625	32.4239	81.6635	N < Y	59.2819	0.420455	1.33263	0.657948	42.014	0	0	506.965	0	150.618	0	0	59.369	0	0	9.07315	15.1196	0	0	62.321	0	0	93.3703	17.6143	14.9598	35.0442	0	39.1531	0	0	0	2.69596	11.2466	204.18	0	276.452	0	0	0	0
HISTSYN-PWY: L-histidine biosynthesis|g__Bifidobacterium.s__Bifidobacterium_adolescentis	0.318402	0.00298037	0.00378199	0.31875	0.225	0.541667	38.2993	93.2	N < Y	68.2451	0.397727	1.28301	0.657948	38.1988	0	0	594.047	0	154.592	0	0	76.1715	0	0	0	12.4553	0	0	58.7106	0	0	82.8786	19.5927	14.5163	27.9648	0	47.8325	0	0	0	0	8.63823	227.485	0	300.279	0	0	0	0
PWY-6124: inosine-5-phosphate biosynthesis II|g__Bifidobacterium.s__Bifidobacterium_adolescentis	0.318376	0.00298284	0.00408729	0.320833	0.25	0.5625	29.3558	73.6431	N < Y	53.5125	0.420455	1.32691	0.657948	35.148	0	0	455.688	0	132.971	0	0	48.4327	0	0	6.94645	13.3438	0	0	53.8271	0	0	87.4225	12.6791	11.7942	30.7113	0	33.1729	0	0	0	2.88259	10.6363	183.701	0	241.753	0	0	0	0
PWY-4242|g__Bifidobacterium.s__Bifidobacterium_adolescentis	0.317707	0.00304736	0.00354946	0.315625	0.2	0.520833	38.2901	96.8173	N < Y	70.214	0.375	1.33829	0.657948	47.3841	0	0	620.917	0	162.721	0	0	76.0151	0	0	0	11.0355	0	0	55.2391	0	0	91.8849	19.831	21.6893	40.6928	0	59.7885	0	0	0	0	0	219.847	0	287.762	0	0	0	0
COA-PWY: coenzyme A biosynthesis I (prokaryotic)|g__Bifidobacterium.s__Bifidobacterium_adolescentis	0.317685	0.00304951	0.00366931	0.319792	0.225	0.541667	40.6218	103.064	N < Y	74.6811	0.397727	1.34321	0.657948	62.8594	0	0	630.033	0	184.281	0	0	82.0764	0	0	0	13.4932	0	0	57.4946	0	0	91.0946	35.0062	21.1681	41.502	0	73.6915	0	0	0	6.17125	13.3478	213.873	0	322.686	0	0	0	0
PWY-7221: guanosine ribonucleotides de novo biosynthesis|g__Bifidobacterium.s__Bifidobacterium_adolescentis	0.314756	0.00334732	0.00401682	0.316667	0.225	0.541667	57.4967	149.216	N < Y	107.525	0.397727	1.37585	0.657948	86.3672	0	0	996.037	0	244.4	0	0	126.919	0	0	0	21.6303	0	0	85.0183	0	0	129.303	24.1116	19.6925	54.6281	0	85.2456	0	0	0	3.43685	25.352	392.166	0	478.861	0	0	0	0
GLUTORN-PWY: L-ornithine biosynthesis I|g__Alistipes.s__Alistipes_finegoldii	0.311815	0.00367222	0.00556874	0.3375	0.525	0.75	171.844	287.081	N < Y	234.701	0.647727	0.74036	0.657948	57.8913	0	136.906	767.653	31.7955	0	603.264	0	0	13.9758	0	0	0	127.191	0	0	209.329	0	108.728	0	30.1087	157.682	61.5297	0	477.543	86.4706	272.848	435.844	277.284	96.1083	99.7232	409.074	723.926	0	47.3049	0
PWY-6121: 5-aminoimidazole ribonucleotide biosynthesis I|g__Bifidobacterium.s__Bifidobacterium_adolescentis	0.310838	0.0037862	0.00501636	0.313542	0.25	0.5625	31.6241	64.0812	N < Y	49.328	0.420455	1.01888	0.657948	24.7957	0	0	379.018	2.0791	151.609	0	0	65.0797	0	0	1.53633	5.83929	0	0	65.2745	0	0	46.0655	14.5081	17.3626	27.2031	0	38.0077	0	0	0	0	11.5337	122.334	0	173.163	0	0	0	0
PWY-6737: starch degradation V|g__Bifidobacterium.s__Bifidobacterium_adolescentis	0.308706	0.00404602	0.00528841	0.309375	0.25	0.541667	52.4165	131.893	N < Y	95.7676	0.409091	1.33128	0.657948	62.9482	0	0	796.692	0	239.082	0	0	115.624	0	0	8.35698	24.4231	0	0	88.6228	0	0	119.644	39.8187	37.7368	61.0888	0	87.2129	0	0	0	0	17.9431	340.373	0	428.528	0	0	0	0
PWY-7234: inosine-5-phosphate biosynthesis III|g__Coprococcus.s__Coprococcus_catus	0.307712	0.00417246	0.00480807	0.335417	0.4	0.6875	17.4944	42.6942	N < Y	31.2398	0.556818	1.28715	0.657948	0	69.1014	19.8806	0	41.3794	0	0	19.0884	0	20.644	43.5916	0	11.2215	27.0664	60.1016	90.132	0	147.156	68.2327	0	45.4673	84.0662	0	21.7073	28.8529	0	0	62.8391	26.9111	78.8377	45.507	0	39.3683	0	0	0
PWY-7111: pyruvate fermentation to isobutanol (engineered)|g__Asaccharobacter.s__Asaccharobacter_celatus	0.307702	0.00417375	0.00343288	0.277083	0.1	0.375	1.72714	10.8135	N < Y	6.68333	0.25	2.64637	0.657948	0	0	3.36022	4.62986	17.625	0	0	0	0	18.0338	0	0	0	0	0	242.657	0	0	0	0	0	15.5672	0	0	9.20212	0	0	8.80216	0	0	0	0	0	0	0	0
ILEUSYN-PWY: L-isoleucine biosynthesis I (from threonine)|g__Asaccharobacter.s__Asaccharobacter_celatus	0.306508	0.00433039	0.00355648	0.276042	0.1	0.375	1.8051	11.1952	N < Y	6.92698	0.25	2.63273	0.657948	0	0	3.36022	4.62986	17.625	0	0	0	0	18.0338	0	0	0	0	0	250.17	0	0	0	0	0	15.5672	0	0	9.93926	0	0	11.2974	0	0	0	0	0	0	0	0
PWY-7234: inosine-5-phosphate biosynthesis III|g__Bifidobacterium.s__Bifidobacterium_adolescentis	0.305563	0.00445795	0.005936	0.305208	0.25	0.541667	32.3396	81.5046	N < Y	59.1569	0.409091	1.33358	0.657948	42.014	0	0	506.965	0	150.618	0	0	59.369	0	0	7.28358	13.9834	0	0	62.321	0	0	93.3703	17.6143	13.3767	35.0442	0	39.1531	0	0	0	0	11.2466	204.18	0	276.452	0	0	0	0
COA-PWY-1: superpathway of coenzyme A biosynthesis III (mammals)|g__Bifidobacterium.s__Bifidobacterium_adolescentis	0.305492	0.00446775	0.00526404	0.304688	0.225	0.520833	41.4001	105.161	N < Y	76.1789	0.386364	1.3449	0.657948	60.2724	0	0	656.74	0	173.613	0	0	86.4645	0	0	0	12.135	0	0	66.0187	0	0	95.7986	22.1751	23.9337	60.7688	0	74.9046	0	0	0	0	14.5561	226.949	0	323.868	0	0	0	0
PWY-3841: folate transformations II (plants)|g__Bifidobacterium.s__Bifidobacterium_adolescentis	0.305368	0.00448478	0.00558323	0.302604	0.225	0.520833	38.2238	92.4307	N < Y	67.7912	0.386364	1.2739	0.657948	46.1969	0	0	589.133	0	185.704	0	0	79.738	0	0	0	12.2835	0	0	66.7223	0	0	89.1453	22.771	14.7306	37.6977	0	61.1089	0	0	0	0	10.8255	212.72	0	320.075	0	0	0	0
OANTIGEN-PWY: O-antigen building blocks biosynthesis (E. coli)|g__Bifidobacterium.s__Bifidobacterium_longum	0.304902	0.00454931	0.00494668	0.309375	0.225	0.541667	28.7274	88.8276	N < Y	61.5093	0.397727	1.62858	0.657948	0	0	0	118.438	0	0	0	0	0	0	72.2669	0	0	12.6885	151.425	191.869	0	193.172	26.1507	21.2453	0	0	38.3946	0	78.0679	0	0	51.6297	0	0	17.3641	41.7846	0	0	0	0
PWY-7111: pyruvate fermentation to isobutanol (engineered)|g__Bifidobacterium.s__Bifidobacterium_adolescentis	0.304757	0.00456956	0.00555907	0.311979	0.275	0.5625	46.373	113.238	N < Y	82.8446	0.431818	1.28799	0.657948	71.3099	0	0	731.781	0	244.7	0	1.63918	98.5805	0	0	3.9539	19.9513	0	0	82.054	0	0	115.131	37.0454	23.3485	51.6117	0	50.164	0	0	0	5.87319	19.5754	293.74	0	400.733	0	0	0	0
ARO-PWY: chorismate biosynthesis I|g__Alistipes.s__Alistipes_finegoldii	0.304748	0.00457077	0.00683997	0.325	0.45	0.708333	135.403	228.58	N < Y	186.227	0.590909	0.755443	0.657948	0	0	0	574.655	0	0	420.117	130.721	0	0	0	0	0	111.845	0	0	331.807	0	96.9817	0	45.6254	161.882	58.6767	0	403.906	0	186.008	414.948	371.172	330.981	65.9869	278.732	516.7	0	34.1088	0
PWY-5686: UMP biosynthesis I|g__Bifidobacterium.s__Bifidobacterium_adolescentis	0.304336	0.00462875	0.00610869	0.304167	0.25	0.541667	42.9042	107.282	N < Y	78.0196	0.409091	1.32222	0.657948	66.024	0	0	691.142	0	188.812	0	0	87.5855	0	0	5.47697	16.196	0	0	73.3792	0	0	108.965	32.3429	16.8058	40.0984	0	60.7021	0	0	0	0	15.4606	272.075	0	341.136	0	0	0	0
PWY-7400: L-arginine biosynthesis IV (archaebacteria)|g__Alistipes.s__Alistipes_finegoldii	0.304274	0.00463748	0.0071323	0.326042	0.5	0.729167	180.319	306.236	N < Y	249.001	0.625	0.764094	0.657948	56.6122	0	140.006	740.082	0	0	608.379	0	0	18.8566	0	0	0	132.536	0	0	260.93	0	144.827	0	21.816	171.644	77.0389	0	495.911	88.5024	257.688	493.11	314.667	103.638	105.209	410.52	717.054	0	58.2005	0
ARGSYN-PWY: L-arginine biosynthesis I (via L-ornithine)|g__Alistipes.s__Alistipes_finegoldii	0.304189	0.00464953	0.0071323	0.326042	0.5	0.729167	179.835	305.659	N < Y	248.467	0.625	0.765249	0.657948	56.4907	0	139.818	739.033	0	0	606.833	0	0	18.7642	0	0	0	131.969	0	0	259.887	0	144.947	0	21.5949	171.139	76.565	0	494.809	88.4557	257.068	493.087	313.798	102.945	105.086	409.205	715.264	0	58.1484	0
PWY-5100: pyruvate fermentation to acetate and lactate II|g__Bifidobacterium.s__Bifidobacterium_adolescentis	0.304107	0.00466121	0.00571952	0.310937	0.275	0.5625	40.8503	97.1396	N < Y	71.5536	0.431818	1.24972	0.657948	48.0674	0	0	618.033	1.55471	173.883	0	6.62853	85.4512	0	0	9.03516	8.12238	0	0	102.544	0	0	106.54	31.6544	17.5347	46.2221	0	67.5534	0	0	0	6.12557	10.8683	245.005	0	302.966	0	0	0	0
ARGSYNBSUB-PWY: L-arginine biosynthesis II (acetyl cycle)|g__Bifidobacterium.s__Bifidobacterium_adolescentis	0.303966	0.00468129	0.00610869	0.304167	0.25	0.541667	34.5362	82.5165	N < Y	60.7073	0.409091	1.25658	0.657948	39.4935	0	0	529.734	0	152.475	0	0	67.9284	0	0	2.28901	4.09749	0	0	53.0994	0	0	87.4545	19.6279	13.2153	34.3203	0	45.2533	0	0	0	0	8.83011	208.394	0	266.376	0	0	0	0
PWY-3001: superpathway of L-isoleucine biosynthesis I|g__Bifidobacterium.s__Bifidobacterium_adolescentis	0.303638	0.00472835	0.00628588	0.303125	0.25	0.541667	40.611	98.2956	N < Y	72.0754	0.409091	1.27526	0.657948	64.7747	0	0	643.962	0	173.094	0	0	85.7692	0	0	4.58048	11.2951	0	0	81.8142	0	0	97.3342	21.7001	19.7576	51.6407	0	49.229	0	0	0	0	14.2725	251.604	0	349.875	0	0	0	0
PWY-7221: guanosine ribonucleotides de novo biosynthesis|g__Anaeromassilibacillus.s__Anaeromassilibacillus_sp_An250	0.303559	0.00473979	0.00670463	0.201563	0.025	0.229167	0.485931	5.51728	N < Y	3.23031	0.136364	3.50513	0.657948	0	0	0	22.3551	0	0	0	0	0	0	0	0	0	0	0	0	0	0	0	0	0	0	0	0	0	0	0	0	0	0	0	0	0	0	0	0
PWY-7219: adenosine ribonucleotides de novo biosynthesis|g__Bifidobacterium.s__Bifidobacterium_adolescentis	0.303354	0.00476951	0.00571952	0.310937	0.275	0.5625	48.2203	119.717	N < Y	87.2183	0.431818	1.31191	0.657948	89.148	0	0	736.997	0	212.643	0	3.49108	108.652	0	0	7.24515	7.74957	0	0	94.9418	0	0	112.916	33.8616	19.8208	52.7556	0	80.4415	0	0	0	2.62849	23.0813	303.419	0	411.059	0	0	0	0
PWY-7111: pyruvate fermentation to isobutanol (engineered)|g__Alistipes.s__Alistipes_finegoldii	0.303083	0.00480907	0.0069132	0.330208	0.55	0.770833	186.801	312.681	N < Y	255.463	0.670455	0.743185	0.657948	57.249	0	139.859	726.505	43.7088	0	549.633	172.529	0	21.1566	0	0	8.64598	164.341	0	0	358.286	0	141.985	0	53.2864	191.569	70.9333	0	492.325	112.38	273.214	585.806	370.024	351.612	98.6091	372.76	686.928	0	59.4858	0
PWY-4984: urea cycle|g__Alistipes.s__Alistipes_finegoldii	0.302327	0.00492078	0.0070383	0.328125	0.525	0.75	178.885	303.209	N < Y	246.699	0.647727	0.761279	0.657948	49.2725	0	142.348	728.218	27.7343	0	618.445	31.0439	0	0	0	0	5.43197	126.486	0	0	221.762	0	123.815	0	17.5056	139.018	80.0771	0	486.936	93.1756	263.408	497.136	262.618	63.2295	109.058	418.443	698.313	0	50.5195	0
PWY-5103: L-isoleucine biosynthesis III|g__Asaccharobacter.s__Asaccharobacter_celatus	0.301666	0.00502045	0.00409238	0.271875	0.1	0.375	1.65479	8.99733	N < Y	5.65981	0.25	2.44285	0.657948	0	0	2.15806	2.34563	13.1858	0	0	0	0	10.8079	0	0	0	0	0	242.643	0	0	0	0	0	13.3797	0	0	9.16764	0	0	9.80794	0	0	0	0	0	0	0	0
BRANCHED-CHAIN-AA-SYN-PWY: superpathway of branched chain amino acid biosynthesis|g__Asaccharobacter.s__Asaccharobacter_celatus	0.301429	0.00505652	0.00409238	0.271875	0.1	0.375	1.67485	9.21377	N < Y	5.78699	0.25	2.45976	0.657948	0	0	2.37993	2.6577	13.1858	0	0	0	0	11.1735	0	0	0	0	0	244.905	0	0	0	0	0	13.3797	0	0	9.30514	0	0	10.6772	0	0	0	0	0	0	0	0
VALSYN-PWY: L-valine biosynthesis|g__Alistipes.s__Alistipes_finegoldii	0.301307	0.00507519	0.00727626	0.328125	0.55	0.770833	187.786	313.443	N < Y	256.326	0.670455	0.739117	0.657948	57.249	0	139.859	726.505	43.7088	0	549.633	180.786	0	21.1566	0	0	8.64598	164.341	0	0	358.286	0	141.985	0	54.6028	191.569	70.9333	0	492.325	112.38	273.214	585.806	370.024	388.224	98.6091	372.76	686.928	0	59.4858	0
PWY-6121: 5-aminoimidazole ribonucleotide biosynthesis I|g__Alistipes.s__Alistipes_finegoldii	0.298231	0.0055674	0.00773042	0.325	0.55	0.75	178.669	294.868	N < Y	242.051	0.659091	0.72278	0.657948	35.5161	0	134.738	674.708	32.0235	0	554.572	72.6551	0	8.88415	0	0	0	121.656	0	0	283.663	0	119.279	0	24.5281	142.79	65.3916	0	473.407	90.9227	268.453	515.487	323.534	180.833	92.9806	348.632	686.458	0	45.4293	0
COA-PWY: coenzyme A biosynthesis I (prokaryotic)|g__Eubacterium.s__Eubacterium_hallii	0.297406	0.00570641	0.00466849	0.322396	0.325	0.5625	9.1443	25.2788	N < Y	17.9449	0.454545	1.46698	0.657948	0	0	17.9924	38.2703	22.2111	0	0	0	0	0	0	0	0	0	30.1437	148.51	25.2161	0	26.0473	0	0	36.6726	18.0209	0	10.8171	24.7791	42.5114	31.7732	9.55155	37.3764	0	0	49.7752	0	0	19.7312
UDPNAGSYN-PWY: UDP-N-acetyl-D-glucosamine biosynthesis I|g__Streptococcus.s__Streptococcus_parasanguinis	0.297353	0.00571546	0.00967359	0.313542	0.45	0.770833	9.98272	15.5773	N < Y	13.0343	0.625	0.641938	0.657948	0	0	0	16.2384	13.2328	11.9102	0	5.20938	0	10.1042	21.2068	0	23.4466	0	9.01631	16.6274	0	20.3761	7.41304	18.5639	24.6655	28.1591	7.93963	18.6679	13.9638	0	7.58404	22.7937	6.33532	0	9.62434	16.3439	8.14914	0	0	50.4992
PWY-7234: inosine-5-phosphate biosynthesis III|g__Alistipes.s__Alistipes_finegoldii	0.296362	0.00588665	0.00820268	0.321875	0.55	0.729167	188.604	326.838	N < Y	264.004	0.647727	0.79321	0.657948	54.6337	0	137.178	814.888	42.0171	0	641.82	43.2504	0	0	0	0	0	144.407	0	0	261.254	0	130.888	0	30.4178	186.954	78.1806	0	496.819	118.858	311.376	570.153	328.187	141.061	99.2488	399.972	686.623	0	56.2484	0
PWY-6124: inosine-5-phosphate biosynthesis II|g__Alistipes.s__Alistipes_finegoldii	0.29574	0.00599645	0.00847029	0.321875	0.575	0.75	199.42	336.849	N < Y	274.381	0.670455	0.756292	0.657948	59.3769	0	134.325	776.433	43.1571	0	649.519	108.216	0	12.1319	0	0	0	167.924	0	0	277.566	0	142.864	0	40.3913	171.973	77.1166	0	542.123	145.078	324.745	577.92	347.216	161.801	120.229	433.735	675.994	0	71.3287	0
PWY-5154: L-arginine biosynthesis III (via N-acetyl-L-citrulline)|g__Alistipes.s__Alistipes_finegoldii	0.295621	0.00601776	0.0088031	0.318229	0.525	0.729167	182.094	304.893	N < Y	249.075	0.636364	0.743618	0.657948	55.8854	0	140.325	747.199	0	0	603.889	0	0	17.0479	0	0	0	136.059	0	0	298.817	0	139.832	0	36.8989	179.668	70.5187	0	492.708	90.2607	258.178	502.076	355.54	165.039	104.799	400.661	714.564	0	56.7034	0
COA-PWY: coenzyme A biosynthesis I (prokaryotic)|g__Alistipes.s__Alistipes_finegoldii	0.295209	0.00609173	0.00877062	0.319792	0.55	0.75	182.704	293.383	N < Y	243.074	0.659091	0.68328	0.657948	36.604	0	151.233	694.228	53.4	0	531.097	167.15	0	11.4478	0	0	0	173.741	0	0	341.404	0	117.617	0	70.7654	170.473	65.4568	0	477.112	133.678	253.502	512.953	356.124	390.997	127.32	361.046	613.38	0	59.8746	0
SO4ASSIM-PWY: assimilatory sulfate reduction I|g__Klebsiella.s__Klebsiella_pneumoniae	-0.294933	0.00614165	0.00708935	-0.219792	0.3	0.0625	15.6557	82.9918	Y < N	52.3845	0.170455	2.40628	0.657948	0	5.99497	0	0	0	0	0	11.4655	3.02898	0	0	3.07619	0	0	0	0	281.676	0	0	0	0	2448.2	0	0	0	0	0	0	0	0	0	0	0	0	0	0
PWY-5686: UMP biosynthesis I|g__Alistipes.s__Alistipes_finegoldii	0.294343	0.00624965	0.0086855	0.320833	0.55	0.770833	196.654	317.276	N < Y	262.448	0.670455	0.690077	0.657948	61.8492	0	152.002	740.287	7.7726	0	566.533	163.156	0	16.286	0	0	5.84112	145.465	0	0	370.234	0	124.006	0	44.2637	184.328	58.9402	0	495.654	112.974	305.214	574.045	445.127	270.523	111.103	390.652	737.013	0	60.7526	0
PWY-4242|g__Alistipes.s__Alistipes_finegoldii	0.293987	0.00631569	0.00877062	0.319792	0.55	0.75	173.202	282.145	N < Y	232.626	0.659091	0.703979	0.657948	38.1633	0	131.621	683.21	37.6104	0	534.504	63.9693	0	6.31453	0	0	0	144.592	0	0	338.914	0	113.263	0	32.2908	171.256	62.544	0	473.636	119.699	256.821	499.734	348.885	220.408	103.463	354.775	619.314	0	48.9894	0
PWY-5097: L-lysine biosynthesis VI|g__Alistipes.s__Alistipes_finegoldii	0.293189	0.006466	0.00877062	0.319792	0.55	0.75	150.521	249.79	N < Y	204.668	0.659091	0.730755	0.657948	43.1624	0	119.252	567.866	23.5517	0	444.244	65.8095	0	9.37221	0	0	0	111.577	0	0	260.651	0	94.7451	0	22.8556	147.584	55.9684	0	402.568	74.9662	226.381	432.607	286.645	121.131	76.4454	310.067	533.856	0	44.595	0
PANTOSYN-PWY: superpathway of coenzyme A biosynthesis I (bacteria)|g__Alistipes.s__Alistipes_finegoldii	0.292941	0.0065132	0.00899308	0.31875	0.55	0.75	175.95	291.086	N < Y	238.751	0.659091	0.726284	0.657948	40.6199	0	134.99	666.456	39.4932	0	537.728	62.904	0	7.46083	0	0	0	126.443	0	0	303.771	0	121.106	0	33.0943	168.872	67.1897	0	487.833	107.056	261.214	505.25	337.269	189.259	103.499	369.826	630.218	0	50.8255	0
PANTO-PWY: phosphopantothenate biosynthesis I|g__Alistipes.s__Alistipes_finegoldii	0.292873	0.0065263	0.00877062	0.319792	0.55	0.75	171.524	288.968	N < Y	235.584	0.659091	0.752498	0.657948	49.0676	0	142.603	639.319	30.3425	0	513.963	51.2688	0	10.9223	0	0	0	107.384	0	0	274.378	0	128.245	0	35.9806	161.57	64.2156	0	473.669	89.5132	279.637	494.823	315.572	146.946	100.241	376.018	628.24	0	49.7371	0
NONMEVIPP-PWY: methylerythritol phosphate pathway I|g__Asaccharobacter.s__Asaccharobacter_celatus	0.292436	0.00661069	0.00589228	0.246875	0.075	0.333333	1.38346	7.22974	N < Y	4.57234	0.215909	2.38566	0.657948	0	0	0	8.76599	19.5384	0	0	0	0	9.38826	0	0	0	0	0	156.117	0	0	0	0	0	9.48649	0	0	0	0	0	5.86934	0	0	0	0	0	0	0	0
PWY-6121: 5-aminoimidazole ribonucleotide biosynthesis I|g__Anaeromassilibacillus.s__Anaeromassilibacillus_sp_An250	0.292359	0.00662563	0.0073584	0.166667	0	0.166667	0	4.3878	N < Y	2.39334	0.0909091	Inf	0.657948	0	0	0	15.8363	0	0	0	0	0	0	0	0	0	0	0	0	0	0	0	0	0	0	0	0	0	0	0	0	0	0	0	0	0	0	0	0
PWY-2942: L-lysine biosynthesis III|g__Alistipes.s__Alistipes_finegoldii	0.29221	0.00665455	0.00899308	0.31875	0.55	0.75	144.054	239.151	N < Y	195.925	0.659091	0.731311	0.657948	42.5675	0	112.465	541.949	24.3306	0	420.212	59.2727	0	8.44674	0	0	0	105.518	0	0	242.588	0	88.9791	0	20.4347	137.961	51.6985	0	387.987	71.6851	217.673	418.323	267.397	107.695	71.4236	297.151	506.887	0	42.0569	0
PWY-6122: 5-aminoimidazole ribonucleotide biosynthesis II|g__Alistipes.s__Alistipes_finegoldii	0.29137	0.00682029	0.00922056	0.317708	0.55	0.75	177.448	290.577	N < Y	239.155	0.659091	0.711527	0.657948	33.6283	0	125.307	667.306	28.1092	0	545.267	63.519	0	8.10318	0	0	0	111.383	0	0	257.912	0	114.664	0	22.1248	136.739	73.9144	0	469.625	88.2138	260.898	513.088	295.379	156.277	95.3235	348.441	657.048	0	53.2462	0
PWY-6277: superpathway of 5-aminoimidazole ribonucleotide biosynthesis|g__Alistipes.s__Alistipes_finegoldii	0.29137	0.00682029	0.00922056	0.317708	0.55	0.75	177.448	290.577	N < Y	239.155	0.659091	0.711527	0.657948	33.6283	0	125.307	667.306	28.1092	0	545.267	63.519	0	8.10318	0	0	0	111.383	0	0	257.912	0	114.664	0	22.1248	136.739	73.9144	0	469.625	88.2138	260.898	513.088	295.379	156.277	95.3235	348.441	657.048	0	53.2462	0
PWY-6123: inosine-5-phosphate biosynthesis I|g__Alistipes.s__Alistipes_finegoldii	0.291203	0.00685354	0.00983659	0.315625	0.575	0.75	199.281	335.073	N < Y	273.349	0.670455	0.749674	0.657948	61.4397	0	138.757	814.888	44.7636	0	641.82	114.473	0	12.0846	0	0	0	157.143	0	0	293.189	0	134.254	0	41.4702	186.954	79.1363	0	512.425	145.95	322.262	576.676	353.844	180.533	115.354	410.715	686.623	0	68.4874	0
PWY-4981: L-proline biosynthesis II (from arginine)	0.291164	0.0068614	0.00836236	0.326042	1	1	1342.8	1978.4	N < Y	1689.49	1	0.559088	0.657948	110.767	469.567	728.767	1723.76	867.164	107.056	291.136	1528.88	361.052	1193	271.093	1655.89	1249.12	1140.12	493.224	4505.7	551.893	786.173	839.274	1506.52	635.385	1677.83	208.788	144.687	774.333	2016.58	1414.95	2059.48	1094.01	2812.57	404.093	737.417	1307.19	215.646	204.186	310.411
PWY-6123: inosine-5-phosphate biosynthesis I|g__Coprococcus.s__Coprococcus_catus	0.289187	0.00726806	0.00799877	0.317708	0.45	0.6875	20.3674	47.0824	N < Y	34.9392	0.579545	1.20893	0.657948	0	74.1437	25.8427	0	44.2411	0	0	21.7126	13.3894	21.5865	46.7119	0	13.1677	35.4891	66.0478	100.255	7.72435	149.925	68.2327	0	46.6082	86.917	0	26.267	33.7304	0	0	69.5061	37.9638	83.0759	49.2533	0	44.3462	0	0	0
1CMET2-PWY: folate transformations III (E. coli)|g__Alistipes.s__Alistipes_finegoldii	0.289154	0.00727488	0.00993414	0.314583	0.55	0.75	182.916	300.396	N < Y	246.996	0.659091	0.715685	0.657948	52.3765	0	140.783	689.063	32.7254	0	558.533	104.113	0	15.3525	0	0	0	147.897	0	0	308.499	0	125.783	0	39.4226	181.723	73.0003	0	457.022	91.802	278.231	508.586	353.359	242.015	98.9811	360.881	644.335	0	66.2932	0
HSERMETANA-PWY: L-methionine biosynthesis III|g__Bifidobacterium.s__Bifidobacterium_adolescentis	0.289086	0.00728941	0.00876958	0.288542	0.25	0.520833	29.1753	67.1814	N < Y	49.9059	0.397727	1.20332	0.657948	53.5595	0	0	426.003	0	117.534	0	0	62.4564	0	0	4.73127	0	0	0	53.3921	0	0	61.1325	16.1903	13.0497	23.7715	0	46.4042	0	0	0	0	12.497	160.272	0	243.008	0	0	0	0
PWY-6609: adenine and adenosine salvage III|g__Coprococcus.s__Coprococcus_catus	0.289049	0.00729708	0.00833129	0.311458	0.4	0.645833	18.3074	44.6203	N < Y	32.6599	0.534091	1.28527	0.657948	0	70.3656	28.3143	0	31.7381	0	0	15.5838	0	27.8915	59.826	0	0	28.2701	52.9252	124.772	0	165.351	40.8952	0	53.2286	72.3037	0	15.6106	35.8785	0	0	74.1016	32.3621	93.7054	56.3014	0	38.8828	0	0	0
COA-PWY-1: superpathway of coenzyme A biosynthesis III (mammals)|g__Alistipes.s__Alistipes_finegoldii	0.288971	0.00731362	0.0101827	0.313542	0.55	0.75	186.511	301.387	N < Y	249.171	0.659091	0.69236	0.657948	45.2704	0	149.036	694.228	47.9311	0	544.526	167.622	0	11.4455	0	0	0	153.446	0	0	361.519	0	126.954	0	68.2345	180.544	65.4568	0	478.25	118.243	265.369	524.956	367.741	407.402	110.736	365.644	667.883	0	62.1677	0
PWY-7357: thiamine phosphate formation from pyrithiamine and oxythiamine (yeast)|g__Bifidobacterium.s__Bifidobacterium_adolescentis	0.288868	0.00733552	0.00838563	0.285417	0.225	0.5	28.0808	68.6014	N < Y	50.1829	0.375	1.28866	0.657948	46.0636	0	0	413.369	0	111.432	0	0	57.2576	0	0	0	9.49964	0	0	52.1597	0	0	65.6165	16.184	10.4202	30.0107	0	51.1236	0	0	0	0	10.9237	160.744	0	218.6	0	0	0	0
PWY-6385: peptidoglycan biosynthesis III (mycobacteria)|g__Alistipes.s__Alistipes_finegoldii	0.288773	0.00735577	0.010168	0.311458	0.525	0.708333	114.676	190.086	N < Y	155.808	0.625	0.729091	0.657948	0	0	68.0789	463.209	0	0	334.853	75.5049	0	0	0	0	0	96.1175	0	0	285.793	0	85.3159	0	39.9141	139.201	36.7887	0	318.876	55.5469	158.494	350.449	320.033	205.501	69.184	239.104	423.591	0	36.0766	0
PWY-6608: guanosine nucleotides degradation III|g__Coprococcus.s__Coprococcus_catus	0.288754	0.00735987	0.00928448	0.308333	0.4	0.666667	28.5429	66.2629	N < Y	49.1175	0.545455	1.21507	0.657948	0	120.923	38.2577	0	48.0363	0	0	34.8243	0	37.0732	78.902	0	30.3162	43.2231	86.5655	179.814	0	233.633	64.1317	0	77.9456	100.986	0	22.9034	73.1579	0	0	113.055	72.0631	144.472	71.7237	0	54.2044	0	0	0
PWY-3841: folate transformations II (plants)|g__Alistipes.s__Alistipes_finegoldii	0.288726	0.0073657	0.00993414	0.314583	0.55	0.75	181.877	297.99	N < Y	245.211	0.659091	0.712301	0.657948	50.363	0	139.21	679.117	36.4984	0	564.64	90.7251	0	14.8577	0	0	0	142.786	0	0	297.334	0	121.791	0	33.9898	170.509	73.411	0	450.812	88.4931	290.621	510.383	342.796	214.112	97.5432	356.74	651.07	0	69.035	0
PWY-6385: peptidoglycan biosynthesis III (mycobacteria)|g__Bifidobacterium.s__Bifidobacterium_adolescentis	0.288618	0.0073888	0.00862688	0.284375	0.225	0.5	40.7552	97.1412	N < Y	71.5112	0.375	1.2531	0.657948	36.9649	0	0	654.276	0	198.916	0	0	83.4279	0	0	0	10.6348	0	0	70.8697	0	0	93.8702	28.7852	24.6775	47.2044	0	34.8645	0	0	0	0	14.0395	241.28	0	332.039	0	0	0	0
PEPTIDOGLYCANSYN-PWY: peptidoglycan biosynthesis I (meso-diaminopimelate containing)|g__Bifidobacterium.s__Bifidobacterium_adolescentis	0.288592	0.00739443	0.00862688	0.284375	0.225	0.5	40.0031	94.9706	N < Y	69.9854	0.375	1.24737	0.657948	36.6545	0	0	643.754	0	196.229	0	0	81.5063	0	0	0	10.394	0	0	68.6653	0	0	93.5012	28.5578	21.3973	46.3728	0	33.7562	0	0	0	0	13.055	233.148	0	321.756	0	0	0	0
HISDEG-PWY: L-histidine degradation I|g__Alistipes.s__Alistipes_finegoldii	0.287692	0.00758943	0.0104235	0.310417	0.525	0.708333	93.0039	159.814	N < Y	129.446	0.625	0.781033	0.657948	22.4547	0	63.7093	375.335	0	0	309.624	56.0174	0	0	0	0	0	66.9285	0	0	210.542	0	58.0686	0	25.8602	113.41	29.4327	0	290.708	46.7221	136.63	261.296	260.894	99.3738	46.5661	167.529	384.287	0	23.6288	0
PWY-7357: thiamine phosphate formation from pyrithiamine and oxythiamine (yeast)|g__Coprococcus.s__Coprococcus_catus	0.287614	0.00760636	0.00909207	0.3125	0.45	0.6875	25.5153	61.2048	N < Y	44.9823	0.579545	1.26228	0.657948	0	92.9797	35.3504	0	56.9493	0	0	27.8823	25.7355	15.7406	61.9741	0	23.129	34.3245	86.5198	137.948	0	213.323	94.4677	0	72.5324	114.215	0	24.0506	41.4501	0	0	63.8877	71.4199	117.02	42.0438	0	43.0707	0	10.3443	0
PWY-6387: UDP-N-acetylmuramoyl-pentapeptide biosynthesis I (meso-diaminopimelate containing)|g__Bifidobacterium.s__Bifidobacterium_adolescentis	0.287604	0.00760868	0.00887432	0.283333	0.225	0.5	40.149	95.4452	N < Y	70.3106	0.375	1.24931	0.657948	34.1056	0	0	652.336	0	199.047	0	0	80.2464	0	0	0	10.3198	0	0	66.6862	0	0	94.3846	28.987	25.6405	46.8541	0	31.433	0	0	0	0	12.9083	229.503	0	326.041	0	0	0	0
PWY-6897: thiamine diphosphate salvage II|g__Bifidobacterium.s__Bifidobacterium_adolescentis	0.287264	0.00768355	0.00767579	0.283333	0.2	0.479167	19.3962	52.2458	N < Y	37.3142	0.352273	1.42954	0.657948	43.0145	0	0	305.369	0	101.262	0	0	44.9985	0	0	0	7.39988	0	0	32.0754	0	0	52.3946	13.1254	0	29.4114	0	42.8239	0	0	0	0	9.87516	111.099	0	155.211	0	0	0	0
ARGSYNBSUB-PWY: L-arginine biosynthesis II (acetyl cycle)|g__Anaeromassilibacillus.s__Anaeromassilibacillus_sp_An250	0.287235	0.00768997	0.00847166	0.188542	0.025	0.208333	0.201784	5.5072	N < Y	3.09565	0.125	4.77044	0.657948	0	0	0	19.3421	0	0	0	0	0	0	0	0	0	0	0	0	0	0	0	0	0	0	0	0	0	0	0	0	0	0	0	0	0	0	0	0
PWY-5154: L-arginine biosynthesis III (via N-acetyl-L-citrulline)|g__Coprococcus.s__Coprococcus_catus	0.286731	0.00780249	0.00952551	0.307292	0.4	0.666667	16.7756	39.3478	N < Y	29.0877	0.545455	1.22991	0.657948	0	56.3287	24.8665	0	28.1045	0	0	0	12.9145	14.7897	36.7355	0	10.0919	17.161	56.3702	90.0209	0	127.443	54.1738	0	36.4165	84.8467	0	20.8743	27.4133	0	0	47.3131	35.3232	76.3407	25.1234	0	32.6024	0	0	0
BRANCHED-CHAIN-AA-SYN-PWY: superpathway of branched chain amino acid biosynthesis|g__Bifidobacterium.s__Bifidobacterium_adolescentis	0.286669	0.00781651	0.00930741	0.290625	0.275	0.541667	42.567	101.962	N < Y	74.9641	0.420455	1.26022	0.657948	85.7454	0	0	663.358	0	176.956	0	1.43175	93.1792	0	0	3.92634	9.04035	0	0	73.154	0	0	102.912	29.6516	24.6918	46.7254	0	48.8273	0	0	0	0	15.6078	255.875	0	361.191	0	0	0	0
PWY-5103: L-isoleucine biosynthesis III|g__Bifidobacterium.s__Bifidobacterium_adolescentis	0.286659	0.00781868	0.00930741	0.290625	0.275	0.541667	40.7905	97.3286	N < Y	71.6295	0.420455	1.25463	0.657948	78.739	0	0	632.157	0	161.447	0	1.41194	90.1486	0	0	3.32467	7.98077	0	0	68.3754	0	0	99.4681	28.0531	23.7601	44.7966	0	45.6827	0	0	0	0	14.7526	242.875	0	348.906	0	0	0	0
ILEUSYN-PWY: L-isoleucine biosynthesis I (from threonine)|g__Bifidobacterium.s__Bifidobacterium_adolescentis	0.286593	0.00783344	0.00930741	0.290625	0.275	0.541667	46.9069	110.711	N < Y	81.7094	0.420455	1.23893	0.657948	90.6905	0	0	719.793	0	244.7	0	1.63918	95.5123	0	0	4.02329	19.9513	0	0	82.054	0	0	106.165	30.7384	28.3194	48.158	0	50.164	0	0	0	0	19.5754	293.74	0	386.351	0	0	0	0
VALSYN-PWY: L-valine biosynthesis|g__Bifidobacterium.s__Bifidobacterium_adolescentis	0.286593	0.00783344	0.00930741	0.290625	0.275	0.541667	46.9069	110.711	N < Y	81.7094	0.420455	1.23893	0.657948	90.6905	0	0	719.793	0	244.7	0	1.63918	95.5123	0	0	4.02329	19.9513	0	0	82.054	0	0	106.165	30.7384	28.3194	48.158	0	50.164	0	0	0	0	19.5754	293.74	0	386.351	0	0	0	0
PWY-6386: UDP-N-acetylmuramoyl-pentapeptide biosynthesis II (lysine-containing)|g__Bifidobacterium.s__Bifidobacterium_adolescentis	0.286429	0.00787058	0.00912807	0.282292	0.225	0.5	41.6102	98.3534	N < Y	72.561	0.375	1.24104	0.657948	36.4462	0	0	664.547	0	208.568	0	0	85.166	0	0	0	10.3627	0	0	73.0877	0	0	95.7949	32.106	26.4304	47.9664	0	34.3155	0	0	0	0	13.2069	242.334	0	335.625	0	0	0	0
ARGSYNBSUB-PWY: L-arginine biosynthesis II (acetyl cycle)|g__Coprococcus.s__Coprococcus_catus	0.2862	0.00792248	0.00931249	0.309375	0.425	0.666667	21.3309	48.7922	N < Y	36.3098	0.556818	1.19371	0.657948	0	61.7152	30.8398	0	30.7322	0	0	23.0559	13.9139	28.1024	45.4226	0	16.1695	32.2059	62.8968	104.64	0	152.969	64.6259	0	54.6238	86.3365	0	26.1855	38.8104	0	0	77.9336	44.6252	85.0608	47.5488	0	58.9916	0	0	0
GLUTORN-PWY: L-ornithine biosynthesis I|g__Coprococcus.s__Coprococcus_catus	0.286116	0.00794164	0.00886329	0.313542	0.45	0.6875	22.7464	50.579	N < Y	37.9278	0.579545	1.1529	0.657948	0	69.6348	31.288	0	50.4525	0	0	23.004	13.6382	22.2675	48.8109	0	13.0886	31.4553	71.6454	108.487	0	144.897	63.7819	0	60.8325	96.9654	0	30.4637	36.0074	0	0	77.2816	42.2825	97.6508	38.9124	0	60.6511	0	11.2556	0
PWY-7663: gondoate biosynthesis (anaerobic)|g__Alistipes.s__Alistipes_finegoldii	0.285888	0.00799381	0.0108533	0.311458	0.575	0.75	189.934	314.968	N < Y	258.134	0.670455	0.72971	0.657948	53.0751	0	156.539	736.563	51.2177	0	576.539	37.8459	0	12.697	0	0	0	140.236	0	0	294.71	0	156.184	0	33.5321	166.99	77.5063	0	498.509	127.983	289.322	556.951	302.681	126.076	122.716	450.37	721.529	0	77.1567	0
PWY-6163: chorismate biosynthesis from 3-dehydroquinate|g__Alistipes.s__Alistipes_finegoldii	0.285711	0.00803448	0.0109619	0.310417	0.55	0.75	171.372	278.693	N < Y	229.91	0.659091	0.701545	0.657948	46.8307	0	129.251	700.331	25.2495	0	517.74	119.996	0	12.7531	0	0	0	128.291	0	0	333.262	0	119.689	0	45.3156	186.492	73.8375	0	458.576	88.4285	253.995	515.754	381.146	321.614	80.5221	332.352	596.244	0	38.4934	0
PEPTIDOGLYCANSYN-PWY: peptidoglycan biosynthesis I (meso-diaminopimelate containing)|g__Alistipes.s__Alistipes_finegoldii	0.285137	0.00816759	0.0110605	0.309375	0.55	0.729167	128.693	212.378	N < Y	174.34	0.647727	0.722698	0.657948	34.5411	0	78.8581	492.229	0	0	379.389	130.752	0	7.67626	0	0	0	102.741	0	0	322.043	0	96.939	0	42.8116	150.178	49.8544	0	359.706	61.3838	172.587	372.339	345.701	326.904	72.5954	264.655	482.735	0	38.9401	0
PWY-7208: superpathway of pyrimidine nucleobases salvage|g__Veillonella.s__Veillonella_infantium	0.284087	0.00841619	0.00745445	0.26875	0.15	0.416667	3.08503	7.66258	N < Y	5.58188	0.295455	1.31255	0.657948	0	0	0	0	31.7144	0	0	0	0	28.1446	8.14156	0	18.108	0	0	20.0504	0	12.0837	10.5191	12.0683	3.92756	22.1314	0	9.57681	4.37945	0	0	0	0	0	0	0	5.05526	0	0	10.8217
PWY-5686: UMP biosynthesis I|g__Firmicutes_unclassified.s__Firmicutes_bacterium_CAG_110	0.283836	0.00847675	0.00760712	0.198437	0.025	0.229167	7.88151	25.6005	N < Y	17.5464	0.136364	1.69963	0.657948	0	0	0	0	0	0	0	0	0	0	0	0	0	0	0	0	0	0	0	0	0	20.1493	0	0	0	0	0	0	0	0	0	0	0	0	0	0
PWY0-1296: purine ribonucleosides degradation|g__Firmicutes_unclassified.s__Firmicutes_bacterium_CAG_110	0.283816	0.0084815	0.00760712	0.198437	0.025	0.229167	7.90323	26.1307	N < Y	17.8455	0.136364	1.72523	0.657948	0	0	0	0	0	0	0	0	0	0	0	0	0	0	0	0	0	0	0	0	0	36.6766	0	0	0	0	0	0	0	0	0	0	0	0	0	0
PEPTIDOGLYCANSYN-PWY: peptidoglycan biosynthesis I (meso-diaminopimelate containing)|g__Firmicutes_unclassified.s__Firmicutes_bacterium_CAG_110	0.283813	0.00848221	0.00760712	0.198437	0.025	0.229167	7.04761	21.581	N < Y	14.9749	0.136364	1.61455	0.657948	0	0	0	0	0	0	0	0	0	0	0	0	0	0	0	0	0	0	0	0	0	22.042	0	0	0	0	0	0	0	0	0	0	0	0	0	0
PWY-6121: 5-aminoimidazole ribonucleotide biosynthesis I|g__Firmicutes_unclassified.s__Firmicutes_bacterium_CAG_110	0.283791	0.00848744	0.00760712	0.198437	0.025	0.229167	8.21996	27.3981	N < Y	18.6808	0.136364	1.73687	0.657948	0	0	0	0	0	0	0	0	0	0	0	0	0	0	0	0	0	0	0	0	0	38.4745	0	0	0	0	0	0	0	0	0	0	0	0	0	0
PWY-6386: UDP-N-acetylmuramoyl-pentapeptide biosynthesis II (lysine-containing)|g__Firmicutes_unclassified.s__Firmicutes_bacterium_CAG_110	0.283746	0.00849834	0.00760712	0.198437	0.025	0.229167	7.20996	22.0445	N < Y	15.3015	0.136364	1.61235	0.657948	0	0	0	0	0	0	0	0	0	0	0	0	0	0	0	0	0	0	0	0	0	22.0517	0	0	0	0	0	0	0	0	0	0	0	0	0	0
PWY-6387: UDP-N-acetylmuramoyl-pentapeptide biosynthesis I (meso-diaminopimelate containing)|g__Firmicutes_unclassified.s__Firmicutes_bacterium_CAG_110	0.283746	0.00849834	0.00760712	0.198437	0.025	0.229167	7.12114	21.5609	N < Y	14.9974	0.136364	1.59824	0.657948	0	0	0	0	0	0	0	0	0	0	0	0	0	0	0	0	0	0	0	0	0	21.1379	0	0	0	0	0	0	0	0	0	0	0	0	0	0
PWY-6609: adenine and adenosine salvage III|g__Firmicutes_unclassified.s__Firmicutes_bacterium_CAG_110	0.283682	0.00851402	0.00760712	0.198437	0.025	0.229167	7.9104	24.5139	N < Y	16.9669	0.136364	1.63178	0.657948	0	0	0	0	0	0	0	0	0	0	0	0	0	0	0	0	0	0	0	0	0	18.4372	0	0	0	0	0	0	0	0	0	0	0	0	0	0
FASYN-ELONG-PWY: fatty acid elongation -- saturated|g__Alistipes.s__Alistipes_finegoldii	0.283669	0.00851701	0.0113346	0.308333	0.55	0.729167	174.534	290.147	N < Y	237.595	0.647727	0.733277	0.657948	49.2722	0	145.215	684.79	0	0	537.413	26.9921	0	12.697	0	0	0	135.641	0	0	256.235	0	133.645	0	28.1359	144.42	72.6835	0	474.148	104.023	244.942	503.305	262.051	111.267	98.4944	367.455	668.748	0	74.3615	0
CITRULBIO-PWY: L-citrulline biosynthesis|g__Alistipes.s__Alistipes_finegoldii	0.283559	0.00854384	0.0115037	0.30625	0.525	0.708333	157.025	263.166	N < Y	214.92	0.625	0.744984	0.657948	37.1695	0	127.782	673.504	0	0	546.89	30.0177	0	0	0	0	0	117.852	0	0	214.642	0	97.2313	0	18.1565	139.012	67.7254	0	453.981	85.7549	255.096	451.943	261.944	63.615	98.5873	354.15	589.389	0	41.336	0
PWY-7664: oleate biosynthesis IV (anaerobic)|g__Alistipes.s__Alistipes_finegoldii	0.282982	0.00868519	0.0116146	0.307292	0.55	0.729167	168.481	279.07	N < Y	228.802	0.647727	0.728042	0.657948	47.0448	0	138.545	662.347	0	0	521.59	25.8168	0	11.9545	0	0	0	131.211	0	0	251.18	0	124.566	0	27.3682	140.498	69.7861	0	460.799	93.9886	229.505	481.859	257.44	109.675	88.9744	338.579	644.677	0	71.1063	0
PWY-6282: palmitoleate biosynthesis I (from (5Z)-dodec-5-enoate)|g__Alistipes.s__Alistipes_finegoldii	0.282926	0.00869883	0.0116146	0.307292	0.55	0.729167	168.921	281.03	N < Y	230.071	0.647727	0.734376	0.657948	47.5222	0	139.974	667.206	0	0	525.025	23.3181	0	12.1119	0	0	0	131.239	0	0	241.321	0	126.475	0	25.8941	136.662	70.4098	0	463.7	96.0474	232.765	486.465	246.571	101.166	90.9275	344.596	649.875	0	71.8048	0
PWY-6387: UDP-N-acetylmuramoyl-pentapeptide biosynthesis I (meso-diaminopimelate containing)|g__Alistipes.s__Alistipes_finegoldii	0.282398	0.00883009	0.0119008	0.30625	0.55	0.729167	126.442	206.275	N < Y	169.987	0.647727	0.706094	0.657948	36.7196	0	73.8439	479.276	0	0	360.909	142.796	0	7.05822	0	0	0	101.402	0	0	336.722	0	93.567	0	48.1541	147.186	50.0033	0	354.348	60.5708	170.159	371.044	364.702	336.849	72.1534	255.974	469.572	0	38.9918	0
PWY0-862: (5Z)-dodecenoate biosynthesis I|g__Alistipes.s__Alistipes_finegoldii	0.282186	0.00888347	0.0119008	0.30625	0.55	0.729167	161.123	265.816	N < Y	218.228	0.647727	0.722268	0.657948	44.3704	0	130.55	634.615	0	0	501.889	24.4002	0	11.0898	0	0	0	125.735	0	0	244.743	0	114.221	0	26.4074	135.587	66.2642	0	444.128	83.278	211.715	455.954	251.538	107.622	78.817	306.467	615.155	0	67.185	0
PWY-5989: stearate biosynthesis II (bacteria and plants)|g__Alistipes.s__Alistipes_finegoldii	0.282101	0.00890488	0.0119008	0.30625	0.55	0.729167	168.994	280.11	N < Y	229.603	0.647727	0.729016	0.657948	47.0207	0	140.889	662.436	0	0	526.968	23.1886	0	12.6667	0	0	0	131.475	0	0	233.23	0	118.224	0	25.0898	133.523	69.723	0	462.96	94.4139	232.494	483.142	245.469	102.034	86.6781	335.224	642.402	0	64.112	0
NONMEVIPP-PWY: methylerythritol phosphate pathway I|g__Oscillibacter.s__Oscillibacter_sp_57_20	0.282043	0.00891938	0.00912807	0.282292	0.225	0.5	10.279	23.8842	N < Y	17.7	0.375	1.21635	0.657948	0	27.8238	0	19.7448	0	0	0	39.1234	0	14.689	0	0	26.7125	17.9005	0	0	25.3981	0	28.4296	17.1304	0	0	20.1085	0	0	156.395	0	49.0168	0	118.835	24.8228	0	39.8546	0	20.6362	0
PWY-6124: inosine-5-phosphate biosynthesis II|g__Coprococcus.s__Coprococcus_catus	0.281938	0.00894601	0.00993702	0.307812	0.425	0.6875	18.5886	43.5639	N < Y	32.2115	0.568182	1.22872	0.657948	0	68.3639	26.1238	0	40.9263	0	0	21.0081	0	20.4832	43.2481	0	13.0801	25.9896	61.2104	91.1783	7.99297	151.163	61.6112	0	44.7326	81.8765	0	26.0793	28.0989	0	0	60.9354	39.5359	82.3648	41.6539	0	40.6789	0	0	0
SER-GLYSYN-PWY: superpathway of L-serine and glycine biosynthesis I|g__Coprococcus.s__Coprococcus_catus	0.281408	0.00908106	0.0105788	0.30625	0.45	0.6875	18.3023	42.1055	N < Y	31.2859	0.579545	1.20198	0.657948	0	56.1566	28.9314	0	38.3093	0	0	19.2777	17.906	23.7097	38.3274	0	17.2252	22.2663	51.5275	88.2685	0	143.142	51.5616	0	46.1481	69.222	0	25.5211	23.1622	0	0	44.682	42.2635	95.8021	38.9537	0	50.7398	0	8.62301	0
DTDPRHAMSYN-PWY: dTDP-&beta;-L-rhamnose biosynthesis|g__Alistipes.s__Alistipes_finegoldii	0.281181	0.00913937	0.013826	0.301563	0.575	0.770833	419.721	589.126	N < Y	512.124	0.681818	0.489145	0.657948	108.3	0	260.076	1437.37	62.975	0	1009.92	400.159	0	37.753	0	0	16.3279	228.602	0	0	727.242	0	198.266	0	90.3287	288.013	191.454	0	883.933	190.596	543.774	1041.24	808.044	568.587	200.767	756.14	1402.08	0	119.446	0
TRNA-CHARGING-PWY: tRNA charging|g__Alistipes.s__Alistipes_finegoldii	0.280438	0.00933285	0.0124919	0.304167	0.55	0.729167	162.745	269.836	N < Y	221.158	0.647727	0.729469	0.657948	44.2482	0	122.403	630.914	0	0	491.874	81.9072	0	15.3291	0	0	0	131.165	0	0	298.675	0	111.29	0	33.8442	161.184	56.5732	0	427.851	78.1949	225.02	444.03	342.247	163.476	87.8005	320.965	592.284	0	50.5361	0
PWY-6386: UDP-N-acetylmuramoyl-pentapeptide biosynthesis II (lysine-containing)|g__Alistipes.s__Alistipes_finegoldii	0.280379	0.00934825	0.0126821	0.302083	0.525	0.708333	127.353	206.854	N < Y	170.717	0.625	0.699777	0.657948	0	0	81.7578	488.899	0	0	370.027	130.49	0	0	0	0	0	105.529	0	0	328.946	0	88.4476	0	45.3504	144.961	41.3587	0	349.059	60.8643	171.452	369.05	357.886	334.749	74.5015	257.06	467.694	0	39.2397	0
PWY-4984: urea cycle|g__Coprococcus.s__Coprococcus_catus	0.280236	0.00938608	0.0108422	0.303125	0.425	0.666667	16.9681	39.148	N < Y	29.0662	0.556818	1.20611	0.657948	0	51.5793	20.6723	0	25.932	0	0	15.1766	12.6484	25.7438	36.1657	0	12.0678	28.2445	51.0224	88.0183	0	129.603	53.9394	0	35.6892	68	0	16.5113	32.4167	0	0	59.4077	36.9022	63.7505	42.1706	0	38.4821	0	0	0
SER-GLYSYN-PWY: superpathway of L-serine and glycine biosynthesis I|g__Alistipes.s__Alistipes_finegoldii	0.280104	0.00942092	0.0131829	0.304167	0.6	0.770833	180.198	292.51	N < Y	241.459	0.693182	0.6989	0.657948	57.5231	0	123.872	652.525	36.2611	0	540.96	95.2702	0	20.3507	0	0	7.08243	124.684	0	0	267.197	0	118.827	0	41.2809	164.233	55.8281	0	463.888	125.35	305.526	520.904	343.825	154.483	99.7102	336.384	639.136	11.4149	58.1335	0
PWY-5686: UMP biosynthesis I|g__Coprococcus.s__Coprococcus_catus	0.279446	0.00959651	0.0120064	0.295312	0.375	0.645833	18.7118	41.18	N < Y	30.9672	0.522727	1.138	0.657948	0	66.1668	22.5026	0	46.424	0	0	0	0	0	41.1913	0	14.4131	15.4842	73.6985	109.754	0	87.4754	68.6439	0	49.5107	75.2459	0	10.4071	26.3082	0	0	49.1002	39.1631	75.6447	31.537	0	33.2523	0	0	0
ARGSYN-PWY: L-arginine biosynthesis I (via L-ornithine)|g__Coprococcus.s__Coprococcus_catus	0.279106	0.0096884	0.0113997	0.301042	0.425	0.666667	18.9488	42.733	N < Y	31.922	0.556818	1.17324	0.657948	0	54.3234	30.9102	0	26.2851	0	0	18.1686	13.119	24.3755	39.1314	0	13.9262	28.9155	57.4716	92.6525	0	138.132	56.5496	0	46.9327	82.3214	0	21.093	33.8373	0	0	64.8944	37.7081	74.983	42.205	0	43.9493	0	0	0
PWY-7221: guanosine ribonucleotides de novo biosynthesis|g__Alistipes.s__Alistipes_finegoldii	0.278709	0.0097968	0.0124919	0.304167	0.55	0.729167	167.805	271.674	N < Y	224.461	0.647727	0.695091	0.657948	40.6776	0	119.975	605.635	31.9677	0	519.573	89.8624	0	0	0	0	0	106.766	0	0	330.374	0	88.7268	0	26.1362	167.973	62.0486	0	438.497	88.5169	268.769	467	349.301	129.676	94.2134	341.989	606.334	0	54.7463	0
PWY-1042: glycolysis IV|g__Coprococcus.s__Coprococcus_catus	0.278588	0.00982987	0.0113747	0.3	0.4	0.666667	28.1087	62.9591	N < Y	47.118	0.545455	1.1634	0.657948	0	100.276	47.1128	0	60.563	0	0	27.0538	0	33.252	65.7598	0	17.56	0	96.7108	142.491	0	220.92	94.8245	0	88.3103	115.505	0	34.4858	41.6515	0	0	77.8677	60.7069	126.691	37.8192	0	71.7056	0	0	0
PWY-7400: L-arginine biosynthesis IV (archaebacteria)|g__Coprococcus.s__Coprococcus_catus	0.278031	0.00998409	0.0116878	0.3	0.425	0.666667	18.8403	42.5098	N < Y	31.751	0.556818	1.17397	0.657948	0	54.1047	30.8841	0	26.0229	0	0	18.1902	13.1079	24.2189	38.8857	0	13.9614	28.8512	57.0977	91.2382	0	137.602	55.9441	0	46.5854	81.9095	0	21.0513	33.6349	0	0	64.8341	36.9888	74.8379	41.9432	0	43.9478	0	0	0
VALSYN-PWY: L-valine biosynthesis|g__Asaccharobacter.s__Asaccharobacter_celatus	0.27586	0.0106055	0.00914434	0.258333	0.15	0.395833	2.09736	11.2355	N < Y	7.08182	0.284091	2.42143	0.657948	0	0	3.36022	4.62986	17.625	0	0	0	0	18.0338	0	0	0	0	0	250.17	2.32738	0	0	0	0	15.5672	0	0	9.93926	0	0	11.2974	9.36274	1.93597	0	0	0	0	0	0
PWY-5973: cis-vaccenate biosynthesis|g__Alistipes.s__Alistipes_finegoldii	0.275834	0.010613	0.014085	0.298958	0.55	0.729167	184.858	301.268	N < Y	248.354	0.647727	0.704629	0.657948	50.8635	0	150.542	711.789	0	0	564.464	44.7777	0	12.4673	0	0	0	154.338	0	0	326.248	0	127.974	0	36.8861	142.603	73.8278	0	501.765	95.9509	238.353	506.276	337.407	146.641	89.0559	349.504	678.831	0	76.805	0
PWY-6121: 5-aminoimidazole ribonucleotide biosynthesis I|g__Coprococcus.s__Coprococcus_catus	0.274213	0.0110992	0.012709	0.299479	0.475	0.6875	22.748	48.9559	N < Y	37.0432	0.590909	1.10574	0.657948	0	80.2959	23.8201	0	43.0635	0	0	21.4918	12.0293	33.8168	48.1168	0	17.9632	33.0054	69.3725	103.364	12.9106	171.057	67.0047	0	60.3808	72.3766	0	29.8015	31.3365	7.79074	0	71.6398	45.5903	94.2863	42.8966	0	50.5457	0	0	0
NONMEVIPP-PWY: methylerythritol phosphate pathway I|g__Bifidobacterium.s__Bifidobacterium_adolescentis	0.274186	0.0111073	0.0119198	0.264583	0.2	0.458333	39.0814	97.9622	N < Y	71.1982	0.340909	1.32574	0.657948	48.6549	0	0	666.066	0	169.266	0	0	88.2345	0	0	0	0	0	0	63.9016	0	0	100.23	25.8906	0	36.301	0	0	0	0	0	0	15.6132	251.472	0	344.315	0	0	0	0
PWY-7221: guanosine ribonucleotides de novo biosynthesis|g__Coprococcus.s__Coprococcus_catus	0.273019	0.0114694	0.0122779	0.3	0.45	0.6875	20.5891	45.2669	N < Y	34.0497	0.579545	1.13657	0.657948	0	77.3393	26.5403	0	40.0315	0	0	12.9339	17.8964	11.9489	54.4287	0	12.9895	14.9325	70.7996	104.599	0	136.026	64.7403	0	51.8501	82.0433	0	24.8133	24.9219	0	0	49.8354	40.8297	96.279	27.0387	0	41.0529	0	9.00653	0
PWY-7199: pyrimidine deoxyribonucleosides salvage|g__Eubacterium.s__Eubacterium_ramulus	0.27244	0.0116527	0.00988447	0.252083	0.15	0.375	3.13803	12.1414	N < Y	8.04894	0.272727	1.952	0.657948	9.70124	0	0	0	0	0	0	0	0	32.5792	0	0	0	0	0	0	0	0	51.1823	63.5131	0	0	0	0	15.3002	0	48.2089	36.0987	0	10.5417	0	0	61.1017	0	0	0
PWY-5695: inosine 5-phosphate degradation|g__Coprococcus.s__Coprococcus_catus	0.272391	0.0116683	0.0138727	0.291667	0.4	0.666667	21.4342	46.9541	N < Y	35.3541	0.545455	1.13134	0.657948	0	86.2883	34.8417	0	38.507	0	0	20.382	0	16.083	66.9902	0	16.4285	25.759	69.8492	111.65	0	145.899	52.0597	0	57.4007	86.7944	0	19.5612	26.0408	0	0	60.5446	48.428	95.1243	40.0014	0	49.2658	0	0	0
PWY-6122: 5-aminoimidazole ribonucleotide biosynthesis II|g__Coprococcus.s__Coprococcus_catus	0.271919	0.0118198	0.0133439	0.297396	0.475	0.6875	23.9207	50.4658	N < Y	38.3998	0.590909	1.07705	0.657948	0	83.5864	27.88	0	43.9803	0	0	21.6395	16.5766	34.4807	50.8285	0	19.7877	35.5598	74.2977	102.564	13.411	172.563	68.1567	0	64.7628	76.9337	0	28.3244	31.3255	8.75609	0	78.0193	47.2865	92.4324	47.7788	0	53.4024	0	0	0
PWY-6277: superpathway of 5-aminoimidazole ribonucleotide biosynthesis|g__Coprococcus.s__Coprococcus_catus	0.271919	0.0118198	0.0133439	0.297396	0.475	0.6875	23.9207	50.4658	N < Y	38.3998	0.590909	1.07705	0.657948	0	83.5864	27.88	0	43.9803	0	0	21.6395	16.5766	34.4807	50.8285	0	19.7877	35.5598	74.2977	102.564	13.411	172.563	68.1567	0	64.7628	76.9337	0	28.3244	31.3255	8.75609	0	78.0193	47.2865	92.4324	47.7788	0	53.4024	0	0	0
HISTSYN-PWY: L-histidine biosynthesis|g__Coprococcus.s__Coprococcus_catus	0.271794	0.0118602	0.0132148	0.296875	0.45	0.6875	23.1083	49.2016	N < Y	37.341	0.579545	1.09029	0.657948	0	69.1127	40.8604	0	53.0657	0	0	18.5841	17.2874	32.4645	52.6459	0	10.9186	15.3307	74.3692	95.3303	12.8658	152.882	63.9771	0	61.3989	79.2169	0	26.9078	30.8801	0	0	66.7083	31.5182	99.3991	36.8438	0	59.2588	0	0	0
PWY-6317: D-galactose degradation I (Leloir pathway)|g__Ruminococcaceae_unclassified.s__Clostridium_leptum	0.27155	0.0119395	0.0163748	0.241146	0.175	0.395833	5.15368	24.1889	N < Y	15.5366	0.295455	2.23067	0.657948	0	0	9.59439	0	0	0	0	0	0	0	0	0	0	0	0	0	8.07091	0	0	0	0	21.5724	0	0	0	0	0	30.1488	0	26.0595	83.4954	0	111.958	0	0	0
PWY-7111: pyruvate fermentation to isobutanol (engineered)|g__Coprococcus.s__Coprococcus_catus	0.271337	0.012009	0.0130231	0.298438	0.475	0.6875	23.4778	50.1564	N < Y	38.0298	0.590909	1.09513	0.657948	0	64.8321	38.1736	0	55.6523	0	0	34.9772	15.0448	32.9037	48.1835	0	14.2285	24.5489	107.667	115.797	14.9167	157.695	64.5382	0	47.9991	84.1496	0	38.4435	35.06	0	0	76.1835	45.3521	92.4893	38.9739	0	48.3231	0	11.3145	0
VALSYN-PWY: L-valine biosynthesis|g__Coprococcus.s__Coprococcus_catus	0.271337	0.012009	0.0130231	0.298438	0.475	0.6875	23.4778	50.1564	N < Y	38.0298	0.590909	1.09513	0.657948	0	64.8321	38.1736	0	55.6523	0	0	34.9772	15.0448	32.9037	48.1835	0	14.2285	24.5489	107.667	115.797	14.9167	157.695	64.5382	0	47.9991	84.1496	0	38.4435	35.06	0	0	76.1835	45.3521	92.4893	38.9739	0	48.3231	0	11.3145	0
FASYN-INITIAL-PWY: superpathway of fatty acid biosynthesis initiation (E. coli)|g__Coprococcus.s__Coprococcus_catus	0.269747	0.0125394	0.0131055	0.291667	0.4	0.625	16.8438	37.0502	N < Y	27.8655	0.522727	1.13727	0.657948	0	54.8982	25.486	0	21.7037	0	0	23.7682	0	19.1754	36.6671	0	0	21.5363	45.2849	82.8042	0	113.802	54.8018	0	29.8352	63.0128	0	15.9668	37.8686	0	0	54.4036	34.2992	71.5314	30.0576	0	35.1071	0	0	0
PWY-7220: adenosine deoxyribonucleotides de novo biosynthesis II|g__Veillonella.s__Veillonella_infantium	0.269423	0.0126499	0.0113949	0.254167	0.15	0.416667	6.8089	14.2214	N < Y	10.8521	0.295455	1.06257	0.657948	0	0	0	0	58.2805	0	0	0	0	62.6488	17.0828	0	30.9173	0	0	38.5426	0	30.7761	15.8024	10.9846	26.156	64.8506	0	25.4248	4.10172	0	0	0	0	0	0	0	4.95931	0	0	16.1083
PWY-7222: guanosine deoxyribonucleotides de novo biosynthesis II|g__Veillonella.s__Veillonella_infantium	0.269423	0.0126499	0.0113949	0.254167	0.15	0.416667	6.8089	14.2214	N < Y	10.8521	0.295455	1.06257	0.657948	0	0	0	0	58.2805	0	0	0	0	62.6488	17.0828	0	30.9173	0	0	38.5426	0	30.7761	15.8024	10.9846	26.156	64.8506	0	25.4248	4.10172	0	0	0	0	0	0	0	4.95931	0	0	16.1083
BRANCHED-CHAIN-AA-SYN-PWY: superpathway of branched chain amino acid biosynthesis|g__Anaeromassilibacillus.s__Anaeromassilibacillus_sp_An250	0.268971	0.0128057	0.0162726	0.165104	0.025	0.1875	0.251944	5.65879	N < Y	3.20113	0.113636	4.48932	0.657948	0	0	0	23.8518	0	0	0	0	0	0	0	0	0	0	0	0	0	0	0	0	0	0	0	0	0	0	0	0	0	0	0	0	0	0	0	0
PWY0-1296: purine ribonucleosides degradation|g__Anaeromassilibacillus.s__Anaeromassilibacillus_sp_An250	0.268828	0.0128555	0.0156082	0.166146	0.025	0.1875	0.226274	4.73783	N < Y	2.68712	0.113636	4.38809	0.657948	0	0	0	18.3336	0	0	0	0	0	0	0	0	0	0	0	0	0	0	0	0	0	0	0	0	0	0	0	0	0	0	0	0	0	0	0	0
PWY-5103: L-isoleucine biosynthesis III|g__Anaeromassilibacillus.s__Anaeromassilibacillus_sp_An250	0.268761	0.0128787	0.0162726	0.165104	0.025	0.1875	0.224797	5.43326	N < Y	3.06578	0.113636	4.59513	0.657948	0	0	0	23.8518	0	0	0	0	0	0	0	0	0	0	0	0	0	0	0	0	0	0	0	0	0	0	0	0	0	0	0	0	0	0	0	0
PWY-5100: pyruvate fermentation to acetate and lactate II|g__Coprococcus.s__Coprococcus_catus	0.268751	0.0128822	0.0149441	0.289583	0.425	0.666667	20.8403	44.2938	N < Y	33.6332	0.556818	1.08773	0.657948	0	74.5234	31.5438	0	51.8991	0	0	14.2683	17.7305	22.484	51.6609	0	9.67965	0	70.8784	100.558	0	155.642	55.9281	0	71.647	70.266	0	20.3124	27.8151	0	0	54.5661	48.3542	104.379	35.9133	0	50.2994	0	0	0
ILEUSYN-PWY: L-isoleucine biosynthesis I (from threonine)|g__Anaeromassilibacillus.s__Anaeromassilibacillus_sp_An250	0.268559	0.012949	0.0162726	0.165104	0.025	0.1875	0.251367	6.09244	N < Y	3.43741	0.113636	4.59915	0.657948	0	0	0	26.1694	0	0	0	0	0	0	0	0	0	0	0	0	0	0	0	0	0	0	0	0	0	0	0	0	0	0	0	0	0	0	0	0
TRNA-CHARGING-PWY: tRNA charging|g__Ruminococcaceae_unclassified.s__Clostridium_leptum	0.268321	0.0130323	0.0169607	0.233333	0.15	0.375	6.0367	46.5225	N < Y	28.1199	0.272727	2.9461	0.657948	0	0	0	1027.76	0	0	0	0	26.7276	0	0	0	0	0	0	0	0	0	0	0	0	26.155	0	0	0	0	0	22.6665	0	21.9757	82.0647	0	160.482	0	0	0
CALVIN-PWY: Calvin-Benson-Bassham cycle|g__Gordonibacter.s__Gordonibacter_pamelaeae	0.267437	0.0133466	0.0127259	0.145833	0	0.145833	0	1.37141	N < Y	0.74804	0.0795455	Inf	0.657948	0	0	0	7.03637	0	0	0	0	0	0	0	0	0	0	0	0	0	0	0	0	0	0	0	0	0	0	0	0	0	0	0	0	0	0	0	0
HISTSYN-PWY: L-histidine biosynthesis|g__Collinsella.s__Collinsella_aerofaciens	0.266597	0.0136509	0.0178205	0.266667	0.3	0.541667	42.2921	78.1312	N < Y	61.8407	0.431818	0.885511	0.657948	0	0	262.51	166.506	0	0	0	33.9453	41.7778	105.968	60.9467	0	0	120.726	0	354.502	0	0	87.7269	92.3945	52.4653	129.471	0	0	100.614	109.6	134.687	148.42	0	169.328	0	82.3302	0	0	0	0
PWY-5667: CDP-diacylglycerol biosynthesis I|g__Alistipes.s__Alistipes_finegoldii	0.264854	0.0143018	0.0178172	0.288542	0.55	0.729167	195.963	315.018	N < Y	260.902	0.647727	0.684851	0.657948	48.5726	0	140.936	691.567	17.1036	0	582.325	155.029	0	0	0	0	0	151.048	0	0	394.787	0	132.729	0	31.7503	200.193	74.0824	0	510.349	98.623	289.526	525.207	319.007	178.816	104.767	378.649	713.449	0	53.1822	0
PWY0-1319: CDP-diacylglycerol biosynthesis II|g__Alistipes.s__Alistipes_finegoldii	0.264854	0.0143018	0.0178172	0.288542	0.55	0.729167	195.963	315.018	N < Y	260.902	0.647727	0.684851	0.657948	48.5726	0	140.936	691.567	17.1036	0	582.325	155.029	0	0	0	0	0	151.048	0	0	394.787	0	132.729	0	31.7503	200.193	74.0824	0	510.349	98.623	289.526	525.207	319.007	178.816	104.767	378.649	713.449	0	53.1822	0
PWY-7228: superpathway of guanosine nucleotides de novo biosynthesis I|g__Collinsella.s__Collinsella_aerofaciens	0.26458	0.0144065	0.0254796	0.267708	0.45	0.6875	118.299	181.405	N < Y	152.721	0.579545	0.616781	0.657948	0	0	238.261	400.469	0	0	0	0	36.1619	103.866	68.5774	171.366	274.93	93.1526	0	261.834	0	162.034	136.078	329.093	54.3788	126.073	0	0	55.023	133.096	138.467	116.698	58.1838	126.036	0	111.292	0	0	0	0
PWY-7219: adenosine ribonucleotides de novo biosynthesis|g__Coprococcus.s__Coprococcus_catus	0.264576	0.014408	0.0151754	0.292708	0.5	0.6875	26.7666	57.739	N < Y	43.6606	0.602273	1.10911	0.657948	0	88.0963	32.781	0	59.4178	0	0	24.1445	19.538	39.6704	63.0049	0	18.1667	37.9665	86.7485	133.955	10.5704	208.002	79.9605	0	67.0461	87.8081	0	27.6878	37.214	12.3904	0	75.4351	52.6804	115.354	49.6195	0	59.5333	0	10.6158	0
ARO-PWY: chorismate biosynthesis I|g__Clostridium.s__Clostridium_disporicum	-0.263931	0.0146573	0.0125601	-0.125	0.125	0	3.61093	0	Y < N	1.64133	0.0568182	#NAME?	0.657948	13.2605	0	0	0	0	0	0	0	0	0	0	0	0	0	0	0	16.9109	0	0	0	0	0	0	0	0	0	0	0	0	0	0	0	0	0	0	0
COMPLETE-ARO-PWY: superpathway of aromatic amino acid biosynthesis|g__Clostridium.s__Clostridium_disporicum	-0.263931	0.0146573	0.0125601	-0.125	0.125	0	3.65658	0	Y < N	1.66208	0.0568182	#NAME?	0.657948	14.0265	0	0	0	0	0	0	0	0	0	0	0	0	0	0	0	16.3565	0	0	0	0	0	0	0	0	0	0	0	0	0	0	0	0	0	0	0
DTDPRHAMSYN-PWY: dTDP-&beta;-L-rhamnose biosynthesis|g__Firmicutes_unclassified.s__Firmicutes_bacterium_CAG_110	0.263682	0.0147542	0.0127259	0.145833	0	0.145833	0	13.4544	N < Y	7.33874	0.0795455	Inf	0.657948	0	0	0	0	0	0	0	0	0	0	0	0	0	0	0	0	0	0	0	0	0	27.2247	0	0	0	0	0	0	0	0	0	0	0	0	0	0
PWY-7228: superpathway of guanosine nucleotides de novo biosynthesis I|g__Veillonella.s__Veillonella_infantium	0.263315	0.0148985	0.0131977	0.248958	0.15	0.416667	6.49403	12.0169	N < Y	9.50648	0.295455	0.887873	0.657948	0	0	0	0	34.4932	0	0	0	0	74.9179	12.344	0	25.7474	0	0	35.3349	0	31.2197	17.4819	15.3857	21.193	43.0368	0	17.1796	3.51132	0	0	0	0	0	0	0	5.57574	0	0	20.5455
LACTOSECAT-PWY: lactose and galactose degradation I|g__Collinsella.s__Collinsella_aerofaciens	0.262993	0.0150262	0.0249121	0.26875	0.45	0.6875	246.086	443.304	N < Y	353.66	0.579545	0.849136	0.657948	0	0	706.279	995.74	0	0	0	77.222	0	210.772	163.353	306.44	699.526	195.945	0	918.063	0	456.607	257.176	958.188	115.211	370.706	0	0	193.374	224.622	45.2295	253.447	185.13	314.368	0	172.994	0	0	0	0
PWY-6700: queuosine biosynthesis I (de novo)|g__Asaccharobacter.s__Asaccharobacter_celatus	0.26268	0.0151512	0.0135609	0.233854	0.125	0.354167	1.23071	8.35825	N < Y	5.11846	0.25	2.7637	0.657948	0	0	0	3.24202	6.53072	0	0	0	0	7.28534	0	0	0	0	0	222.801	2.67588	0	0	0	0	10.0077	0	0	0	0	0	2.98396	13.1291	0	0	0	0	0	0	0
ILEUSYN-PWY: L-isoleucine biosynthesis I (from threonine)|g__Alistipes.s__Alistipes_finegoldii	0.262347	0.0152848	0.0161189	0.244792	0.2	0.395833	39.0676	196.745	N < Y	125.073	0.306818	2.33228	0.657948	0	0	0	726.505	0	0	0	180.786	0	0	0	0	0	164.341	0	0	358.286	0	141.985	0	54.6028	191.569	0	0	492.325	0	0	585.806	370.024	388.224	0	0	686.928	0	0	0
GLYCOGENSYNTH-PWY: glycogen biosynthesis I (from ADP-D-Glucose)|g__Collinsella.s__Collinsella_aerofaciens	0.261842	0.0154899	0.0254786	0.253125	0.3	0.5625	86.0298	123.455	N < Y	106.444	0.443182	0.52108	0.657948	0	0	107.407	335.654	0	0	0	0	0	56.0203	54.9936	143.107	162.342	79.7862	0	221.378	0	0	109.078	216.454	0	45.518	0	0	0	116.362	100.742	65.826	21.5527	50.3398	0	113.095	0	0	0	0
PWY0-1296: purine ribonucleosides degradation|g__Coprococcus.s__Coprococcus_catus	0.261834	0.0154934	0.0164225	0.278125	0.35	0.604167	15.2608	36.6416	N < Y	26.923	0.488636	1.26365	0.657948	0	55.7214	21.9983	0	33.468	0	0	0	0	14.6308	51.5768	0	0	0	49.4931	106.216	0	154.988	41.8391	0	50.7405	60.1329	0	16.2059	42.6542	0	0	36.275	45.5048	80.3182	14.9636	0	38.5301	0	0	0
NONOXIPENT-PWY: pentose phosphate pathway (non-oxidative branch) I|g__Coprococcus.s__Coprococcus_catus	0.261341	0.0156958	0.0156329	0.285417	0.425	0.625	15.991	35.2637	N < Y	26.5034	0.534091	1.14092	0.657948	0	45.5537	19.3042	0	39.7228	0	0	16.9338	14.9643	14.6479	39.432	0	0	0	64.6506	115.814	10.7302	130.924	51.2956	0	51.0759	64.2475	0	27.311	17.0713	0	0	36.3713	38.8444	88.7338	0	0	35.4629	0	0	0
PWY-7197: pyrimidine deoxyribonucleotide phosphorylation|g__Veillonella.s__Veillonella_infantium	0.261268	0.0157258	0.0132073	0.238542	0.125	0.375	2.36053	5.07198	N < Y	3.8395	0.261364	1.10344	0.657948	0	0	0	0	25.55	0	0	0	0	20.6654	0	0	9.24499	0	0	9.44696	0	13.2655	10.3128	9.7113	0	22.4239	0	12.2509	0	0	0	0	0	0	0	0	2.50941	0	0	5.62852
PWY-6737: starch degradation V|g__Alistipes.s__Alistipes_finegoldii	0.261016	0.0158304	0.0195938	0.285417	0.575	0.75	186.593	269.166	N < Y	231.633	0.670455	0.528605	0.657948	50.6456	0	145.203	790.213	6.31946	0	596.661	64.4156	0	29.2608	0	0	0	93.8994	0	0	369.832	0	75.4994	0	48.5408	194.107	32.5411	0	480.119	202.383	166.684	268.609	279.387	125.762	117.558	197.355	790.231	7.7286	70.9156	0
PWY-6737: starch degradation V|g__Coprococcus.s__Coprococcus_catus	0.259968	0.0162714	0.0192012	0.282292	0.5	0.6875	27.3468	58.5475	N < Y	44.3654	0.602273	1.09824	0.657948	0	69.5396	40.3313	0	39.4648	0	0	19.6074	19.0125	39.6609	44.6847	0	19.6924	27.8887	53.8032	126.56	14.1937	183.83	58.6594	0	64.9011	118.701	0	19.6762	41.0871	8.83924	0	72.2357	70.2807	111.128	74.1888	0	67.2211	0	11.3586	0
HISTSYN-PWY: L-histidine biosynthesis|g__Alistipes.s__Alistipes_finegoldii	0.259315	0.0165519	0.0236253	0.275	0.55	0.708333	178.55	280.962	N < Y	234.411	0.636364	0.654045	0.657948	46.9104	0	120.046	696.433	27.9509	0	498.512	125.792	0	0	0	0	0	121.301	0	0	335.475	0	115.768	0	35.0122	204.264	50.3072	0	488.341	84.0052	257.194	529.263	444.725	360.462	95.9463	327.653	623.652	0	54.2816	0
PWY-7111: pyruvate fermentation to isobutanol (engineered)|g__Ruminococcaceae_unclassified.s__Clostridium_leptum	0.25893	0.016719	0.0190465	0.265625	0.325	0.541667	10.1554	65.7603	N < Y	40.4854	0.443182	2.69497	0.657948	0	0	12.6799	1414.58	0	0	0	0	49.5131	0	0	0	8.49312	0	0	0	10.6753	0	0	12.3539	0	34.8393	0	0	11.2671	0	0	29.3594	0	39.9484	110.542	0	204.272	0	0	0
UDPNAGSYN-PWY: UDP-N-acetyl-D-glucosamine biosynthesis I|g__Collinsella.s__Collinsella_aerofaciens	0.258204	0.0170379	0.0280474	0.264062	0.475	0.6875	141.273	219.87	N < Y	184.144	0.590909	0.638164	0.657948	0	0	298.568	436.216	0	0	0	35.4809	43.3216	104.449	82.8454	219.657	330.781	141.915	0	358.622	0	186.462	185.279	462.648	44.9492	160.378	0	0	80.6689	136.64	163.755	134.4	84.49	163.632	0	135.508	0	0	0	0
PWY-6126: superpathway of adenosine nucleotides de novo biosynthesis II|g__Bacteroides.s__Bacteroides_salyersiae	0.257974	0.0171403	0.0219181	0.125	0	0.125	0	6.5876	N < Y	3.59323	0.0681818	Inf	0.657948	0	0	0	0	0	0	0	0	0	0	66.2526	0	0	19.5107	0	0	0	0	0	0	0	0	0	0	0	0	0	81.6846	0	14.9269	0	82.5076	0	0	0	0
PWY-6386: UDP-N-acetylmuramoyl-pentapeptide biosynthesis II (lysine-containing)|g__Bacteroides.s__Bacteroides_salyersiae	0.257974	0.0171403	0.0219181	0.125	0	0.125	0	6.05489	N < Y	3.30267	0.0681818	Inf	0.657948	0	0	0	0	0	0	0	0	0	0	57.2304	0	0	17.4639	0	0	0	0	0	0	0	0	0	0	0	0	0	77.4478	0	11.7699	0	80.94	0	0	0	0
PWY-7229: superpathway of adenosine nucleotides de novo biosynthesis I|g__Bacteroides.s__Bacteroides_salyersiae	0.257974	0.0171403	0.0219181	0.125	0	0.125	0	6.86654	N < Y	3.74539	0.0681818	Inf	0.657948	0	0	0	0	0	0	0	0	0	0	67.5431	0	0	21.4457	0	0	0	0	0	0	0	0	0	0	0	0	0	84.3544	0	15.3866	0	87.9648	0	0	0	0
PWY-5695: inosine 5-phosphate degradation|g__Alistipes.s__Alistipes_finegoldii	0.257955	0.0171488	0.0228979	0.277083	0.55	0.729167	133.226	204.709	N < Y	172.217	0.647727	0.619695	0.657948	28.0026	0	78.7978	474.899	0	0	370.903	140.81	0	8.24148	0	0	0	68.4892	0	0	383.904	0	104.101	0	44.5656	146.477	48.1067	0	353.484	43.416	166.473	361.665	386.764	395.078	75.5857	227.777	429.025	0	34.4166	0
PWY-5030: L-histidine degradation III|g__Alistipes.s__Alistipes_finegoldii	0.257927	0.0171613	0.0193819	0.234896	0.175	0.395833	18.6015	45.4202	N < Y	33.2299	0.295455	1.28792	0.657948	0	0	0	109.264	0	0	0	60.8118	0	0	0	0	0	33.5478	0	0	195.619	0	21.8546	0	26.0216	93.167	0	0	136.662	0	0	113.164	241.832	118.358	0	0	163.447	0	0	0
PWY-6121: 5-aminoimidazole ribonucleotide biosynthesis I|g__Collinsella.s__Collinsella_aerofaciens	0.257898	0.0171743	0.0280474	0.264062	0.475	0.6875	131.977	194.999	N < Y	166.353	0.590909	0.563181	0.657948	0	0	257.922	390.126	0	0	0	22.3015	45.6367	109.139	78.9301	212.058	276.772	122.426	0	327.082	0	160.301	181.464	470.536	61.1725	160.01	0	0	81.5936	132.483	136.985	93.0426	58.6498	135.366	0	124.814	0	0	0	0
PWY-6125: superpathway of guanosine nucleotides de novo biosynthesis II|g__Bacteroides.s__Bacteroides_salyersiae	0.257775	0.0172293	0.0219181	0.125	0	0.125	0	6.10359	N < Y	3.32923	0.0681818	Inf	0.657948	0	0	0	0	0	0	0	0	0	0	63.5459	0	0	18.5918	0	0	0	0	0	0	0	0	0	0	0	0	0	76.161	0	15.1745	0	74.9173	0	0	0	0
PWY-7220: adenosine deoxyribonucleotides de novo biosynthesis II|g__Bacteroides.s__Bacteroides_salyersiae	0.257775	0.0172293	0.0219181	0.125	0	0.125	0	5.72307	N < Y	3.12167	0.0681818	Inf	0.657948	0	0	0	0	0	0	0	0	0	0	61.6073	0	0	14.212	0	0	0	0	0	0	0	0	0	0	0	0	0	73.4614	0	13.7788	0	66.8744	0	0	0	0
PWY-7222: guanosine deoxyribonucleotides de novo biosynthesis II|g__Bacteroides.s__Bacteroides_salyersiae	0.257775	0.0172293	0.0219181	0.125	0	0.125	0	5.72307	N < Y	3.12167	0.0681818	Inf	0.657948	0	0	0	0	0	0	0	0	0	0	61.6073	0	0	14.212	0	0	0	0	0	0	0	0	0	0	0	0	0	73.4614	0	13.7788	0	66.8744	0	0	0	0
PWY-7228: superpathway of guanosine nucleotides de novo biosynthesis I|g__Bacteroides.s__Bacteroides_salyersiae	0.257775	0.0172293	0.0219181	0.125	0	0.125	0	6.5737	N < Y	3.58566	0.0681818	Inf	0.657948	0	0	0	0	0	0	0	0	0	0	69.3327	0	0	20.1674	0	0	0	0	0	0	0	0	0	0	0	0	0	80.9444	0	16.8083	0	78.398	0	0	0	0
ARGSYN-PWY: L-arginine biosynthesis I (via L-ornithine)|g__Bifidobacterium.s__Bifidobacterium_adolescentis	0.257704	0.0172608	0.0177198	0.252083	0.225	0.458333	32.5542	78.1402	N < Y	57.4193	0.352273	1.26322	0.657948	34.4902	0	0	514.75	0	148.557	0	0	60.7068	0	0	0	0	0	0	48.9867	0	0	83.3652	19.3507	10.7965	28.3521	0	37.224	0	0	0	0	7.73475	190.445	0	246.783	0	0	0	0
PWY-7400: L-arginine biosynthesis IV (archaebacteria)|g__Bifidobacterium.s__Bifidobacterium_adolescentis	0.257704	0.0172608	0.0177198	0.252083	0.225	0.458333	32.4742	77.9541	N < Y	57.2814	0.352273	1.26333	0.657948	34.343	0	0	513.649	0	148.265	0	0	60.7742	0	0	0	0	0	0	48.9714	0	0	83.3776	19.3426	10.7836	28.2375	0	37.3146	0	0	0	0	7.77367	189.983	0	246.114	0	0	0	0
PWY-3841: folate transformations II (plants)|g__Coprococcus.s__Coprococcus_catus	0.257307	0.0174397	0.0191962	0.277604	0.425	0.645833	17.9605	38.2618	N < Y	29.0339	0.545455	1.09108	0.657948	0	59.3183	31.4396	0	49.7374	0	0	21.3705	12.0683	18.4775	30.176	0	0	21.4377	55.9612	92.7269	0	115.978	58.7265	0	52.7073	63.8279	0	16.652	0	0	0	47.5806	42.1959	78.9364	26.8835	0	40.1439	0	0	0
PWY-6122: 5-aminoimidazole ribonucleotide biosynthesis II|g__Collinsella.s__Collinsella_aerofaciens	0.257253	0.0174643	0.028674	0.263021	0.475	0.6875	132.597	198.799	N < Y	168.707	0.590909	0.584258	0.657948	0	0	257.307	384.558	0	0	0	20.351	44.2022	114.206	80.2256	210.022	263.676	121.02	0	333.375	0	163.075	182.085	465.488	63.6811	157.697	0	0	80.3883	133.06	146.834	104.375	67.3011	130.194	0	130.416	0	0	0	0
PWY-6277: superpathway of 5-aminoimidazole ribonucleotide biosynthesis|g__Collinsella.s__Collinsella_aerofaciens	0.257253	0.0174643	0.028674	0.263021	0.475	0.6875	132.597	198.799	N < Y	168.707	0.590909	0.584258	0.657948	0	0	257.307	384.558	0	0	0	20.351	44.2022	114.206	80.2256	210.022	263.676	121.02	0	333.375	0	163.075	182.085	465.488	63.6811	157.697	0	0	80.3883	133.06	146.834	104.375	67.3011	130.194	0	130.416	0	0	0	0
CALVIN-PWY: Calvin-Benson-Bassham cycle|g__Coprococcus.s__Coprococcus_catus	0.256491	0.0178122	0.0189543	0.280208	0.45	0.666667	26.031	56.8326	N < Y	42.8319	0.568182	1.12649	0.657948	0	77.6364	40.5334	0	68.2587	0	0	23.7628	0	23.3153	58.7194	0	15.2078	0	88.839	143.508	17.5132	210.705	83.719	0	64.3852	93.1011	0	37.9222	30.7716	0	0	75.8818	60.9223	110.371	35.9011	0	58.1176	0	9.67069	0
PWY-7219: adenosine ribonucleotides de novo biosynthesis|g__Alistipes.s__Alistipes_finegoldii	0.255973	0.0180519	0.0231011	0.276042	0.55	0.708333	153.835	240.639	N < Y	201.183	0.636364	0.645485	0.657948	50.1153	0	105.653	635.729	0	0	495.784	133.341	0	0	0	0	0	118.263	0	0	313.291	0	97.6976	0	38.8161	165.976	36.5326	0	390.738	56.0489	181.293	366.64	349.606	280.498	58.6134	251.156	555.441	0	40.7631	0
CALVIN-PWY: Calvin-Benson-Bassham cycle|g__Collinsella.s__Collinsella_aerofaciens	0.254765	0.0186223	0.033341	0.254167	0.45	0.666667	125.236	189.943	N < Y	160.531	0.568182	0.60092	0.657948	0	0	265.358	469.61	0	0	0	0	37.7648	84.6176	91.9765	208.461	289.549	133.838	0	283.829	0	200.16	155.884	391.191	48.2441	154.055	0	0	38.6132	147.699	119.149	114.824	71.6122	150.301	0	105.268	0	0	0	0
PWY-7221: guanosine ribonucleotides de novo biosynthesis|g__Collinsella.s__Collinsella_aerofaciens	0.254157	0.0189149	0.0313021	0.258854	0.475	0.6875	130.817	197.467	N < Y	167.171	0.590909	0.594064	0.657948	0	0	265.377	424.635	0	0	0	27.0753	45.7229	126.164	68.5288	188.9	285.361	119.643	0	277.334	0	178.36	154.659	337.901	58.5417	143.981	0	0	67.2089	145.731	148.07	127.192	59.2049	129.391	0	122.489	0	0	0	0
NONMEVIPP-PWY: methylerythritol phosphate pathway I|g__Alistipes.s__Alistipes_finegoldii	0.254151	0.018918	0.0243541	0.272917	0.55	0.6875	132.663	213.41	N < Y	176.707	0.625	0.685868	0.657948	32.5186	0	95.9897	501.551	0	0	377.141	160.559	0	0	0	0	0	102.724	0	0	325.105	0	93.8023	0	39.9128	169.719	35.6886	0	384.096	59.9396	172.367	411.355	392.873	298.971	84.8666	270.844	484.834	0	35.4494	0
PWY-6609: adenine and adenosine salvage III|g__Asaccharobacter.s__Asaccharobacter_celatus	0.254146	0.0189204	0.0156872	0.216667	0.1	0.3125	0.479835	3.05604	N < Y	1.88504	0.215909	2.67105	0.657948	0	0	0	2.69906	10.0466	0	0	0	0	14.9142	0	0	0	0	0	57.2193	0	0	0	0	0	10.7646	0	0	0	0	0	1.83542	0	0	3.62647	0	0	0	0	0
GLUTORN-PWY: L-ornithine biosynthesis I|g__Bifidobacterium.s__Bifidobacterium_adolescentis	0.253894	0.019043	0.0196932	0.247917	0.225	0.458333	32.1727	75.6151	N < Y	55.8686	0.352273	1.23284	0.657948	30.937	0	0	489.87	0	144.945	0	0	66.7499	0	0	0	0	0	0	50.7973	0	0	84.137	14.7557	8.8826	28.1491	0	41.0232	0	0	0	0	8.68233	198.569	0	254.905	0	0	0	0
PWY-7199: pyrimidine deoxyribonucleosides salvage|g__Streptococcus.s__Streptococcus_parasanguinis	0.25356	0.0192062	0.0212966	0.244792	0.2	0.479167	8.58046	14.3457	N < Y	11.7251	0.352273	0.741487	0.657948	0	0	0	8.19392	10.046	0	0	0	0	0	20.3966	0	20.3852	0	0	28.427	0	36.0571	0	31.6693	17.8175	26.8048	9.63082	20.4428	0	0	0	26.7344	0	0	0	29.1781	0	0	0	61.9178
PWY-7229: superpathway of adenosine nucleotides de novo biosynthesis I|g__Veillonella.s__Veillonella_infantium	0.252608	0.019679	0.0175532	0.235417	0.15	0.395833	6.13424	12.9148	N < Y	9.83271	0.284091	1.07406	0.657948	0	0	0	0	19.9682	0	0	0	0	81.6045	5.45299	0	14.6395	0	0	52.6786	0	43.5988	28.4066	32.0735	14.7132	41.5523	0	17.5087	0	0	0	0	0	0	0	0	4.99574	0	0	26.1183
PWY-6609: adenine and adenosine salvage III|g__Alistipes.s__Alistipes_finegoldii	0.252452	0.0197576	0.025596	0.271875	0.55	0.729167	111.735	169.615	N < Y	143.306	0.647727	0.602184	0.657948	24.3079	0	66.102	390.711	0	0	310.195	142.739	0	6.98934	0	0	0	52.4402	0	0	319.423	0	89.0105	0	40.1216	115.676	40.542	0	304.756	34.304	137.913	303.58	310.914	333.652	63.7647	188.265	344.183	0	26.8545	0
PWY0-1586: peptidoglycan maturation (meso-diaminopimelate containing)|g__Collinsella.s__Collinsella_aerofaciens	0.252187	0.0198911	0.0346765	0.253125	0.475	0.666667	111.26	178.847	N < Y	148.125	0.579545	0.68479	0.657948	0	0	259.572	392.015	0	0	0	24.8591	43.0073	92.5435	62.1601	187.245	278.909	114.32	0	274.308	0	131.646	139.16	379.827	44.1825	132.796	0	0	70.7725	67.7676	85.5568	55.2901	62.8287	127.271	0	101.397	0	0	0	0
PWY-5097: L-lysine biosynthesis VI|g__Coprococcus.s__Coprococcus_catus	0.252139	0.0199155	0.0214024	0.276562	0.475	0.6875	25.3205	52.8713	N < Y	40.3482	0.590909	1.06218	0.657948	0	92.6306	40.1067	0	55.1326	0	0	22.3062	23.8623	28.6335	50.8736	0	14.7748	26.0769	83.7945	107.679	10.1339	182.142	67.9044	0	73.6172	85.9634	0	31.3359	36.5844	0	0	66.2875	49.8388	112.182	21.1735	0	57.5059	0	11.5898	0
PWY-5686: UMP biosynthesis I|g__Asaccharobacter.s__Asaccharobacter_celatus	0.251898	0.0200379	0.0156904	0.225	0.125	0.333333	0.490316	4.03738	N < Y	2.42508	0.238636	3.04163	0.657948	0	0	0	3.80217	4.48514	0	0	0	0	6.94582	0	0	0	0	0	110.794	1.5978	0	0	0	0	11.4841	0	0	0	0	0	2.19119	0.9058	0	0	0	0	0	0	0
PWY-7219: adenosine ribonucleotides de novo biosynthesis|g__Collinsella.s__Collinsella_aerofaciens	0.251637	0.0201712	0.0319906	0.257812	0.475	0.6875	129.468	192.788	N < Y	164.006	0.590909	0.574417	0.657948	0	0	295.663	399.221	0	0	0	22.8306	46.2059	111.505	69.1889	169.641	291.516	126.384	0	303.254	0	193.2	152.715	403.269	53.543	136.376	0	0	72.5075	117.482	140.187	119.907	70.5215	127.356	0	131.043	0	0	0	0
CITRULBIO-PWY: L-citrulline biosynthesis|g__Coprococcus.s__Coprococcus_catus	0.251602	0.0201892	0.0220865	0.271354	0.425	0.645833	19.1069	40.4926	N < Y	30.7718	0.545455	1.08356	0.657948	0	58.1732	23.7201	0	33.1805	0	0	18.1252	13.5186	22.3924	39.9238	0	0	33.3846	58.7536	91.0232	0	130.461	51.1889	0	53.2625	72.28	0	17.4671	32.9722	0	0	59.1866	43.0449	71.4397	37.21	0	44.371	0	0	0
PWY-6700: queuosine biosynthesis I (de novo)|g__Coprococcus.s__Coprococcus_catus	0.24975	0.0211581	0.022854	0.270833	0.45	0.645833	17.5493	38.6554	N < Y	29.0617	0.556818	1.13925	0.657948	0	51.3234	22.963	0	39.2106	0	0	19.7657	16.8976	16.1867	34.1911	0	0	24.6329	48.1224	94.0768	6.90689	120.611	52.0656	0	34.4465	79.6454	0	19.1333	22.1025	0	0	49.6794	42.5456	76.4851	35.1035	0	40.2259	0	0	0
PWY-5686: UMP biosynthesis I|g__Actinomyces.s__Actinomyces_odontolyticus	0.249461	0.0213132	0.0219181	0.125	0	0.125	0	1.18121	N < Y	0.644295	0.0681818	Inf	0.657948	0	0	0	0	0	0	0	0	0	0	0	0	0	0	0	0	0	0	0	0	0	0	0	0	0	0	0	0	0	0	0	0	0	0	0	0
PWY-7219: adenosine ribonucleotides de novo biosynthesis|g__Ruminococcaceae_unclassified.s__Clostridium_leptum	0.249147	0.0214821	0.0262904	0.233854	0.225	0.4375	6.571	42.6151	N < Y	26.2314	0.340909	2.69718	0.657948	0	0	7.66952	934.709	0	0	0	0	31.211	0	0	0	0	0	0	0	10.5606	0	0	0	0	28.9364	0	0	8.54713	0	0	27.6393	0	24.9156	65.79	0	132.194	0	0	0
POLYAMSYN-PWY: superpathway of polyamine biosynthesis I|g__Klebsiella.s__Klebsiella_pneumoniae	-0.248501	0.0218343	0.024641	-0.172917	0.25	0.0625	15.4175	66.6676	Y < N	43.3721	0.147727	2.11241	0.657948	0	4.93231	0	0	0	0	0	5.15233	0	0	0	27.2873	0	0	0	0	257.053	0	0	0	0	1710.19	0	0	0	0	0	0	0	0	0	0	0	0	0	0
PWY-6122: 5-aminoimidazole ribonucleotide biosynthesis II|g__Ruminococcaceae_unclassified.s__Clostridium_leptum	0.248027	0.0220955	0.0240712	0.232292	0.2	0.416667	6.13153	42.9602	N < Y	26.2199	0.318182	2.80868	0.657948	0	0	0	940.496	0	0	0	0	29.8125	0	0	0	0	0	0	0	0	0	0	0	0	20.865	0	0	0	0	0	22.2837	0	23.8466	72.1263	0	159.129	0	0	0
PWY-6277: superpathway of 5-aminoimidazole ribonucleotide biosynthesis|g__Ruminococcaceae_unclassified.s__Clostridium_leptum	0.248027	0.0220955	0.0240712	0.232292	0.2	0.416667	6.13153	42.9602	N < Y	26.2199	0.318182	2.80868	0.657948	0	0	0	940.496	0	0	0	0	29.8125	0	0	0	0	0	0	0	0	0	0	0	0	20.865	0	0	0	0	0	22.2837	0	23.8466	72.1263	0	159.129	0	0	0
PWY-7220: adenosine deoxyribonucleotides de novo biosynthesis II|g__Klebsiella.s__Klebsiella_pneumoniae	-0.248022	0.0220981	0.0237864	-0.173958	0.25	0.0625	16.2421	46.7284	Y < N	32.871	0.147727	1.52456	0.657948	0	9.68742	0	0	0	0	0	20.882	0	0	0	12.5149	0	0	0	0	225.019	0	0	0	0	1528.29	0	0	0	0	0	0	0	0	0	0	0	0	0	0
PWY-7222: guanosine deoxyribonucleotides de novo biosynthesis II|g__Klebsiella.s__Klebsiella_pneumoniae	-0.248022	0.0220981	0.0237864	-0.173958	0.25	0.0625	16.2421	46.7284	Y < N	32.871	0.147727	1.52456	0.657948	0	9.68742	0	0	0	0	0	20.882	0	0	0	12.5149	0	0	0	0	225.019	0	0	0	0	1528.29	0	0	0	0	0	0	0	0	0	0	0	0	0	0
P42-PWY: incomplete reductive TCA cycle	0.247989	0.0221163	0.0182129	0.292708	1	1	613.613	831.819	N < Y	732.634	1	0.438942	0.657948	123.555	276.713	154.772	306.893	543.139	221.311	39.8535	1218.08	187.456	301.38	341.291	1881.56	378.192	1807.47	248.994	1010.57	356.451	347.957	617.156	884.62	1460.85	1044.76	192.73	207.472	163.584	1111.96	294.822	1025.05	363.606	939.907	1325.19	298.475	1575.17	33.6185	2057.46	582.391
PWY-6126: superpathway of adenosine nucleotides de novo biosynthesis II|g__Veillonella.s__Veillonella_infantium	0.247974	0.0221248	0.0196595	0.23125	0.15	0.395833	5.76795	12.0998	N < Y	9.22167	0.284091	1.06885	0.657948	0	0	0	0	21.9451	0	0	0	0	74.9076	6.00826	0	15.6652	0	0	47.8557	0	38.72	23.5253	22.112	15.5295	43.3813	0	18.0735	0	0	0	0	0	0	0	0	4.79444	0	0	22.1479
PWY-7357: thiamine phosphate formation from pyrithiamine and oxythiamine (yeast)|g__Gordonibacter.s__Gordonibacter_pamelaeae	0.247122	0.0226017	0.0219181	0.125	0	0.125	0	0.934842	N < Y	0.509914	0.0681818	Inf	0.657948	0	0	0	5.07967	0	0	0	0	0	0	0	0	0	0	0	0	0	0	0	0	0	0	0	0	0	0	0	0	0	0	0	0	0	0	0	0
SER-GLYSYN-PWY: superpathway of L-serine and glycine biosynthesis I|g__Collinsella.s__Collinsella_aerofaciens	0.247032	0.0226522	0.0361979	0.251042	0.475	0.666667	112.458	169.456	N < Y	143.548	0.579545	0.591522	0.657948	0	0	230.603	409.665	0	0	0	28.5029	41.6826	91.5169	70.0197	195.198	280.327	115.854	0	284.309	0	160.201	123.073	339.645	48.7633	122.398	0	0	57.3793	121.772	116.384	85.685	50.1186	110.105	0	118.108	0	0	0	0
PWY-7228: superpathway of guanosine nucleotides de novo biosynthesis I|g__Klebsiella.s__Klebsiella_pneumoniae	-0.246981	0.0226811	0.024641	-0.172917	0.25	0.0625	11.7022	43.8681	Y < N	29.2472	0.147727	1.9064	0.657948	0	9.99778	0	0	0	0	0	8.90698	0	0	0	7.29261	0	0	0	0	231.68	0	0	0	0	1335.22	0	0	0	0	0	0	0	0	0	0	0	0	0	0
OANTIGEN-PWY: O-antigen building blocks biosynthesis (E. coli)|g__Collinsella.s__Collinsella_aerofaciens	0.246444	0.0229872	0.0334389	0.253125	0.45	0.645833	112.219	185.476	N < Y	152.177	0.556818	0.724911	0.657948	0	0	328.406	363.631	0	0	0	25.5089	35.7902	85.9939	60.9091	223.155	270.546	139.149	0	279.29	0	203.765	127.913	368.793	51.0129	127.769	0	0	44.7083	148.677	105.244	127.896	70.5113	132.199	0	125.075	0	0	0	0
PWY-7197: pyrimidine deoxyribonucleotide phosphorylation|g__Collinsella.s__Collinsella_aerofaciens	0.246204	0.0231247	0.0372583	0.247917	0.45	0.645833	107.547	166.356	N < Y	139.625	0.556818	0.62931	0.657948	0	0	214.063	329.311	0	0	0	0	41.3674	107.172	60.024	161.46	295.875	86.1199	0	259.539	0	153.488	111.182	357.101	43.2173	135.522	0	0	60.9412	124.997	133.083	88.1543	70.82	137.681	0	138.513	0	0	0	0
NONMEVIPP-PWY: methylerythritol phosphate pathway I|g__Ruminococcaceae_unclassified.s__Clostridium_leptum	0.246125	0.0231706	0.0273558	0.21875	0.175	0.375	5.53613	41.4107	N < Y	25.1041	0.284091	2.90306	0.657948	0	0	0	918.236	0	0	0	0	25.0088	0	0	0	0	0	0	0	0	0	0	0	0	24.6898	0	0	0	0	0	19.9289	0	18.1349	70.5027	0	148.647	0	0	0
PWY-7219: adenosine ribonucleotides de novo biosynthesis|g__Firmicutes_unclassified.s__Firmicutes_bacterium_CAG_110	0.245738	0.0233949	0.0198884	0.179167	0.05	0.229167	8.57273	26.7057	N < Y	18.4634	0.147727	1.63932	0.657948	0	0	0	0	0	0	0	0	0	0	0	0	0	0	0	0	0	0	0	0	0	22.854	0	0	0	0	0	0	0	0	0	0	0	0	10.0066	0
COA-PWY: coenzyme A biosynthesis I (prokaryotic)|g__Firmicutes_unclassified.s__Firmicutes_bacterium_CAG_110	0.245727	0.0234008	0.0198884	0.179167	0.05	0.229167	7.43821	23.7321	N < Y	16.3258	0.147727	1.67381	0.657948	0	0	0	0	0	0	0	0	0	0	0	0	0	0	0	0	0	0	0	0	0	23.8023	0	0	0	0	0	0	0	0	0	0	0	0	12.3934	0
PWY-7199: pyrimidine deoxyribonucleosides salvage|g__Firmicutes_unclassified.s__Firmicutes_bacterium_CAG_110	0.245689	0.0234233	0.0198884	0.179167	0.05	0.229167	9.08155	26.443	N < Y	18.5514	0.147727	1.54188	0.657948	0	0	0	0	0	0	0	0	0	0	0	0	0	0	0	0	0	0	0	0	0	20.6312	0	0	0	0	0	0	0	0	0	0	0	0	19.4595	0
PWY-6700: queuosine biosynthesis I (de novo)|g__Firmicutes_unclassified.s__Firmicutes_bacterium_CAG_110	0.24568	0.0234285	0.0198884	0.179167	0.05	0.229167	6.81507	23.435	N < Y	15.8805	0.147727	1.78186	0.657948	0	0	0	0	0	0	0	0	0	0	0	0	0	0	0	0	0	0	0	0	0	19.794	0	0	0	0	0	0	0	0	0	0	0	0	5.85692	0
PWY-6151: S-adenosyl-L-methionine salvage I|g__Collinsella.s__Collinsella_aerofaciens	0.245651	0.0234453	0.0441517	0.207292	0.2	0.416667	59.7861	83.3096	N < Y	72.6171	0.318182	0.478673	0.657948	0	0	0	337.312	0	0	0	0	0	0	0	140.431	0	80.2914	0	68.9075	0	0	137.549	0	0	95.1975	0	0	0	0	76.3773	23.2361	56.7836	0	0	88.2376	0	0	0	0
PWY-4242|g__Firmicutes_unclassified.s__Firmicutes_bacterium_CAG_110	0.245649	0.0234467	0.0198884	0.179167	0.05	0.229167	6.69357	20.5097	N < Y	14.2296	0.147727	1.61546	0.657948	0	0	0	0	0	0	0	0	0	0	0	0	0	0	0	0	0	0	0	0	0	16.5055	0	0	0	0	0	0	0	0	0	0	0	0	9.48988	0
PWY-6122: 5-aminoimidazole ribonucleotide biosynthesis II|g__Firmicutes_unclassified.s__Firmicutes_bacterium_CAG_110	0.245639	0.0234521	0.0198884	0.179167	0.05	0.229167	8.68796	28.3765	N < Y	19.4271	0.147727	1.7076	0.657948	0	0	0	0	0	0	0	0	0	0	0	0	0	0	0	0	0	0	0	0	0	37.8229	0	0	0	0	0	0	0	0	0	0	0	0	12.415	0
PWY-6277: superpathway of 5-aminoimidazole ribonucleotide biosynthesis|g__Firmicutes_unclassified.s__Firmicutes_bacterium_CAG_110	0.245639	0.0234521	0.0198884	0.179167	0.05	0.229167	8.68796	28.3765	N < Y	19.4271	0.147727	1.7076	0.657948	0	0	0	0	0	0	0	0	0	0	0	0	0	0	0	0	0	0	0	0	0	37.8229	0	0	0	0	0	0	0	0	0	0	0	0	12.415	0
COA-PWY-1: superpathway of coenzyme A biosynthesis III (mammals)|g__Firmicutes_unclassified.s__Firmicutes_bacterium_CAG_110	0.245616	0.0234656	0.0198884	0.179167	0.05	0.229167	7.18853	22.3532	N < Y	15.4601	0.147727	1.63671	0.657948	0	0	0	0	0	0	0	0	0	0	0	0	0	0	0	0	0	0	0	0	0	19.9024	0	0	0	0	0	0	0	0	0	0	0	0	12.3934	0
ARGSYNBSUB-PWY: L-arginine biosynthesis II (acetyl cycle)|g__Collinsella.s__Collinsella_aerofaciens	0.245595	0.0234779	0.0372583	0.247917	0.45	0.645833	119.414	168.248	N < Y	146.051	0.556818	0.49462	0.657948	0	0	227.993	322.254	0	0	0	0	38.9372	102.385	53.0863	195.504	256.14	139.196	0	263.883	0	170.383	135.482	350.119	34.4802	112.91	0	0	71.2375	116.813	114.556	87.2152	66.6983	106.417	0	109.589	0	0	0	0
PWY-6737: starch degradation V|g__Firmicutes_unclassified.s__Firmicutes_bacterium_CAG_110	0.245534	0.0235134	0.0198884	0.179167	0.05	0.229167	9.27192	28.5592	N < Y	19.7923	0.147727	1.62302	0.657948	0	0	0	0	0	0	0	0	0	0	0	0	0	0	0	0	0	0	0	0	0	24.4426	0	0	0	0	0	0	0	0	0	0	0	0	11.0552	0
ILEUSYN-PWY: L-isoleucine biosynthesis I (from threonine)|g__Veillonella.s__Veillonella_infantium	0.245045	0.0238007	0.0219727	0.238542	0.2	0.4375	4.88009	12.0413	N < Y	8.78619	0.329545	1.30301	0.657948	0	0	0	0	22.4508	0	5.55805	0	0	65.3077	7.13127	0	12.2975	0	0	40.1762	0	21.4979	17.2311	22.2268	12.3743	27.5588	0	4.88363	0	0	3.0004	0	0	0	0	0	6.09159	0	0	15.6187
PWY-5103: L-isoleucine biosynthesis III|g__Veillonella.s__Veillonella_infantium	0.244555	0.0240916	0.0225595	0.2375	0.2	0.4375	3.54627	6.82784	N < Y	5.33622	0.329545	0.945126	0.657948	0	0	0	0	16.8994	0	2.25835	0	0	30.0968	6.4063	0	11.4575	0	0	31.7235	0	19.6503	14.0601	14.2212	4.62627	24.2158	0	3.55434	0	0	1.26899	0	0	0	0	0	4.87925	0	0	12.5489
ARGININE-SYN4-PWY: L-ornithine biosynthesis II	-0.244465	0.0241453	0.0190735	-0.290625	1	1	6025.15	4390.52	Y < N	5133.54	1	-0.456605	0.657948	5662.03	5263.98	3512.25	772.689	3839.25	6677.87	6703.58	5178.76	4050.81	3356.54	5500.96	7888.02	3625.12	4725.57	1782.32	2679.54	2559.2	1852.91	1978.97	3957.88	3674.96	2320.17	7158.98	3806.99	4317	6947.98	3912.44	4391.55	6015.35	1403.75	3543.57	5902.93	2233.6	1989.95	4663.36	1583.76
PWY-6124: inosine-5-phosphate biosynthesis II|g__Collinsella.s__Collinsella_aerofaciens	0.244312	0.0242363	0.0372583	0.247917	0.45	0.645833	83.9568	115.329	N < Y	101.069	0.556818	0.458033	0.657948	0	0	110.767	270.652	0	0	0	12.6597	43.9122	66.7157	43.666	103.044	184.998	75.091	0	118.617	0	115.875	114.454	188.62	0	112.543	0	0	33.1416	98.2311	88.5511	48.9528	33.985	82.192	0	67.1364	0	0	0	0
PWY-6700: queuosine biosynthesis I (de novo)|g__Gordonibacter.s__Gordonibacter_pamelaeae	0.244234	0.0242834	0.0284397	0.14375	0.025	0.166667	0.190375	1.80274	N < Y	1.06984	0.102273	3.24327	0.657948	0	0	0	9.45372	0	0	0	0	0	0	0	0	0	0	0	0	0	0	0	0	0	0	0	0	0	0	0	0	0	0	0	0	0	0	0	0
PWY-5686: UMP biosynthesis I|g__Collinsella.s__Collinsella_aerofaciens	0.24363	0.0246484	0.0400075	0.245312	0.475	0.645833	93.8271	146.769	N < Y	122.705	0.568182	0.645475	0.657948	0	0	192.646	302.493	0	0	0	15.1934	27.9029	81.8273	53.2383	133.263	251.948	85.8107	0	247.822	0	135.82	106.689	236.356	32.8705	120.37	0	0	39.708	92.0215	111.447	90.5861	49.6004	111.184	0	91.8873	0	0	0	0
COMPLETE-ARO-PWY: superpathway of aromatic amino acid biosynthesis|g__Coprococcus.s__Coprococcus_comes	0.243545	0.0246999	0.0325585	0.235417	0.3	0.479167	33.4301	83.6119	N < Y	60.802	0.397727	1.32256	0.657948	23.7819	0	60.5654	0	0	0	0	0	0	0	182.175	0	78.5589	0	0	478.419	82.4565	0	149.907	0	146.991	354.026	177.735	0	0	0	0	159.171	0	77.8392	215.818	94.096	87.4801	0	189.839	0
BRANCHED-CHAIN-AA-SYN-PWY: superpathway of branched chain amino acid biosynthesis|g__Veillonella.s__Veillonella_infantium	0.243494	0.0247309	0.0231598	0.236458	0.2	0.4375	4.08221	7.85757	N < Y	6.1415	0.329545	0.944732	0.657948	0	0	0	0	20.9685	0	2.69653	0	0	35.0323	7.1281	0	12.6698	0	0	35.8119	0	21.2205	15.7707	16.3959	7.06073	27.0679	0	3.76725	0	0	1.84238	0	0	0	0	0	5.11056	0	0	14.0925
PWY-6123: inosine-5-phosphate biosynthesis I|g__Collinsella.s__Collinsella_aerofaciens	0.2432	0.0249112	0.0380652	0.246875	0.45	0.645833	87.9747	123.516	N < Y	107.361	0.556818	0.489539	0.657948	0	0	126.129	285.688	0	0	0	13.9513	43.4244	72.4246	48.5695	111.899	201.984	80.3344	0	128.917	0	121.884	120.286	208.347	0	117.3	0	0	36.8056	97.6663	96.6078	53.2517	36.2074	88.4234	0	71.853	0	0	0	0
PWY-7111: pyruvate fermentation to isobutanol (engineered)|g__Anaeromassilibacillus.s__Anaeromassilibacillus_sp_An250	0.242933	0.0250751	0.0283588	0.200521	0.125	0.3125	1.3553	7.41011	N < Y	4.65792	0.227273	2.45089	0.657948	0	10.7974	0	27.1002	0	0	0	0	0	0	0	0	0	0	0	0	0	0	0	0	0	0	0	0	0	0	0	0	0	0	0	0	0	0	0	0
PWY-6121: 5-aminoimidazole ribonucleotide biosynthesis I|g__Adlercreutzia.s__Adlercreutzia_equolifaciens	0.242476	0.0253587	0.0266275	0.219792	0.175	0.375	3.07586	17.1714	N < Y	10.7643	0.284091	2.48094	0.657948	0	0	7.46627	15.8684	31.1199	0	0	0	0	25.2366	0	0	0	0	7.38807	417.194	0	0	0	0	0	15.2039	0	0	0	0	0	15.2408	10.3951	7.34961	7.173	0	0	0	0	0
PWY-6737: starch degradation V|g__Collinsella.s__Collinsella_aerofaciens	0.242422	0.0253924	0.0411081	0.244792	0.475	0.666667	166.138	246.921	N < Y	210.201	0.579545	0.571664	0.657948	0	0	364.743	474.667	0	0	0	33.8561	56.669	140.253	91.4419	254.182	352.768	165.715	0	357.291	0	248.243	206.271	484.838	62.6568	168.155	0	0	92.6623	144.746	177.127	124.89	76.6458	194.659	0	137.624	0	0	0	0
TRNA-CHARGING-PWY: tRNA charging|g__Coprococcus.s__Coprococcus_catus	0.242367	0.0254267	0.0266097	0.258333	0.4	0.583333	17.9703	38.5241	N < Y	29.1815	0.5	1.10014	0.657948	0	66.6543	26.0543	0	43.2815	0	0	19.8534	14.8603	20.3403	42.8236	0	0	0	62.2669	96.6447	0	136.743	54.9577	0	53.6568	68.3081	0	0	28.4377	0	0	44.9585	39.8683	79.3622	0	0	43.2331	0	0	0
PWY0-1297: superpathway of purine deoxyribonucleosides degradation|g__Coprococcus.s__Coprococcus_catus	0.241952	0.0256869	0.0262809	0.25625	0.35	0.583333	15.71	36.5665	N < Y	27.0863	0.477273	1.21884	0.657948	0	59.8713	24.2881	0	36.6276	0	0	0	0	14.7497	42.9497	0	0	0	54.7988	102.707	0	154.943	49.1142	0	49.0732	66.3448	0	19.315	33.1357	0	0	31.6568	45.6212	82.5132	0	0	28.7565	0	0	0
PWY-6151: S-adenosyl-L-methionine salvage I|g__Coprococcus.s__Coprococcus_catus	0.241735	0.0258238	0.0267166	0.259375	0.4	0.604167	17.0496	36.826	N < Y	27.8367	0.511364	1.11099	0.657948	0	66.6236	20.8935	0	35.6494	0	0	13.2098	0	15.1476	45.9573	0	12.0105	0	64.2737	96.7246	0	174.744	76.3139	0	52.6501	50.7421	0	29.8937	16.4655	0	0	39.8694	39.3055	79.9288	0	0	58.5119	0	0	0
PWY-5097: L-lysine biosynthesis VI|g__Asaccharobacter.s__Asaccharobacter_celatus	0.241588	0.0259169	0.0225188	0.2125	0.125	0.333333	1.3483	5.62452	N < Y	3.68078	0.238636	2.06059	0.657948	0	0	2.78766	4.06623	9.08081	0	0	0	0	11.4305	0	0	0	0	0	108.237	0	0	0	0	0	5.55601	0	0	0	0	0	0	5.00037	0	1.89575	0	0	0	0	0
P161-PWY: acetylene degradation (anaerobic)|g__Flavonifractor.s__Flavonifractor_plautii	-0.241587	0.0259176	0.025265	-0.259375	0.6	0.395833	51.153	10.9825	Y < N	29.2418	0.488636	-2.21961	0.657948	0	77.5881	0	0	34.0972	47.7125	236.301	0	11.0631	0	0	146.165	0	0	0	0	9.81838	0	0	0	0	25.5577	25.9834	33.9214	0	0	57.6532	0	18.6024	0	0	26.0552	13.3132	0	0	24.1419
PWY-7111: pyruvate fermentation to isobutanol (engineered)|g__Actinomyces.s__Actinomyces_odontolyticus	0.23996	0.0269674	0.0526801	0.1625	0.1	0.25	1.07368	4.49115	N <= Y	2.93776	0.181818	2.06452	0.657948	0	0	0	0	0	0	0	0	0	0	0	7.16215	0	0	9.71292	0	0	0	0	0	0	0	0	0	0	0	0	0	0	9.48207	0	0	0	0	0	0
PWY-5686: UMP biosynthesis I|g__Oscillibacter.s__Oscillibacter_sp_57_20	0.239945	0.0269774	0.0268758	0.24375	0.275	0.5	15.4336	33.7992	N < Y	25.4512	0.397727	1.13091	0.657948	0	42.0491	0	20.8394	15.7815	0	0	75.813	0	0	0	0	34.2201	32.4024	0	0	27.311	0	42.2502	17.6977	0	0	24.8481	0	0	177.106	0	66.6437	0	156.322	19.2323	0	38.2071	0	43.4033	20.6144
PWY-7221: guanosine ribonucleotides de novo biosynthesis|g__Klebsiella.s__Klebsiella_pneumoniae	-0.239788	0.0270806	0.0264642	-0.18125	0.275	0.0833333	11.1362	39.6276	Y < N	26.677	0.170455	1.83125	0.657948	0	9.26026	0	0	0	0	0	6.82053	0	0	0	5.74682	0	0	0	0	215.622	0	0	0	0	1169.76	0	0	0	0	0	0	0	0	0	0	0	0	0	0
PWY-7357: thiamine phosphate formation from pyrithiamine and oxythiamine (yeast)|g__Collinsella.s__Collinsella_aerofaciens	0.239753	0.0271033	0.0437676	0.241667	0.475	0.666667	101.254	153.832	N < Y	129.933	0.579545	0.603378	0.657948	0	0	254.509	371.326	0	0	0	23.9382	29.2553	103.394	63.9653	182.195	254.787	80.0976	0	264.678	0	150.058	120.013	294.907	53.9264	123.945	0	0	43.2326	126.609	105.961	68.289	61.2354	111.122	0	106.741	0	0	0	0
NONOXIPENT-PWY: pentose phosphate pathway (non-oxidative branch) I|g__Collinsella.s__Collinsella_aerofaciens	0.239098	0.0275381	0.0458329	0.240104	0.475	0.6875	189.134	262.22	N < Y	228.999	0.590909	0.471369	0.657948	0	0	244.771	746.807	0	0	0	48.0025	49.9295	157.923	106.019	296.369	279.542	149.495	0	371.204	0	283.15	267.661	380.978	51.734	185.959	0	0	140.554	240.321	194.794	105.687	124.632	222.287	0	211.355	0	0	0	0
THRESYN-PWY: superpathway of L-threonine biosynthesis|g__Collinsella.s__Collinsella_aerofaciens	0.238853	0.027702	0.0437676	0.241667	0.475	0.666667	117.159	175.403	N < Y	148.929	0.579545	0.582202	0.657948	0	0	243.582	356.759	0	0	0	21.5041	28.8775	99.8785	44.6047	169.072	245.176	111.628	0	263.392	0	158.166	128.288	341.204	44.753	145.216	0	0	70.5242	118.996	117.076	92.5764	59.5329	126.759	0	105.811	0	0	0	0
PWY-2942: L-lysine biosynthesis III|g__Asaccharobacter.s__Asaccharobacter_celatus	0.238811	0.0277305	0.0258346	0.214583	0.15	0.354167	1.60908	5.97512	N < Y	3.99055	0.261364	1.89273	0.657948	0	0	0	3.29807	9.30397	0	0	0	0	11.8374	0	0	0	0	2.86459	100.769	0	0	0	0	0	8.53933	0	0	0	0	0	6.13652	4.69209	0	1.77877	0	0	0	0	0
PWY-2942: L-lysine biosynthesis III|g__Coprococcus.s__Coprococcus_catus	0.238226	0.0281259	0.0317119	0.254688	0.425	0.645833	21.3097	45.1987	N < Y	34.3401	0.545455	1.08477	0.657948	0	66.0758	38.7449	0	49.141	0	0	0	24.3762	23.3157	52.5273	0	10.768	0	78.2741	98.2747	0	172.793	64.4895	0	74.6634	78.3596	0	28.4584	22.2115	0	0	28.4251	46.2387	101.225	0	0	58.3275	0	10.4391	0
COBALSYN-PWY: superpathway of adenosylcobalamin salvage from cobinamide I|g__Coprococcus.s__Coprococcus_catus	0.237768	0.0284389	0.0277471	0.260937	0.425	0.645833	21.9019	47.6736	N < Y	35.9592	0.545455	1.12213	0.657948	0	68.5565	40.0727	0	45.1965	0	0	14.8193	18.6057	10.2941	51.5849	0	9.22055	0	67.1515	132.722	9.45329	174.616	83.2552	0	68.5792	103.465	0	30.7613	28.4875	0	0	16.0814	39.2442	88.2194	0	0	52.843	0	0	0
VALSYN-PWY: L-valine biosynthesis|g__Ruminococcaceae_unclassified.s__Clostridium_leptum	0.23729	0.0287681	0.0308728	0.239583	0.3	0.5	7.99885	50.8749	N < Y	31.3858	0.409091	2.66909	0.657948	0	0	9.91873	1106.59	0	0	0	0	33.548	0	0	0	0	0	0	0	9.61285	0	0	9.06367	0	20.5535	0	0	11.2671	0	0	24.0286	0	29.9669	90.3047	0	164.319	0	0	0
ILEUSYN-PWY: L-isoleucine biosynthesis I (from threonine)|g__Actinomyces.s__Actinomyces_odontolyticus	0.237275	0.0287789	0.0557974	0.160417	0.1	0.25	1.45498	4.61671	N <= Y	3.17956	0.181818	1.66587	0.657948	0	0	0	0	0	0	0	0	0	0	0	7.16215	0	0	15.247	0	0	0	0	0	0	0	0	0	0	0	0	0	0	9.48207	0	0	0	0	0	0
VALSYN-PWY: L-valine biosynthesis|g__Actinomyces.s__Actinomyces_odontolyticus	0.237275	0.0287789	0.0557974	0.160417	0.1	0.25	1.45498	4.61671	N <= Y	3.17956	0.181818	1.66587	0.657948	0	0	0	0	0	0	0	0	0	0	0	7.16215	0	0	15.247	0	0	0	0	0	0	0	0	0	0	0	0	0	0	9.48207	0	0	0	0	0	0
PWY-6121: 5-aminoimidazole ribonucleotide biosynthesis I|g__Ruminococcaceae_unclassified.s__Clostridium_leptum	0.236847	0.0290767	0.032096	0.2125	0.175	0.375	5.90042	43.5006	N < Y	26.4096	0.284091	2.88214	0.657948	0	0	0	967.348	0	0	0	0	32.9216	0	0	0	0	0	0	0	0	0	0	0	0	23.5304	0	0	0	0	0	20.4142	0	25.5289	75.3899	0	160.324	0	0	0
HOMOSER-METSYN-PWY: L-methionine biosynthesis I|g__Klebsiella.s__Klebsiella_pneumoniae	-0.236452	0.0293541	0.0282535	-0.179167	0.275	0.0833333	16.0332	73.528	Y < N	47.394	0.170455	2.19723	0.657948	0	3.20931	0	0	0	0	0	12.9268	0	0	0	8.60082	0	0	0	0	334.762	0	0	0	0	1789.09	0	0	0	0	0	0	0	0	0	0	0	0	0	0
KDO-NAGLIPASYN-PWY: superpathway of (Kdo)2-lipid A biosynthesis|g__Klebsiella.s__Klebsiella_pneumoniae	-0.235784	0.0298286	0.0313953	-0.126042	0.15	0.0208333	8.21896	8.63334	Y < N	8.44498	0.0795455	0.0709638	0.657948	0	0	0	0	0	0	0	12.7806	0	0	0	34.2041	0	0	0	0	159.842	0	0	0	0	0	0	0	0	0	0	0	0	0	0	0	0	0	0	0
PWY-6387: UDP-N-acetylmuramoyl-pentapeptide biosynthesis I (meso-diaminopimelate containing)|g__Coprococcus.s__Coprococcus_catus	0.23562	0.029946	0.0288272	0.254688	0.375	0.604167	19.2105	39.9961	N < Y	30.5481	0.5	1.05796	0.657948	0	80.6313	23.3731	0	38.7744	0	0	15.3901	14.1479	12.4728	43.4192	0	0	0	68.9903	100.623	0	165.204	65.6231	0	69.5232	75.0393	0	30.3053	29.4703	0	0	0	45.8734	81.1125	0	0	48.301	0	0	0
PWY-6386: UDP-N-acetylmuramoyl-pentapeptide biosynthesis II (lysine-containing)|g__Collinsella.s__Collinsella_aerofaciens	0.235498	0.0300335	0.0485229	0.236458	0.475	0.666667	127.137	187.02	N < Y	159.801	0.579545	0.556807	0.657948	0	0	279.291	360.694	0	0	0	24.7416	45.8852	107.005	68.6624	191.305	265.297	115.561	0	261.21	0	154.563	152.653	314.076	51.7752	145.685	0	0	73.3032	129.366	141.066	103.554	52.5532	119.726	0	117.301	0	0	0	0
PWY-7234: inosine-5-phosphate biosynthesis III|g__Haemophilus.s__Haemophilus_parainfluenzae	0.235318	0.030163	0.0375235	0.20625	0.175	0.375	8.2828	30.4999	N < Y	20.4012	0.284091	1.88061	0.657948	0	0	0	0	0	0	0	0	0	0	61.3364	0	143.563	0	55.1493	90.2208	0	0	192.931	261.328	47.9359	0	46.0747	36.4058	0	0	0	0	0	0	0	10.2221	0	0	0	137.848
PEPTIDOGLYCANSYN-PWY: peptidoglycan biosynthesis I (meso-diaminopimelate containing)|g__Faecalibacterium.s__Faecalibacterium_prausnitzii	0.235075	0.0303384	0.032286	0.258854	0.475	0.729167	423.569	632.818	N < Y	537.705	0.613636	0.579192	0.657948	645.563	0	394.232	210.557	1613.85	0	0	47.8752	416.175	1231.4	866.216	0	599.677	145.322	0	507.895	1087.69	0	1099.6	331.524	221.953	116.519	292.817	1171.43	344.447	0	0	400.541	0	118.835	131.388	912.103	249.06	0	472.311	0
PWY-6163: chorismate biosynthesis from 3-dehydroquinate|g__Coprococcus.s__Coprococcus_catus	0.234767	0.0305629	0.0305069	0.252083	0.4	0.583333	17.513	39.6773	N < Y	29.6026	0.5	1.17988	0.657948	0	62.7099	19.8642	0	40.6629	0	0	18.123	14.408	0	46.6526	0	0	0	59.6533	103.435	0	152.281	59.264	0	54.7694	77.2494	0	21.6704	30.383	0	0	19.8762	37.7927	77.4504	0	0	50.1332	0	0	0
PWY-724: superpathway of L-lysine, L-threonine and L-methionine biosynthesis II|g__Ruminococcaceae_unclassified.s__Clostridium_leptum	0.234719	0.0305974	0.0348146	0.2	0.15	0.333333	5.39655	45.7104	N < Y	27.3859	0.25	3.08241	0.657948	0	0	0	1030.43	0	0	0	0	25.9961	0	0	0	0	0	0	0	0	0	0	0	0	18.3717	0	0	0	0	0	12.3449	0	19.6981	71.2499	0	162.314	0	0	0
VALSYN-PWY: L-valine biosynthesis|g__Adlercreutzia.s__Adlercreutzia_equolifaciens	0.234698	0.0306131	0.0275938	0.221354	0.175	0.395833	2.19169	8.03689	N < Y	5.37999	0.295455	1.87459	0.657948	0	0	6.92108	6.36254	14.2364	0	0	0	0	6.6598	0	0	0	0	0	168.362	4.59544	0	0	0	0	15.5225	0	0	1.86705	0	0	3.69246	4.23615	4.12563	0	0	0	0	0	0
PWY-6122: 5-aminoimidazole ribonucleotide biosynthesis II|g__Anaeromassilibacillus.s__Anaeromassilibacillus_sp_An250	0.234543	0.0307267	0.0296128	0.142708	0.025	0.166667	0.299173	4.63245	N < Y	2.66278	0.102273	3.95272	0.657948	0	0	0	15.6233	0	0	0	0	0	0	0	0	0	0	0	0	0	0	0	0	0	0	0	0	0	0	0	0	0	0	0	0	0	0	0	0
PWY-6277: superpathway of 5-aminoimidazole ribonucleotide biosynthesis|g__Anaeromassilibacillus.s__Anaeromassilibacillus_sp_An250	0.234543	0.0307267	0.0296128	0.142708	0.025	0.166667	0.299173	4.63245	N < Y	2.66278	0.102273	3.95272	0.657948	0	0	0	15.6233	0	0	0	0	0	0	0	0	0	0	0	0	0	0	0	0	0	0	0	0	0	0	0	0	0	0	0	0	0	0	0	0
NAD-BIOSYNTHESIS-II: NAD salvage pathway III (to nicotinamide riboside)|g__Klebsiella.s__Klebsiella_pneumoniae	-0.234478	0.0307741	0.0273463	-0.180208	0.275	0.0833333	5.41032	17.8707	Y < N	12.2069	0.170455	1.72381	0.657948	0	2.41448	0	0	0	0	0	0	1.71439	0	0	3.67654	0	0	0	0	62.2434	0	0	0	0	446.545	0	0	0	0	0	0	0	0	0	0	0	0	0	0
METSYN-PWY: superpathway of L-homoserine and L-methionine biosynthesis|g__Klebsiella.s__Klebsiella_pneumoniae	-0.234384	0.0308434	0.0291866	-0.178125	0.275	0.0833333	17.0467	79.6331	Y < N	51.1848	0.170455	2.22387	0.657948	0	1.04849	0	0	0	0	0	2.65706	0	0	0	16.0741	0	0	0	0	366.03	0	0	0	0	1922.15	0	0	0	0	0	0	0	0	0	0	0	0	0	0
PWY-5347: superpathway of L-methionine biosynthesis (transsulfuration)|g__Klebsiella.s__Klebsiella_pneumoniae	-0.234384	0.0308434	0.0291866	-0.178125	0.275	0.0833333	18.5374	85.5981	Y < N	55.1159	0.170455	2.20714	0.657948	0	1.21583	0	0	0	0	0	3.08404	0	0	0	18.668	0	0	0	0	396.819	0	0	0	0	2065.15	0	0	0	0	0	0	0	0	0	0	0	0	0	0
GLUTORN-PWY: L-ornithine biosynthesis I|g__Anaeromassilibacillus.s__Anaeromassilibacillus_sp_An250	0.234302	0.0309034	0.0273069	0.144792	0.025	0.166667	0.231284	4.38229	N < Y	2.49547	0.102273	4.24395	0.657948	0	0	0	18.8972	0	0	0	0	0	0	0	0	0	0	0	0	0	0	0	0	0	0	0	0	0	0	0	0	0	0	0	0	0	0	0	0
PWY-5103: L-isoleucine biosynthesis III|g__Actinomyces.s__Actinomyces_odontolyticus	0.234063	0.0310795	0.059067	0.158333	0.1	0.25	1.07748	3.61332	N <= Y	2.46066	0.181818	1.74566	0.657948	0	0	0	0	0	0	0	0	0	0	0	6.71381	0	0	10.3466	0	0	0	0	0	0	0	0	0	0	0	0	0	0	8.09915	0	0	0	0	0	0
PWY-5100: pyruvate fermentation to acetate and lactate II|g__Collinsella.s__Collinsella_aerofaciens	0.233703	0.0313475	0.0502838	0.233854	0.475	0.645833	129.73	196.98	N <= Y	166.412	0.568182	0.60254	0.657948	0	0	311.649	424.274	0	0	0	23.92	42.0448	93.6175	73.7789	216.429	317.883	132.903	0	296.363	0	201.674	139.778	381.755	48.7003	146.455	0	0	60.159	132.984	130.788	119.272	77.3641	138.047	0	137.305	0	0	0	0
DTDPRHAMSYN-PWY: dTDP-&beta;-L-rhamnose biosynthesis|g__Ruminococcaceae_unclassified.s__Clostridium_leptum	0.233653	0.0313845	0.0338814	0.231771	0.275	0.479167	7.88817	50.9137	N < Y	31.3567	0.386364	2.69029	0.657948	0	11.7106	0	1075.04	0	0	0	0	22.6257	0	0	0	0	0	0	0	12.4621	0	0	6.11517	0	27.2702	0	0	9.1494	0	0	25.447	0	21.6764	104.326	0	188.084	0	0	0
PWY-7219: adenosine ribonucleotides de novo biosynthesis|g__Asaccharobacter.s__Asaccharobacter_celatus	0.23344	0.031544	0.0307335	0.225	0.225	0.416667	2.90386	11.6543	N < Y	7.67681	0.329545	2.00481	0.657948	0	0	4.61614	13.051	20.7462	0	0	0	0	24.9424	0	0	0	0	7.96511	225.428	4.46574	0	0	0	0	21.0673	0	0	5.79089	0	0	7.78083	9.30501	4.76815	10.6434	0	0	0	0	0
PWY-6125: superpathway of guanosine nucleotides de novo biosynthesis II|g__Odoribacter.s__Odoribacter_splanchnicus	0.233303	0.0316463	0.042016	0.192708	0.15	0.333333	9.41798	25.2634	N < Y	18.0609	0.25	1.42356	0.657948	42.3544	0	0	0	38.1257	0	0	76.083	0	0	0	37.6352	0	0	0	0	0	0	14.3777	44.9603	0	0	0	0	0	0	0	108.809	40.1112	127.204	0	0	0	0	0	0
PWY-6700: queuosine biosynthesis I (de novo)|g__Streptococcus.s__Streptococcus_anginosus_group	0.233075	0.0318181	0.0376852	0.104167	0	0.104167	0	0.81834	N < Y	0.446367	0.0568182	Inf	0.657948	0	0	0	0	0	0	0	0	0	0	0	0	0	0	0	0	0	0	0	0	0	0	0	0	0	0	0	11.3992	0	0	0	0	0	0	0	0
VALSYN-PWY: L-valine biosynthesis|g__Anaeromassilibacillus.s__Anaeromassilibacillus_sp_An250	0.232974	0.0318943	0.0387584	0.185417	0.125	0.291667	1.06432	7.11522	N < Y	4.36481	0.215909	2.74098	0.657948	0	8.92386	0	26.1694	0	0	0	0	0	0	0	0	0	0	0	0	0	0	0	0	0	0	0	0	0	0	0	0	0	0	0	0	0	0	0	0
COA-PWY-1: superpathway of coenzyme A biosynthesis III (mammals)|g__Streptococcus.s__Streptococcus_anginosus_group	0.23295	0.0319124	0.0376852	0.104167	0	0.104167	0	0.875401	N < Y	0.477491	0.0568182	Inf	0.657948	0	0	0	0	0	0	0	0	0	0	0	0	0	0	0	0	0	0	0	0	0	0	0	0	0	0	0	7.14711	0	0	0	0	0	0	0	0
PWY-6122: 5-aminoimidazole ribonucleotide biosynthesis II|g__Actinomyces.s__Actinomyces_odontolyticus	0.232873	0.0319706	0.062494	0.15625	0.1	0.25	1.5362	5.12157	N <= Y	3.49185	0.181818	1.73722	0.657948	0	0	0	0	0	0	0	0	0	0	0	11.4499	0	0	11.3923	0	0	0	0	0	0	0	0	0	0	0	0	0	0	11.4106	0	0	0	0	0	0
PWY-6277: superpathway of 5-aminoimidazole ribonucleotide biosynthesis|g__Actinomyces.s__Actinomyces_odontolyticus	0.232873	0.0319706	0.062494	0.15625	0.1	0.25	1.5362	5.12157	N <= Y	3.49185	0.181818	1.73722	0.657948	0	0	0	0	0	0	0	0	0	0	0	11.4499	0	0	11.3923	0	0	0	0	0	0	0	0	0	0	0	0	0	0	11.4106	0	0	0	0	0	0
BRANCHED-CHAIN-AA-SYN-PWY: superpathway of branched chain amino acid biosynthesis|g__Actinomyces.s__Actinomyces_odontolyticus	0.232835	0.0319994	0.0607605	0.157292	0.1	0.25	1.19332	3.75104	N <= Y	2.58844	0.181818	1.65231	0.657948	0	0	0	0	0	0	0	0	0	0	0	6.71381	0	0	11.2137	0	0	0	0	0	0	0	0	0	0	0	0	0	0	8.69303	0	0	0	0	0	0
PWY-6122: 5-aminoimidazole ribonucleotide biosynthesis II|g__Bacteroides.s__Bacteroides_stercoris	-0.232599	0.0321788	0.0320673	-0.203125	0.35	0.166667	159.22	24.2327	Y < N	85.5904	0.25	-2.71599	0.657948	0	0	0	0	0	0	0	0	0	9.5341	0	1215.81	41.0557	0	0	194.583	0	0	39.5199	0	422.511	60.3177	292.748	0	0	1007.92	0	136.237	0	0	0	0	0	0	50.3366	0
PWY-6277: superpathway of 5-aminoimidazole ribonucleotide biosynthesis|g__Bacteroides.s__Bacteroides_stercoris	-0.232599	0.0321788	0.0320673	-0.203125	0.35	0.166667	159.22	24.2327	Y < N	85.5904	0.25	-2.71599	0.657948	0	0	0	0	0	0	0	0	0	9.5341	0	1215.81	41.0557	0	0	194.583	0	0	39.5199	0	422.511	60.3177	292.748	0	0	1007.92	0	136.237	0	0	0	0	0	0	50.3366	0
PWY-4242|g__Collinsella.s__Collinsella_aerofaciens	0.232491	0.0322612	0.0531342	0.230208	0.45	0.645833	85.0589	135.02	N <= Y	112.31	0.556818	0.666636	0.657948	0	0	214.635	261.584	0	0	0	0	25.2895	59.3605	48.9644	151.66	236.97	81.4718	0	228.84	0	98.8177	107.952	286.592	34.9099	74.3923	0	0	40.0253	108.399	95.6495	65.0212	39.6638	65.5069	0	74.479	0	0	0	0
PWY-7383: anaerobic energy metabolism (invertebrates, cytosol)	0.231992	0.0326439	0.030446	0.26875	1	1	1942.75	2305.96	N < Y	2140.86	1	0.247266	0.657948	589.368	3489.2	1497.18	2823.25	3602.07	1443.62	760.169	1501.31	1373.33	1659.85	230.655	1633.38	1483.84	2284.34	1916.19	1942.48	1134.13	1288.23	1515.21	1644.24	1321.34	1980.42	1129.89	1196.65	1326.26	2576.43	1716.54	2116.68	1775.37	2641.95	1446.69	1828.98	2540.93	39.1397	1708	856.178
TRNA-CHARGING-PWY: tRNA charging|g__Anaeromassilibacillus.s__Anaeromassilibacillus_sp_An250	0.231971	0.0326606	0.0376852	0.104167	0	0.104167	0	3.99092	N < Y	2.17686	0.0568182	Inf	0.657948	0	0	0	20.0379	0	0	0	0	0	0	0	0	0	0	0	0	0	0	0	0	0	0	0	0	0	0	0	0	0	0	0	0	0	0	0	0
COA-PWY-1: superpathway of coenzyme A biosynthesis III (mammals)|g__Collinsella.s__Collinsella_aerofaciens	0.231627	0.0329266	0.051579	0.233333	0.475	0.666667	105.265	163.025	N <= Y	136.77	0.579545	0.631065	0.657948	0	0	273.409	308.506	0	0	0	20.3496	26.3382	80.5484	52.8669	214.367	251.092	90.8132	0	264.066	0	148.573	135.229	318.234	39.8124	91.0815	0	0	47.7772	135.596	187.23	84.2825	49.0969	83.5534	0	85.0189	0	0	0	0
ARGSYNBSUB-PWY: L-arginine biosynthesis II (acetyl cycle)|g__Gordonibacter.s__Gordonibacter_pamelaeae	0.231599	0.0329485	0.0376852	0.104167	0	0.104167	0	2.10318	N < Y	1.14719	0.0568182	Inf	0.657948	0	0	0	0	0	0	0	0	0	0	0	0	0	0	0	0	0	0	0	0	0	0	0	0	0	0	0	0	0	0	0	0	0	0	0	0
PWY-6387: UDP-N-acetylmuramoyl-pentapeptide biosynthesis I (meso-diaminopimelate containing)|g__Collinsella.s__Collinsella_aerofaciens	0.230916	0.0334832	0.0537046	0.23125	0.475	0.666667	120.34	169.545	N <= Y	147.179	0.579545	0.494544	0.657948	0	0	253.116	297.693	0	0	0	22.5195	42.0078	92.5363	68.4828	181.072	250.701	105.894	0	217.711	0	110.373	143.088	258.043	49.0318	138.973	0	0	67.8331	122.599	125.381	100.14	38.7632	98.7151	0	103.725	0	0	0	0
GLUTORN-PWY: L-ornithine biosynthesis I|g__Collinsella.s__Collinsella_aerofaciens	0.230743	0.0336197	0.0523692	0.229167	0.45	0.604167	78.3147	117.543	N <= Y	99.7118	0.534091	0.58583	0.657948	0	0	148.171	245.398	0	0	0	0	30.237	79.3428	0	160.837	183.315	100.347	0	192.334	0	137.124	88.4235	310.874	24.5614	79.4024	0	0	46.7368	80.831	69.3616	66.2945	41.0448	82.8959	0	91.2873	0	0	0	0
PWY-3001: superpathway of L-isoleucine biosynthesis I|g__Clostridium.s__Clostridium_disporicum	-0.230715	0.0336412	0.0266021	-0.1	0.1	0	2.70026	0	Y < N	1.22739	0.0454545	#NAME?	0.657948	17.7503	0	0	0	0	0	0	0	0	0	0	0	0	0	0	0	0	0	0	0	0	0	0	0	0	0	0	0	0	0	0	0	0	0	0	0
PWY-6123: inosine-5-phosphate biosynthesis I|g__Barnesiella.s__Barnesiella_intestinihominis	0.230675	0.0336729	0.0366607	0.191146	0.125	0.3125	19.9067	49.3903	N < Y	35.9887	0.227273	1.31097	0.657948	0	0	0	0	0	0	0	0	0	0	0	0	0	221.743	0	0	0	0	0	0	33.9183	0	0	52.6631	0	0	0	159.648	0	264.945	129.699	0	0	0	31.6894	0
PWY-5686: UMP biosynthesis I|g__Clostridium.s__Clostridium_disporicum	-0.230578	0.0337502	0.0266021	-0.1	0.1	0	2.66273	0	Y < N	1.21033	0.0454545	#NAME?	0.657948	18.0189	0	0	0	0	0	0	0	0	0	0	0	0	0	0	0	0	0	0	0	0	0	0	0	0	0	0	0	0	0	0	0	0	0	0	0
PWY-6151: S-adenosyl-L-methionine salvage I|g__Actinomyces.s__Actinomyces_odontolyticus	0.230525	0.0337923	0.056339	0.151562	0.075	0.229167	0.865313	2.74235	N <= Y	1.88915	0.159091	1.66412	0.657948	0	0	0	0	0	0	0	0	0	0	0	0	0	0	4.30094	0	0	0	0	0	0	0	0	0	0	0	0	0	0	11.189	0	0	0	0	0	0
BRANCHED-CHAIN-AA-SYN-PWY: superpathway of branched chain amino acid biosynthesis|g__Adlercreutzia.s__Adlercreutzia_equolifaciens	0.23045	0.0338518	0.0275932	0.205208	0.125	0.333333	1.48954	7.34838	N < Y	4.68527	0.238636	2.30256	0.657948	0	0	5.31915	5.68023	9.63668	0	0	0	0	5.66695	0	0	0	0	0	169.454	0	0	0	0	0	9.81251	0	0	0	0	0	3.85605	0	0	0	0	0	0	0	0
OANTIGEN-PWY: O-antigen building blocks biosynthesis (E. coli)|g__Bifidobacterium.s__Bifidobacterium_adolescentis	0.230417	0.0338778	0.0441495	0.172917	0.1	0.270833	7.76857	22.1625	N < Y	15.6198	0.193182	1.5124	0.657948	0	0	0	0	0	43.779	0	0	0	0	0	0	0	0	0	0	0	0	39.5997	8.87084	0	0	0	0	0	0	0	0	0	98.4277	0	125.194	0	0	0	0
TRPSYN-PWY: L-tryptophan biosynthesis|g__Anaeromassilibacillus.s__Anaeromassilibacillus_sp_An250	0.23038	0.033907	0.0376852	0.104167	0	0.104167	0	2.91618	N < Y	1.59064	0.0568182	Inf	0.657948	0	0	0	0	0	0	0	0	0	0	0	0	0	0	0	0	0	0	0	0	0	0	0	0	0	0	0	0	0	0	0	0	0	0	0	0
NONOXIPENT-PWY: pentose phosphate pathway (non-oxidative branch) I|g__Faecalibacterium.s__Faecalibacterium_prausnitzii	0.230364	0.0339203	0.0325146	0.260417	0.525	0.75	111.277	192.915	N < Y	155.807	0.647727	0.79381	0.657948	0	0	38.8106	522.751	168.116	837.872	0	0	0	0	0	0	41.6376	266.184	13.5376	505.689	30.5541	0	0	15.5729	16.8429	13.0028	0	1064.52	39.969	15.757	0	14.4433	0	26.5053	99.466	418.04	40.6867	36.3844	69.6465	415.831
DTDPRHAMSYN-PWY: dTDP-&beta;-L-rhamnose biosynthesis|g__Clostridium.s__Clostridium_sp_CAG_253	-0.230316	0.0339586	0.0261846	-0.130208	0.15	0.0208333	16.9458	1.442	Y < N	8.48918	0.0795455	-3.55479	0.657948	0	0	0	0	0	0	375.547	115.622	12.0682	0	0	0	0	0	0	0	0	0	0	0	83.9862	0	0	0	0	0	0	0	0	0	0	0	0	0	0	0
PANTO-PWY: phosphopantothenate biosynthesis I|g__Clostridium.s__Clostridium_sp_CAG_253	-0.230316	0.0339586	0.0261846	-0.130208	0.15	0.0208333	18.8181	1.52421	Y < N	9.38507	0.0795455	-3.62599	0.657948	0	0	0	0	0	0	398.571	139.693	11.3707	0	0	0	0	0	0	0	0	0	0	0	94.521	0	0	0	0	0	0	0	0	0	0	0	0	0	0	0
PWY-5667: CDP-diacylglycerol biosynthesis I|g__Clostridium.s__Clostridium_sp_CAG_253	-0.230316	0.0339586	0.0261846	-0.130208	0.15	0.0208333	15.0803	1.14361	Y < N	7.47845	0.0795455	-3.72099	0.657948	0	0	0	0	0	0	368.575	98.9136	6.1374	0	0	0	0	0	0	0	0	0	0	0	60.3686	0	0	0	0	0	0	0	0	0	0	0	0	0	0	0
PWY0-1319: CDP-diacylglycerol biosynthesis II|g__Clostridium.s__Clostridium_sp_CAG_253	-0.230316	0.0339586	0.0261846	-0.130208	0.15	0.0208333	15.0803	1.14361	Y < N	7.47845	0.0795455	-3.72099	0.657948	0	0	0	0	0	0	368.575	98.9136	6.1374	0	0	0	0	0	0	0	0	0	0	0	60.3686	0	0	0	0	0	0	0	0	0	0	0	0	0	0	0
PWY-7219: adenosine ribonucleotides de novo biosynthesis|g__Clostridium.s__Clostridium_sp_CAG_253	-0.230286	0.0339822	0.0261846	-0.130208	0.15	0.0208333	23.1291	2.00395	Y < N	11.6063	0.0795455	-3.52879	0.657948	0	0	0	0	0	0	485.439	185.695	14.1148	0	0	0	0	0	0	0	0	0	0	0	98.3893	0	0	0	0	0	0	0	0	0	0	0	0	0	0	0
DTDPRHAMSYN-PWY: dTDP-&beta;-L-rhamnose biosynthesis|g__Bifidobacterium.s__Bifidobacterium_adolescentis	0.230121	0.0341144	0.0428848	0.173958	0.1	0.270833	5.28859	15.1243	N < Y	10.6535	0.193182	1.51591	0.657948	0	0	0	0	0	21.0568	0	0	0	0	0	0	0	0	0	0	0	0	21.1782	4.43174	0	0	0	0	0	0	0	0	0	53.1304	0	67.5163	0	0	0	0
GLCMANNANAUT-PWY: superpathway of N-acetylglucosamine, N-acetylmannosamine and N-acetylneuraminate degradation|g__Actinomyces.s__Actinomyces_odontolyticus	0.229951	0.0342499	0.0376852	0.104167	0	0.104167	0	1.11573	N < Y	0.608578	0.0568182	Inf	0.657948	0	0	0	0	0	0	0	0	0	0	0	0	0	0	0	0	0	0	0	0	0	0	0	0	0	0	0	0	0	0	0	0	0	0	0	0
PWY-5188: tetrapyrrole biosynthesis I (from glutamate)|g__Actinomyces.s__Actinomyces_odontolyticus	0.229868	0.0343171	0.0515162	0.139583	0.05	0.1875	0.701478	2.73565	N <= Y	1.81102	0.125	1.96341	0.657948	0	0	0	0	0	0	0	0	0	0	0	0	0	0	11.3711	0	0	0	0	0	0	0	0	0	0	0	0	0	0	0	0	0	0	0	0	0
RIBOSYN2-PWY: flavin biosynthesis I (bacteria and plants)|g__Coprococcus.s__Coprococcus_catus	0.229819	0.0343567	0.0324932	0.247917	0.375	0.583333	17.6844	36.8445	N < Y	28.1354	0.488636	1.05898	0.657948	0	69.9388	29.4752	0	38.2415	0	0	15.9972	11.7713	0	45.775	0	0	0	58.93	87.8455	0	144.106	71.6007	0	42.5368	68.5469	0	16.3714	25.3257	0	0	0	37.8709	80.6114	0	0	48.8285	0	0	0
PWY-5103: L-isoleucine biosynthesis III|g__Adlercreutzia.s__Adlercreutzia_equolifaciens	0.229549	0.0345742	0.0283931	0.204167	0.125	0.333333	1.17255	6.21717	N < Y	3.92416	0.238636	2.40661	0.657948	0	0	4.04958	5.03574	6.7189	0	0	0	0	4.06441	0	0	0	0	0	150.308	0	0	0	0	0	6.67002	0	0	0	0	0	2.98604	0	0	0	0	0	0	0	0
PWY-5667: CDP-diacylglycerol biosynthesis I|g__Ruminococcaceae_unclassified.s__Clostridium_leptum	0.228686	0.0352787	0.0377922	0.225	0.275	0.458333	6.67617	45.0338	N < Y	27.5985	0.375	2.75392	0.657948	0	0	6.49482	981.603	0	0	0	0	31.0402	0	0	0	0	0	0	0	11.4249	0	0	6.63837	0	24.3052	0	0	6.70672	0	0	25.1897	0	19.2946	75.2902	0	144.708	0	0	0
PWY0-1319: CDP-diacylglycerol biosynthesis II|g__Ruminococcaceae_unclassified.s__Clostridium_leptum	0.228686	0.0352787	0.0377922	0.225	0.275	0.458333	6.67617	45.0338	N < Y	27.5985	0.375	2.75392	0.657948	0	0	6.49482	981.603	0	0	0	0	31.0402	0	0	0	0	0	0	0	11.4249	0	0	6.63837	0	24.3052	0	0	6.70672	0	0	25.1897	0	19.2946	75.2902	0	144.708	0	0	0
PWY-2942: L-lysine biosynthesis III|g__Ruminococcaceae_unclassified.s__Clostridium_leptum	0.228484	0.035445	0.0402614	0.200521	0.175	0.354167	6.01601	47.8732	N < Y	28.8472	0.272727	2.99234	0.657948	0	9.01036	0	1068.02	0	0	0	0	24.6623	0	0	0	0	0	0	0	0	0	0	0	0	23.8465	0	0	0	0	0	9.29589	0	20.655	69.4453	0	170.283	0	0	0
PWY-6151: S-adenosyl-L-methionine salvage I|g__Clostridium.s__Clostridium_sp_CAG_253	-0.228373	0.0355372	0.0274117	-0.129167	0.15	0.0208333	19.369	1.55813	Y < N	9.65399	0.0795455	-3.63586	0.657948	0	0	0	0	0	0	438.137	141.207	6.76533	0	0	0	0	0	0	0	0	0	0	0	100.935	0	0	0	0	0	0	0	0	0	0	0	0	0	0	0
PWY-6609: adenine and adenosine salvage III|g__Clostridium.s__Clostridium_sp_CAG_253	-0.228373	0.0355372	0.0274117	-0.129167	0.15	0.0208333	18.9634	1.35244	Y < N	9.35744	0.0795455	-3.80959	0.657948	0	0	0	0	0	0	441.428	134.534	9.75081	0	0	0	0	0	0	0	0	0	0	0	87.1141	0	0	0	0	0	0	0	0	0	0	0	0	0	0	0
PWY-6703: preQ0 biosynthesis|g__Clostridium.s__Clostridium_sp_CAG_253	-0.228373	0.0355372	0.0274117	-0.129167	0.15	0.0208333	20.4885	1.51573	Y < N	10.1397	0.0795455	-3.75673	0.657948	0	0	0	0	0	0	454.354	138.448	11.181	0	0	0	0	0	0	0	0	0	0	0	110.072	0	0	0	0	0	0	0	0	0	0	0	0	0	0	0
PWY0-1296: purine ribonucleosides degradation|g__Clostridium.s__Clostridium_sp_CAG_253	-0.228373	0.0355372	0.0274117	-0.129167	0.15	0.0208333	17.8369	1.38881	Y < N	8.86521	0.0795455	-3.68294	0.657948	0	0	0	0	0	0	426.455	128.752	12.6751	0	0	0	0	0	0	0	0	0	0	0	81.2429	0	0	0	0	0	0	0	0	0	0	0	0	0	0	0
TRPSYN-PWY: L-tryptophan biosynthesis|g__Clostridium.s__Clostridium_sp_CAG_253	-0.228373	0.0355372	0.0274117	-0.129167	0.15	0.0208333	17.3847	1.69787	Y < N	8.82826	0.0795455	-3.35602	0.657948	0	0	0	0	0	0	382.685	122.615	14.4677	0	0	0	0	0	0	0	0	0	0	0	91.8482	0	0	0	0	0	0	0	0	0	0	0	0	0	0	0
PWY-6122: 5-aminoimidazole ribonucleotide biosynthesis II|g__Adlercreutzia.s__Adlercreutzia_equolifaciens	0.228363	0.0355453	0.0359135	0.220833	0.25	0.416667	3.36087	16.9854	N < Y	10.7924	0.340909	2.33739	0.657948	0	0	7.24076	15.5966	27.4838	0	0	0	0	23.4554	0	0	0	10.8315	6.35055	400.435	0	0	0	0	0	13.097	0	0	0	0	0	15.3217	9.12489	7.63396	6.89883	0	0	0	7.67386	0
PWY-6277: superpathway of 5-aminoimidazole ribonucleotide biosynthesis|g__Adlercreutzia.s__Adlercreutzia_equolifaciens	0.228363	0.0355453	0.0359135	0.220833	0.25	0.416667	3.36087	16.9854	N < Y	10.7924	0.340909	2.33739	0.657948	0	0	7.24076	15.5966	27.4838	0	0	0	0	23.4554	0	0	0	10.8315	6.35055	400.435	0	0	0	0	0	13.097	0	0	0	0	0	15.3217	9.12489	7.63396	6.89883	0	0	0	7.67386	0
NAD-BIOSYNTHESIS-II: NAD salvage pathway III (to nicotinamide riboside)|g__Klebsiella.s__Klebsiella_variicola	-0.228362	0.035546	0.0389245	-0.153646	0.225	0.0625	1.32343	3.25548	Y < N	2.37728	0.136364	1.29859	0.657948	0	2.38806	0	0	0	0	0	1.21771	0	0	0	4.27025	0	0	0	0	16.482	0	0	0	0	31.0322	0	0	0	0	0	0	0	0	0	0	0	0	0	0
PWY-7111: pyruvate fermentation to isobutanol (engineered)|g__Adlercreutzia.s__Adlercreutzia_equolifaciens	0.228202	0.0356787	0.029213	0.203125	0.125	0.333333	1.08078	5.69065	N < Y	3.59525	0.238636	2.39652	0.657948	0	0	3.48255	4.53418	5.77615	0	0	0	0	3.35209	0	0	0	0	0	139.085	0	0	0	0	0	5.70463	0	0	0	0	0	2.70141	0	0	0	0	0	0	0	0
ILEUSYN-PWY: L-isoleucine biosynthesis I (from threonine)|g__Adlercreutzia.s__Adlercreutzia_equolifaciens	0.228154	0.0357187	0.029213	0.203125	0.125	0.333333	1.97091	7.81361	N < Y	5.15783	0.238636	1.98713	0.657948	0	0	6.92108	6.36254	14.2364	0	0	0	0	6.6598	0	0	0	0	0	168.362	0	0	0	0	0	15.5225	0	0	0	0	0	3.69246	0	0	0	0	0	0	0	0
HSERMETANA-PWY: L-methionine biosynthesis III|g__Coprococcus.s__Coprococcus_catus	0.227761	0.0360463	0.0367413	0.249479	0.475	0.645833	21.5802	43.8669	N < Y	33.7366	0.568182	1.02342	0.657948	0	76.6374	31.3277	0	42.7589	0	0	17.3192	18.5637	22.0254	43.502	0	0	0	71.1841	104.677	7.767	159.52	63.1543	0	60.7166	77.3726	0	24.9011	37.6865	7.6931	0	45.8218	46.9749	83.1851	18.526	0	51.972	0	0	0
PWY-2941: L-lysine biosynthesis II	-0.227067	0.0366326	0.0250117	-0.278125	1	1	4874.75	4162.72	Y < N	4486.37	1	-0.227803	0.657948	3955.73	4714.91	3819.88	3702.85	2806.74	5310.92	5455.95	3094.61	3159	2094.66	2789.77	6117.61	1754.81	3074.67	3658.53	3182.65	3281.94	1947.77	4665.68	2760.08	2361.69	2974.97	3637.76	2342.63	2561.71	2894.8	2805.6	4283.97	3088.81	2145.5	2485.18	3247.51	1257.85	4533.08	1395.86	4725.27
PWY-7208: superpathway of pyrimidine nucleobases salvage|g__Collinsella.s__Collinsella_aerofaciens	0.22689	0.0367832	0.0589825	0.223958	0.45	0.625	137.862	212.332	N <= Y	178.482	0.545455	0.623093	0.657948	0	0	255.59	434.94	0	0	0	0	66.7118	116.022	65.62	183.286	356.152	118.524	0	271.367	0	173.539	144.492	424.987	68.3017	181.649	0	0	72.1087	146.855	111.452	121.882	84.5706	155.018	0	92.3919	0	0	0	0
PWY-7228: superpathway of guanosine nucleotides de novo biosynthesis I|g__Odoribacter.s__Odoribacter_splanchnicus	0.226818	0.0368444	0.0505933	0.191146	0.175	0.354167	10.7154	26.7618	N <= Y	19.468	0.272727	1.32048	0.657948	44.3049	0	0	0	40.6751	0	0	85.6891	0	0	0	39.7511	0	0	0	0	0	0	17.4891	47.6688	0	0	0	0	0	0	0	112.406	41.8951	135.2	8.22049	0	0	0	0	0
PWY-6263: superpathway of menaquinol-8 biosynthesis II	0.226775	0.0368811	0.0468113	0.244792	0.675	0.75	183.326	278.459	N < Y	235.217	0.715909	0.603049	0.657948	45.9739	0	45.6984	298.06	157.021	0	465.915	125.981	25.0437	0	0	0	23.1104	295.107	204.527	0	568.584	0	0	0	86.375	200.364	87.1631	0	501.094	93.9067	504.341	859.437	85.8326	158.492	78.1523	294.48	808.72	326.533	774.761	0
PWY-6700: queuosine biosynthesis I (de novo)|g__Collinsella.s__Collinsella_aerofaciens	0.226707	0.0369388	0.0545321	0.229687	0.475	0.645833	93.1562	137.94	N <= Y	117.584	0.568182	0.566314	0.657948	0	0	178.753	313.802	0	0	0	14.0263	38.3494	77.5502	57.1943	161.486	189.02	89.4828	0	190.357	0	83.2193	106.278	273.335	37.9152	99.8103	0	0	53.5998	101.313	88.9677	77.377	45.6747	66.2367	0	100.903	0	0	0	0
PWY-5097: L-lysine biosynthesis VI|g__Ruminococcaceae_unclassified.s__Clostridium_leptum	0.226623	0.0370113	0.0468892	0.204687	0.225	0.395833	7.00749	49.4731	N < Y	30.1705	0.318182	2.81967	0.657948	0	0	6.10603	1091.95	0	0	0	0	29.3717	0	0	0	0	0	0	0	0	0	0	0	0	28.2675	0	0	0	0	0	16.9623	0	20.3387	76.0702	0	163.492	0	0	0
HEME-BIOSYNTHESIS-II: heme b biosynthesis I (aerobic)|g__Klebsiella.s__Klebsiella_pneumoniae	-0.22659	0.0370396	0.044559	-0.149479	0.225	0.0625	8.13903	41.9381	Y < N	26.5749	0.136364	2.36533	0.657948	0	3.57478	0	0	0	0	0	11.5393	0	0	0	0	0	0	0	0	176.489	0	0	0	0	1140.37	0	0	0	0	0	0	0	0	0	0	0	0	0	0
PWY0-1415: superpathway of heme b biosynthesis from uroporphyrinogen-III|g__Klebsiella.s__Klebsiella_pneumoniae	-0.22659	0.0370396	0.044559	-0.149479	0.225	0.0625	9.57868	43.1745	Y < N	27.9036	0.136364	2.17228	0.657948	0	4.3742	0	0	0	0	0	14.2809	0	0	0	0	0	0	0	0	211.596	0	0	0	0	1117.22	0	0	0	0	0	0	0	0	0	0	0	0	0	0
PWY0-1586: peptidoglycan maturation (meso-diaminopimelate containing)|g__Ruminococcaceae_unclassified.s__Clostridium_leptum	0.226587	0.0370418	0.0425871	0.215625	0.25	0.4375	8.72097	61.6022	N < Y	37.5653	0.352273	2.82042	0.657948	0	0	12.7856	1394.66	0	0	0	0	38.0922	0	0	0	0	0	0	0	13.7912	0	0	11.7114	0	34.3596	0	0	0	0	0	34.11	0	32.483	92.9916	0	193.947	0	0	0
PWY-6151: S-adenosyl-L-methionine salvage I|g__Firmicutes_unclassified.s__Firmicutes_bacterium_CAG_110	0.226576	0.0370512	0.0333207	0.158333	0.05	0.208333	6.40751	19.1923	N < Y	13.381	0.136364	1.58269	0.657948	0	0	0	0	0	0	0	0	0	0	0	0	0	0	0	0	0	0	0	0	0	0	0	0	0	0	0	0	0	0	0	0	0	0	9.17151	0
PYRIDNUCSYN-PWY: NAD de novo biosynthesis I (from aspartate)|g__Coprococcus.s__Coprococcus_catus	0.226407	0.0371967	0.0381744	0.242708	0.4	0.604167	19.6986	40.2414	N < Y	30.9038	0.511364	1.03059	0.657948	0	65.1879	34.3558	0	47.053	0	0	0	18.0284	13.0514	47.6756	0	0	0	66.7119	104.53	0	137.118	79.7407	0	54.1997	72.4731	0	23.9137	24.4421	0	0	31.9474	39.4599	83.5966	0	0	46.2614	0	0	0
NONMEVIPP-PWY: methylerythritol phosphate pathway I|g__Eubacterium.s__Eubacterium_hallii	0.226404	0.0371989	0.0272123	0.254688	0.375	0.5625	15.433	35.2645	N < Y	26.2502	0.477273	1.1922	0.657948	0	0	30.282	76.7481	29.3085	0	0	0	20.8742	0	0	0	0	0	0	327.376	25.1023	0	16.797	29.3823	17.4857	41.31	19.5982	0	13.5151	26.8359	68.4641	51.8556	0	0	0	0	36.5351	0	0	25.3915
PWY-7221: guanosine ribonucleotides de novo biosynthesis|g__Clostridium.s__Clostridium_sp_CAG_253	-0.2264	0.0372026	0.0286882	-0.128125	0.15	0.0208333	15.1476	1.38659	Y < N	7.64161	0.0795455	-3.44948	0.657948	0	0	0	0	0	0	365.887	104.923	8.2334	0	0	0	0	0	0	0	0	0	0	0	63.9717	0	0	0	0	0	0	0	0	0	0	0	0	0	0	0
COBALSYN-PWY: superpathway of adenosylcobalamin salvage from cobinamide I|g__Coprococcus.s__Coprococcus_comes	0.226271	0.0373138	0.0413379	0.229687	0.325	0.520833	36.5926	70.5493	N < Y	55.1144	0.431818	0.94708	0.657948	12.2128	0	0	0	0	0	0	0	0	0	111.785	0	0	113.946	0	334.241	67.3976	0	108.725	0	98.2046	252.74	112.352	310.119	0	0	0	108.44	0	55.4407	140.405	65.8686	0	0	137.578	0
PEPTIDOGLYCANSYN-PWY: peptidoglycan biosynthesis I (meso-diaminopimelate containing)|g__Coprococcus.s__Coprococcus_catus	0.226125	0.0374392	0.035529	0.24375	0.375	0.583333	18.8929	39.0352	N < Y	29.8796	0.488636	1.04693	0.657948	0	79.2068	24.1185	0	39.8907	0	0	12.071	13.828	0	43.5851	0	0	0	70.7114	100.921	0	162.312	65.1631	0	66.2591	73.9184	0	27.5066	20.8526	0	0	0	48.0639	81.58	0	0	48.3275	0	0	0
PWY-7220: adenosine deoxyribonucleotides de novo biosynthesis II|g__Odoribacter.s__Odoribacter_splanchnicus	0.225827	0.0376983	0.0518676	0.190104	0.175	0.354167	10.7448	26.2865	N <= Y	19.2221	0.272727	1.29068	0.657948	44.9719	0	0	0	34.1438	0	0	84.8708	0	0	0	40.5194	0	0	0	0	0	0	19.2953	52.4099	0	0	0	0	0	0	0	110.917	37.037	133.106	7.55319	0	0	0	0	0
PWY-7222: guanosine deoxyribonucleotides de novo biosynthesis II|g__Odoribacter.s__Odoribacter_splanchnicus	0.225827	0.0376983	0.0518676	0.190104	0.175	0.354167	10.7448	26.2865	N <= Y	19.2221	0.272727	1.29068	0.657948	44.9719	0	0	0	34.1438	0	0	84.8708	0	0	0	40.5194	0	0	0	0	0	0	19.2953	52.4099	0	0	0	0	0	0	0	110.917	37.037	133.106	7.55319	0	0	0	0	0
PWY-6385: peptidoglycan biosynthesis III (mycobacteria)|g__Coprococcus.s__Coprococcus_comes	0.225822	0.0377024	0.0448546	0.235937	0.425	0.604167	39.7058	71.3981	N < Y	56.9925	0.522727	0.846536	0.657948	0	0	40.0044	0	0	0	0	15.2892	0	0	100.426	0	42.4541	138.818	0	278.627	58.9794	0	83.3452	0	79.3465	200.506	104.681	231.516	20.4781	0	0	115.277	0	47.4292	123.35	51.8812	52.9918	0	107.05	0
PWY-7221: guanosine ribonucleotides de novo biosynthesis|g__Actinomyces.s__Actinomyces_odontolyticus	0.225497	0.0379861	0.0717858	0.151042	0.1	0.25	2.07148	5.34981	N <= Y	3.85966	0.181818	1.36882	0.657948	0	0	0	0	0	0	0	0	0	0	0	10.9503	0	0	15.787	0	0	0	0	0	0	0	0	0	0	0	0	0	0	7.71744	0	0	0	0	0	0
PWY-7208: superpathway of pyrimidine nucleobases salvage|g__Coprococcus.s__Coprococcus_catus	0.225436	0.0380396	0.0397236	0.244792	0.45	0.645833	24.3864	47.6664	N < Y	37.0846	0.556818	0.966899	0.657948	0	88.8463	31.5744	0	46.6805	0	0	12.6729	14.713	18.7228	47.4824	0	0	0	84.9584	128.955	12.6468	188.54	82.1773	0	77.5016	95.0406	0	31.2026	36.5313	0	0	45.5348	67.7046	104.468	21.1196	0	53.1321	0	0	0
ARO-PWY: chorismate biosynthesis I|g__Coprococcus.s__Coprococcus_catus	0.225413	0.0380601	0.0380921	0.241667	0.4	0.583333	18.3781	40.5192	N < Y	30.4551	0.5	1.14062	0.657948	0	68.8002	21.1871	0	36.87	0	0	16.066	15.3901	0	48.5181	0	0	0	66.5586	109.693	0	155.011	63.9243	0	52.8227	81.6797	0	22.7569	26.8171	0	0	21.086	42.8116	85.3991	0	0	50.827	0	0	0
PANTOSYN-PWY: superpathway of coenzyme A biosynthesis I (bacteria)|g__Coprococcus.s__Coprococcus_comes	0.225211	0.0382369	0.0442652	0.238542	0.45	0.625	51.0084	89.6187	N < Y	72.0685	0.545455	0.813065	0.657948	0	0	47.9641	0	0	0	0	17.3815	0	21.3037	138.954	0	58.6611	153.607	0	352.37	67.1543	0	112.202	0	115.529	268.52	144.225	308.211	22.7214	0	0	138.256	0	65.1812	148.676	76.8902	72.3009	0	152.866	0
FASYN-INITIAL-PWY: superpathway of fatty acid biosynthesis initiation (E. coli)|g__Ruminococcaceae_unclassified.s__Clostridium_leptum	0.224871	0.0385373	0.0477491	0.198958	0.2	0.375	5.91836	43.0894	N < Y	26.1935	0.295455	2.86406	0.657948	0	0	0	971.044	0	0	0	0	24.7929	0	0	0	0	0	0	0	7.92694	0	0	0	0	19.733	0	0	0	0	0	21.2421	0	13.5733	80.3972	0	148.747	0	0	0
PWY-6737: starch degradation V|g__Anaeromassilibacillus.s__Anaeromassilibacillus_sp_An250	0.224731	0.0386618	0.0400551	0.163021	0.075	0.229167	1.02573	7.64853	N < Y	4.63816	0.159091	2.89853	0.657948	0	0	0	24.0467	0	0	0	0	0	0	0	0	0	0	0	0	0	0	0	0	0	0	0	0	0	0	0	0	0	0	0	0	0	0	0	0
PWY-7282: 4-amino-2-methyl-5-diphosphomethylpyrimidine biosynthesis II|g__Streptococcus.s__Streptococcus_salivarius	0.224514	0.0388547	0.0271113	0.267188	0.475	0.729167	34.5739	66.7024	N < Y	52.0985	0.613636	0.948054	0.657948	0	46.8362	0	40.5603	50.0479	0	0	0	0	123.803	31.3388	10.8905	11.8386	75.73	23.2376	124.185	0	0	27.6011	56.11	53.9282	88.7223	30.3888	106.122	24.5237	164.704	0	79.6892	10.9244	26.015	19.718	22.4497	0	51.8929	0	303.394
RUMP-PWY: formaldehyde oxidation I	0.224493	0.0388733	0.0403147	0.253125	0.675	0.791667	155.099	283.876	N < Y	225.341	0.738636	0.872069	0.657948	29.3656	30.351	0	246.658	571.025	124.154	316.067	0	49.2461	365.195	0	0	0	0	850.254	139.593	0	0	286.952	0	101.423	182.597	0	679.634	126.624	57.6108	153.828	332.011	122.619	45.4648	193.998	18.6808	219.576	279.598	0	0
PWY-3001: superpathway of L-isoleucine biosynthesis I|g__Veillonella.s__Veillonella_atypica	0.224228	0.039111	0.0387963	0.164062	0.075	0.229167	1.93474	9.55181	N < Y	6.08951	0.159091	2.30363	0.657948	0	0	0	0	0	0	0	0	0	83.4224	26.1335	0	13.3063	0	0	33.2113	0	71.205	0	20.6363	0	0	10.3866	0	0	0	0	0	0	0	0	0	0	0	0	0
PWY-4981: L-proline biosynthesis II (from arginine)|g__Collinsella.s__Collinsella_aerofaciens	0.223688	0.0395976	0.059557	0.226562	0.475	0.6875	159.948	233.06	N <= Y	199.827	0.590909	0.543103	0.657948	0	0	247.769	412.171	0	0	0	37.8479	56.4959	176.167	63.7956	307.712	198.296	172.657	0	412.798	0	128.888	180.69	384.005	89.6534	193.42	0	0	126.173	217.099	203.326	145.681	72.9284	144.466	0	113.157	0	0	0	0
PYRIDNUCSYN-PWY: NAD de novo biosynthesis I (from aspartate)|g__Coprococcus.s__Coprococcus_comes	0.223087	0.0401452	0.0462485	0.235417	0.45	0.604167	44.0168	74.4698	N < Y	60.6275	0.534091	0.7586	0.657948	14.0582	0	47.7864	0	0	0	0	13.6173	0	18.5984	140.416	0	45.8139	115.207	0	333.497	44.008	0	117.395	0	99.1238	238.289	134.896	226.432	20.4304	0	0	116.632	0	59.3639	161.132	76.8373	54.6009	0	154.082	0
PWY-724: superpathway of L-lysine, L-threonine and L-methionine biosynthesis II|g__Bifidobacterium.s__Bifidobacterium_breve	-0.222542	0.040648	0.0572365	-0.185938	0.375	0.1875	216.375	36.2639	Y <= N	118.133	0.272727	-2.57693	0.657948	0	0	0	34.3818	0	4.98105	0	0	0	10.4059	0	10.3196	0	0	0	18.9439	0	1094.88	0	0	0	0	0	0	0	0	0	0	0	0	0	0	0	32.741	0	146.13
ILEUSYN-PWY: L-isoleucine biosynthesis I (from threonine)|g__Ruminococcaceae_unclassified.s__Clostridium_leptum	0.222206	0.0409604	0.0457775	0.205729	0.225	0.395833	7.20249	49.9468	N < Y	30.5175	0.318182	2.79382	0.657948	0	0	0	1106.59	0	0	0	0	33.548	0	0	0	0	0	0	0	9.61285	0	0	9.06367	0	20.5535	0	0	0	0	0	24.0286	0	29.9669	90.3047	0	164.319	0	0	0
BRANCHED-CHAIN-AA-SYN-PWY: superpathway of branched chain amino acid biosynthesis|g__Ruminococcaceae_unclassified.s__Clostridium_leptum	0.222129	0.0410315	0.0457775	0.205729	0.225	0.395833	6.67101	46.4812	N < Y	28.3857	0.318182	2.80067	0.657948	0	0	0	1050.8	0	0	0	0	32.3785	0	0	0	0	0	0	0	7.70097	0	0	8.84016	0	18.1606	0	0	0	0	0	21.9934	0	24.535	79.6736	0	158.91	0	0	0
PWY-7357: thiamine phosphate formation from pyrithiamine and oxythiamine (yeast)|g__Asaccharobacter.s__Asaccharobacter_celatus	0.221779	0.04136	0.0471793	0.191146	0.175	0.333333	0.966109	6.21338	N < Y	3.82826	0.261364	2.68512	0.657948	0	0	4.05132	0	13.5044	0	0	0	0	3.89219	0	0	0	0	2.29062	114.341	0	0	0	0	0	11.4027	0	0	0	0	0	0	2.09952	2.93506	3.91837	0	0	0	0	0
SALVADEHYPOX-PWY: adenosine nucleotides degradation II|g__Faecalibacterium.s__Faecalibacterium_prausnitzii	-0.221693	0.0414407	0.0669252	-0.228125	1	0.979167	919.46	821	Y <= N	865.754	0.988636	-0.163405	0.657948	704.383	443.6	222.699	515.526	573.205	799.006	1453.8	902.442	644.372	377.641	306.764	174.625	286.039	366.33	597.653	1378.46	751.104	1070.61	588.766	542.386	212.031	211.132	785.47	1360.65	287.372	472.166	1119.36	200.346	1364.41	217.312	473.777	211.345	368.779	64.0186	789.046	1036.24
PWY-5097: L-lysine biosynthesis VI|g__Gordonibacter.s__Gordonibacter_pamelaeae	0.221051	0.0420489	0.0376852	0.104167	0	0.104167	0	1.22059	N < Y	0.665776	0.0568182	Inf	0.657948	0	0	0	9.64652	0	0	0	0	0	0	0	0	0	0	0	0	0	0	0	0	0	0	0	0	0	0	0	0	0	0	0	0	0	0	0	0
PWY-5103: L-isoleucine biosynthesis III|g__Ruminococcaceae_unclassified.s__Clostridium_leptum	0.220935	0.0421592	0.0468892	0.204687	0.225	0.395833	6.37691	45.0107	N < Y	27.4499	0.318182	2.81934	0.657948	0	0	0	1033.52	0	0	0	0	31.1714	0	0	0	0	0	0	0	6.91237	0	0	8.40419	0	15.675	0	0	0	0	0	19.6493	0	22.8975	71.9083	0	152.719	0	0	0
PWY-6385: peptidoglycan biosynthesis III (mycobacteria)|g__Collinsella.s__Collinsella_aerofaciens	0.220903	0.0421896	0.0691073	0.217188	0.475	0.645833	116.253	162.066	N <= Y	141.242	0.568182	0.479322	0.657948	0	0	248.554	274.628	0	0	0	23.4185	40.6326	79.8762	68.625	180.856	242.457	106.135	0	221.098	0	99.1139	140.231	245.524	47.6444	136.414	0	0	65.491	118.575	104.43	100.241	41.8888	100.452	0	101.125	0	0	0	0
PWY-5154: L-arginine biosynthesis III (via N-acetyl-L-citrulline)|g__Dorea.s__Dorea_formicigenerans	0.220811	0.042278	0.0376852	0.104167	0	0.104167	0	3.88968	N < Y	2.12164	0.0568182	Inf	0.657948	0	0	0	0	0	0	0	0	0	10.9463	0	0	0	0	0	24.465	0	0	0	0	0	0	0	0	0	0	0	0	0	0	0	0	0	0	0	0
PANTOSYN-PWY: superpathway of coenzyme A biosynthesis I (bacteria)|g__Eubacterium.s__Eubacterium_hallii	0.220746	0.0423399	0.0422858	0.221875	0.3	0.458333	8.36154	22.6361	N < Y	16.1477	0.386364	1.43679	0.657948	0	0	19.7662	0	31.1598	0	0	0	0	0	0	0	0	0	31.6946	0	28.1729	0	25.9656	0	0	32.17	21.6915	0	13.6655	25.7252	0	30.3779	11.5745	42.8058	0	0	62.5488	0	0	22.3804
PANTO-PWY: phosphopantothenate biosynthesis I|g__Asaccharobacter.s__Asaccharobacter_celatus	0.220608	0.0424728	0.0392732	0.177083	0.1	0.270833	1.10452	5.55364	N < Y	3.53131	0.193182	2.33002	0.657948	0	0	0	10.5381	17.9394	0	0	0	0	13.721	0	0	0	0	0	119.023	0	0	0	0	0	4.24275	0	0	0	0	0	0	5.86639	0	5.50099	0	0	0	0	0
NONMEVIPP-PWY: methylerythritol phosphate pathway I|g__Coprococcus.s__Coprococcus_catus	0.220558	0.0425204	0.0390516	0.238021	0.375	0.5625	15.8651	35.2703	N < Y	26.4498	0.477273	1.1526	0.657948	0	62.8247	25.4247	0	42.453	0	0	11.3939	0	0	43.7379	0	0	0	65.0776	88.723	9.76477	146.349	56.0733	0	52.7891	64.7832	0	22.1429	24.5455	0	0	27.2598	37.7842	72.3216	0	0	40.6431	0	0	0
PWY-7199: pyrimidine deoxyribonucleosides salvage|g__Firmicutes_unclassified.s__Firmicutes_bacterium_CAG_83	0.220278	0.0427905	0.0371827	0.250521	0.475	0.6875	50.2213	85.594	N < Y	69.5155	0.590909	0.76921	0.657948	8.84521	183.517	69.7694	119.873	106.981	0	0	0	54.4719	29.7613	0	0	0	149.581	0	0	59.5401	0	0	31.115	72.1858	222.594	17.3157	0	54.8137	438.558	74.555	281.306	83.7237	134.919	55.7889	57.3125	26.2578	0	20.6278	0
THRESYN-PWY: superpathway of L-threonine biosynthesis|g__Veillonella.s__Veillonella_atypica	0.219977	0.0430828	0.042677	0.160938	0.075	0.229167	2.11169	9.02221	N < Y	5.88107	0.159091	2.09508	0.657948	0	0	0	0	0	0	0	0	0	99.5396	25.0472	0	13.3784	0	0	28.5611	0	68.0082	0	15.5349	0	0	9.29695	0	0	0	0	0	0	0	0	0	0	0	0	0
1CMET2-PWY: folate transformations III (E. coli)|g__Coprococcus.s__Coprococcus_catus	0.219694	0.0433587	0.0464447	0.227083	0.35	0.541667	15.9393	34.1841	N < Y	25.891	0.454545	1.10074	0.657948	0	60.4467	32.4588	0	42.2359	0	0	0	0	13.8338	33.104	0	0	0	56.4089	96.3896	0	122.2	61.4716	0	55.8722	65.549	0	16.2293	0	0	0	0	44.6667	81.3984	13.991	0	41.2891	0	0	0
DTDPRHAMSYN-PWY: dTDP-&beta;-L-rhamnose biosynthesis|g__Collinsella.s__Collinsella_aerofaciens	0.219552	0.0434973	0.0587609	0.225	0.45	0.645833	114.395	197.945	N <= Y	159.968	0.556818	0.79107	0.657948	0	0	440.704	310.623	0	0	0	27.0234	30.7013	69.0244	44.2902	279.282	224.829	171.394	0	234.843	0	247.293	94.8642	313.901	111.108	103.336	0	0	27.0267	228.103	70.4196	171.959	66.9665	112.094	0	143.614	0	0	0	0
PWY-6168: flavin biosynthesis III (fungi)|g__Coprococcus.s__Coprococcus_catus	0.219501	0.0435471	0.0424511	0.236458	0.4	0.583333	17.9335	36.2254	N < Y	27.9109	0.5	1.01434	0.657948	0	69.5157	23.3262	0	0	0	0	16.168	11.2905	0	45.0517	0	0	0	59.5952	86.8428	0	143.609	71.1214	0	42.1543	67.9735	0	14.4475	25.0965	0	0	18.7852	39.1207	75.1049	0	0	49.5591	0	0	0
ARGSYNBSUB-PWY: L-arginine biosynthesis II (acetyl cycle)|g__Ruminococcaceae_unclassified.s__Clostridium_leptum	0.219199	0.043844	0.0493453	0.192188	0.175	0.354167	7.33626	52.1235	N < Y	31.7657	0.272727	2.82882	0.657948	0	9.88058	0	1137.1	0	0	0	0	33.9847	0	0	0	0	0	0	0	0	0	0	0	0	30.4798	0	0	10.2952	0	0	22.9261	0	27.4718	110.493	0	185.393	0	0	0
DTDPRHAMSYN-PWY: dTDP-&beta;-L-rhamnose biosynthesis|g__Actinomyces.s__Actinomyces_odontolyticus	0.218536	0.044502	0.081048	0.134375	0.075	0.208333	1.07191	2.87513	N <= Y	2.05548	0.147727	1.42345	0.657948	0	0	0	0	0	0	0	0	0	0	0	7.21186	0	0	0	0	0	0	0	0	0	0	0	0	0	0	0	0	0	8.87771	0	0	0	0	0	0
THISYNARA-PWY: superpathway of thiamine diphosphate biosynthesis III (eukaryotes)|g__Gordonibacter.s__Gordonibacter_pamelaeae	0.218442	0.0445968	0.0455404	0.124479	0.025	0.145833	0.136566	1.20322	N < Y	0.718377	0.0909091	3.13923	0.657948	0	0	0	6.0698	0	0	0	0	0	0	0	0	0	0	0	0	0	0	0	0	0	0	0	0	0	0	0	0	0	0	0	0	0	0	0	0
PWY-6151: S-adenosyl-L-methionine salvage I|g__Ruminococcaceae_unclassified.s__Clostridium_leptum	0.218356	0.0446824	0.0503614	0.201563	0.225	0.395833	7.50699	55.0311	N <= Y	33.4292	0.318182	2.87394	0.657948	0	0	0	1285.64	0	0	0	0	33.7903	0	0	0	0	0	0	0	12.468	0	0	8.12439	0	24.9829	0	0	0	0	0	25.8878	0	24.8924	113.66	0	142.17	0	0	0
PEPTIDOGLYCANSYN-PWY: peptidoglycan biosynthesis I (meso-diaminopimelate containing)|g__Collinsella.s__Collinsella_aerofaciens	0.218297	0.0447412	0.0718228	0.215104	0.475	0.645833	116.344	161.492	N <= Y	140.971	0.568182	0.473065	0.657948	0	0	246.826	277.395	0	0	0	23.6165	41.3505	81.4788	68.4252	179.181	240.008	104.25	0	224.074	0	101.556	134.743	248.068	48.0798	140.872	0	0	65.6089	118.988	120.852	100.984	41.7527	101.26	0	101.265	0	0	0	0
PWY-5659: GDP-mannose biosynthesis|g__Blautia.s__Blautia_obeum	0.218076	0.0449637	0.0315172	0.223958	0.225	0.416667	8.96501	28.1164	N < Y	19.4112	0.329545	1.64903	0.657948	0	87.8668	0	100.669	27.4455	0	0	0	100.244	0	0	0	0	0	0	288.776	0	0	0	0	16.505	72.6919	17.2563	0	0	38.622	45.9569	122.848	0	0	0	0	104.988	0	0	0
PWY-7229: superpathway of adenosine nucleotides de novo biosynthesis I|g__Odoribacter.s__Odoribacter_splanchnicus	0.217963	0.0450773	0.0613732	0.180208	0.175	0.333333	10.0342	28.2568	N <= Y	19.9738	0.261364	1.49366	0.657948	34.1715	0	0	0	41.1444	0	0	79.3606	0	0	0	39.1193	0	0	0	0	0	0	22.0577	54.9185	0	0	0	0	0	0	0	112.908	48.3592	154.953	0	0	0	0	0	0
PWY-6897: thiamine diphosphate salvage II|g__Asaccharobacter.s__Asaccharobacter_celatus	0.217598	0.0454477	0.0497096	0.164583	0.1	0.25	0.341366	2.37891	N < Y	1.45276	0.181818	2.80091	0.657948	0	0	0	0	12.1638	0	0	0	0	3.32447	0	0	0	0	0	45.1197	0	0	0	0	0	6.94708	0	0	0	0	0	0	1.70966	2.25781	0	0	0	0	0	0
PWY-6317: D-galactose degradation I (Leloir pathway)|g__Streptococcus.s__Streptococcus_salivarius	0.217342	0.0457082	0.0392622	0.25625	0.75	0.916667	57.8898	97.2398	N < Y	79.3534	0.840909	0.748237	0.657948	0	81.2882	50.8774	80.5211	62.7678	35.2705	0	0	12.1665	79.6784	31.2211	2.36639	27.3325	84.4945	50.3367	141.364	18.9735	121.243	26.3144	71.8208	61.5649	115.882	60.423	86.5835	27.9845	132.365	29.1849	68.041	0	38.4986	29.7269	92.4406	10.386	46.3664	0	769
PWY-6876: isopropanol biosynthesis (engineered)|g__Flavonifractor.s__Flavonifractor_plautii	-0.217218	0.0458353	0.0546599	-0.223958	0.6	0.416667	57.2564	15.1615	Y <= N	34.2956	0.5	-1.91702	0.657948	7.40794	92.3824	0	0	0	15.7555	291.145	0	0	0	11.8529	161.209	0	10.4962	0	22.5479	17.9712	62.0454	0	0	0	25.8875	28.1427	56.7317	0	0	38.8608	0	9.58388	0	0	18.3032	0	0	0	16.4219
VALSYN-PWY: L-valine biosynthesis|g__Gordonibacter.s__Gordonibacter_pamelaeae	0.216942	0.0461185	0.0531191	0.180208	0.15	0.3125	1.20234	4.85668	N <= Y	3.19562	0.238636	2.01413	0.657948	0	9.7411	0	17.5079	0	0	0	0	0	0	0	0	0	0	0	8.93701	0	0	0	0	0	0	0	0	0	0	0	0	8.05031	7.29243	0	0	0	0	0	0
PWY-6126: superpathway of adenosine nucleotides de novo biosynthesis II|g__Odoribacter.s__Odoribacter_splanchnicus	0.216814	0.0462495	0.0628923	0.179167	0.175	0.333333	9.94733	27.4718	N <= Y	19.5062	0.261364	1.46557	0.657948	34.9572	0	0	0	39.3875	0	0	78.9398	0	0	0	38.6334	0	0	0	0	0	0	20.9197	53.6724	0	0	0	0	0	0	0	112.276	45.0533	150.496	0	0	0	0	0	0
DTDPRHAMSYN-PWY: dTDP-&beta;-L-rhamnose biosynthesis|g__Coprococcus.s__Coprococcus_comes	0.216773	0.0462926	0.0553284	0.228125	0.475	0.625	69.7068	132.953	N <= Y	104.205	0.556818	0.931546	0.657948	0	0	59.0311	0	0	0	0	16.6999	0	44.8208	177.183	0	66.0241	346.061	0	445.037	86.267	0	139.232	0	161.972	392.252	170.199	289.492	62.8636	17.7916	0	222.163	0	65.5342	230.211	77.6834	95.8422	0	128.39	0
PWY-7400: L-arginine biosynthesis IV (archaebacteria)|g__Collinsella.s__Collinsella_aerofaciens	0.216495	0.0465798	0.0693175	0.214583	0.45	0.604167	117.853	170.83	N <= Y	146.749	0.534091	0.535568	0.657948	0	0	247.407	336.072	0	0	0	0	42.5207	105.122	0	198.78	267.48	133.311	0	277.863	0	153.67	137.561	315.623	39.988	125.436	0	0	73.4923	132.173	119.844	89.8182	66.0922	113.125	0	103.687	0	0	0	0
ARGSYN-PWY: L-arginine biosynthesis I (via L-ornithine)|g__Collinsella.s__Collinsella_aerofaciens	0.216471	0.0466048	0.0693175	0.214583	0.45	0.604167	118.299	171.201	N <= Y	147.154	0.534091	0.533252	0.657948	0	0	247.863	336.497	0	0	0	0	42.3849	105.354	0	199.149	268.26	133.859	0	278.393	0	153.971	138.051	317.124	39.6898	125.183	0	0	73.7528	131.701	119.731	90.0559	66.2246	112.994	0	104.052	0	0	0	0
PWY-7208: superpathway of pyrimidine nucleobases salvage|g__Klebsiella.s__Klebsiella_pneumoniae	-0.216408	0.0466697	0.044559	-0.149479	0.225	0.0625	10.2095	44.2823	Y < N	28.7946	0.136364	2.11682	0.657948	0	0	0	0	0	0	0	6.04247	0	0	0	6.51596	0	0	0	0	203.129	0	0	0	0	1362.64	0	0	0	0	0	0	0	0	0	0	0	0	0	0
RIBOSYN2-PWY: flavin biosynthesis I (bacteria and plants)|g__Dorea.s__Dorea_longicatena	0.216406	0.0466726	0.0409768	0.248958	0.525	0.75	38.37	62.5056	N < Y	51.5349	0.647727	0.704007	0.657948	54.7772	0	74.3937	0	83.9742	0	0	24.9509	101.466	10.2701	34.9078	35.8925	7.12418	53.5655	92.7896	119.605	0	0	79.5321	32.9815	0	52.8112	31.1473	0	37.417	22.759	89.9894	121.327	64.2788	49.5827	15.7757	0	103.894	0	69.3454	0
PWY-5667: CDP-diacylglycerol biosynthesis I|g__Eisenbergiella.s__Eisenbergiella_tayi	0.215638	0.0474752	0.0717858	0.151042	0.1	0.25	4.29597	17.2035	N <= Y	11.3365	0.181818	2.00165	0.657948	0	0	0	0	0	0	0	0	0	0	0	14.6521	0	0	0	0	0	0	0	0	0	10.4211	0	0	0	0	0	0	0	0	0	14.7586	0	0	0	0
PWY0-1319: CDP-diacylglycerol biosynthesis II|g__Eisenbergiella.s__Eisenbergiella_tayi	0.215638	0.0474752	0.0717858	0.151042	0.1	0.25	4.29597	17.2035	N <= Y	11.3365	0.181818	2.00165	0.657948	0	0	0	0	0	0	0	0	0	0	0	14.6521	0	0	0	0	0	0	0	0	0	10.4211	0	0	0	0	0	0	0	0	0	14.7586	0	0	0	0
PWY-2942: L-lysine biosynthesis III|g__Adlercreutzia.s__Adlercreutzia_equolifaciens	0.215427	0.0476979	0.0466706	0.188542	0.15	0.333333	1.44214	7.99196	N < Y	5.01477	0.25	2.47034	0.657948	0	0	0	0	18.5821	0	0	0	0	6.07425	0	0	0	0	2.5871	233.29	0	0	0	0	0	1.82304	0	0	0	0	0	4.66867	5.90845	0	4.0091	0	0	0	0	0
ANAGLYCOLYSIS-PWY: glycolysis III (from glucose)|g__Alistipes.s__Alistipes_shahii	0.215333	0.0477977	0.0649181	0.0833333	0	0.0833333	0	7.30019	N <= Y	3.98192	0.0454545	Inf	0.657948	0	0	0	0	32.7341	0	0	0	0	0	0	0	0	0	0	0	0	0	0	0	0	0	0	0	0	0	0	0	0	187.218	0	0	0	0	0	0
PWY-7616: methanol oxidation to carbon dioxide|g__Escherichia.s__Escherichia_coli	-0.21505	0.0480981	0.0566646	-0.075	0.075	0	1.44954	0	Y <= N	0.65888	0.0340909	#NAME?	0.657948	0	0	0	0	0	0	0	0	0	0	0	15.6963	0	0	0	0	0	0	0	0	0	0	0	0	0	0	0	0	0	0	0	0	0	0	0	0
PWY-5667: CDP-diacylglycerol biosynthesis I|g__Coprococcus.s__Coprococcus_comes	0.214867	0.0482937	0.0550836	0.229167	0.5	0.625	54.7425	97.8093	N <= Y	78.2335	0.568182	0.83731	0.657948	12.6302	0	46.4448	0	0	0	0	9.4743	0	17.4345	159.62	0	65.0425	186.41	0	323.708	78.8415	0	119.029	0	113.899	264.458	127.333	319.39	40.5686	7.42508	0	135.234	0	77.3161	180.095	104.832	78.587	0	157.746	0
PWY0-1319: CDP-diacylglycerol biosynthesis II|g__Coprococcus.s__Coprococcus_comes	0.214867	0.0482937	0.0550836	0.229167	0.5	0.625	54.7425	97.8093	N <= Y	78.2335	0.568182	0.83731	0.657948	12.6302	0	46.4448	0	0	0	0	9.4743	0	17.4345	159.62	0	65.0425	186.41	0	323.708	78.8415	0	119.029	0	113.899	264.458	127.333	319.39	40.5686	7.42508	0	135.234	0	77.3161	180.095	104.832	78.587	0	157.746	0
PWY-6126: superpathway of adenosine nucleotides de novo biosynthesis II|g__Klebsiella.s__Klebsiella_pneumoniae	-0.214724	0.0484471	0.0460705	-0.148438	0.225	0.0625	6.94664	35.4459	Y < N	22.4917	0.136364	2.35123	0.657948	0	0	0	0	0	0	0	6.81543	0	0	0	7.56252	0	0	0	0	110.965	0	0	0	0	931.379	0	0	0	0	0	0	0	0	0	0	0	0	0	0
PWY-7229: superpathway of adenosine nucleotides de novo biosynthesis I|g__Klebsiella.s__Klebsiella_pneumoniae	-0.214724	0.0484471	0.0460705	-0.148438	0.225	0.0625	6.73634	36.4851	Y < N	22.9629	0.136364	2.43727	0.657948	0	0	0	0	0	0	0	6.18186	0	0	0	7.38355	0	0	0	0	105.084	0	0	0	0	905.399	0	0	0	0	0	0	0	0	0	0	0	0	0	0
PWY-6151: S-adenosyl-L-methionine salvage I|g__Barnesiella.s__Barnesiella_intestinihominis	0.214692	0.0484808	0.0559367	0.178125	0.15	0.3125	19.6305	51.392	N <= Y	36.955	0.238636	1.38845	0.657948	0	0	0	0	0	0	0	0	0	0	0	0	0	192.654	0	0	0	0	0	0	42.4946	0	0	46.1966	0	0	0	175.83	0	274.203	120.843	0	0	0	27.4573	0
PWY-6608: guanosine nucleotides degradation III|g__Faecalibacterium.s__Faecalibacterium_prausnitzii	-0.214633	0.0485444	0.0762594	-0.220833	1	0.979167	966.191	866.687	Y <= N	911.916	0.988636	-0.156796	0.657948	751.543	461.207	247.118	552.913	615.331	852.401	1515.79	939.679	675.004	401.438	326.474	179.575	309.889	400.482	650.099	1444.01	800.209	1140.46	628.057	577.003	229.569	228.024	838.118	1430.36	312.086	496.749	1167.31	218.782	1437.98	228.228	496.249	228.336	394.198	66.4518	820.535	1072.92
PWY-7220: adenosine deoxyribonucleotides de novo biosynthesis II|g__Actinomyces.s__Actinomyces_odontolyticus	0.21456	0.0486223	0.0699056	0.139583	0.075	0.208333	1.35527	4.98206	N <= Y	3.33352	0.147727	1.87816	0.657948	0	0	0	0	0	0	0	0	0	0	0	0	0	0	14.2917	0	0	0	0	0	0	0	0	0	0	0	0	0	0	0	0	0	0	0	0	0
PWY-7222: guanosine deoxyribonucleotides de novo biosynthesis II|g__Actinomyces.s__Actinomyces_odontolyticus	0.21456	0.0486223	0.0699056	0.139583	0.075	0.208333	1.35527	4.98206	N <= Y	3.33352	0.147727	1.87816	0.657948	0	0	0	0	0	0	0	0	0	0	0	0	0	0	14.2917	0	0	0	0	0	0	0	0	0	0	0	0	0	0	0	0	0	0	0	0	0
PWY-7199: pyrimidine deoxyribonucleosides salvage|g__Barnesiella.s__Barnesiella_intestinihominis	0.214093	0.0491267	0.0573915	0.177083	0.15	0.3125	19.7427	53.2093	N <= Y	37.9972	0.238636	1.43036	0.657948	0	0	0	0	0	0	0	0	0	0	0	0	0	204.4	0	0	0	0	0	0	33.8735	0	0	62.4771	0	0	0	180.912	0	262.284	129.814	0	0	0	24.5249	0
PEPTIDOGLYCANSYN-PWY: peptidoglycan biosynthesis I (meso-diaminopimelate containing)|g__Coprococcus.s__Coprococcus_comes	0.213937	0.0492959	0.0564535	0.227083	0.475	0.625	53.0277	91.9121	N <= Y	74.2374	0.556818	0.793508	0.657948	0	0	46.5636	0	0	0	0	16.9322	0	17.1555	148.641	0	54.3792	155.641	0	386.724	82.4711	0	113.045	0	105.655	265.057	153.005	296.273	28.3411	0	0	125.57	0	68.6765	169.246	81.5452	68.3331	0	164.471	0
PANTO-PWY: phosphopantothenate biosynthesis I|g__Coprococcus.s__Coprococcus_comes	0.213932	0.049301	0.0553284	0.228125	0.475	0.625	53.7741	93.0548	N <= Y	75.1999	0.556818	0.791171	0.657948	0	0	65.4589	0	0	0	0	15.1422	0	18.6452	154.744	0	64.4485	157.449	0	394.48	65.8675	0	110.639	0	113.636	267.262	149.241	317.01	26.8686	10.0126	0	144.925	0	61.8704	176.163	90.4273	71.4649	0	176.904	0
NONOXIPENT-PWY: pentose phosphate pathway (non-oxidative branch) I|g__Gordonibacter.s__Gordonibacter_pamelaeae	0.21376	0.0494885	0.0649181	0.0833333	0	0.0833333	0	1.12976	N <= Y	0.616233	0.0454545	Inf	0.657948	0	0	0	0	0	0	0	0	0	0	0	0	0	0	0	0	0	0	0	0	0	0	0	0	0	0	0	0	0	0	0	0	0	0	0	0
PWY-5097: L-lysine biosynthesis VI|g__Bifidobacterium.s__Bifidobacterium_breve	-0.213751	0.0494988	0.0562053	-0.201042	0.45	0.25	247.325	47.1651	Y <= N	138.147	0.340909	-2.39062	0.657948	0	8.52305	0	37.9651	0	8.70213	0	0	0	8.53119	0	12.3934	0	0	0	25.3143	4.48148	1248.92	0	0	0	0	0	0	0	0	0	0	0	14.371	0	0	0	36.5632	0	217.347
PWY-6122: 5-aminoimidazole ribonucleotide biosynthesis II|g__Barnesiella.s__Barnesiella_intestinihominis	0.213743	0.0495067	0.0573915	0.177083	0.15	0.3125	18.9749	48.2784	N <= Y	34.9586	0.238636	1.34729	0.657948	0	0	0	0	0	0	0	0	0	0	0	0	0	211.424	0	0	0	0	0	0	32.7746	0	0	46.8178	0	0	0	144.927	0	268.934	116.881	0	0	0	30.9971	0
PWY-6277: superpathway of 5-aminoimidazole ribonucleotide biosynthesis|g__Barnesiella.s__Barnesiella_intestinihominis	0.213743	0.0495067	0.0573915	0.177083	0.15	0.3125	18.9749	48.2784	N <= Y	34.9586	0.238636	1.34729	0.657948	0	0	0	0	0	0	0	0	0	0	0	0	0	211.424	0	0	0	0	0	0	32.7746	0	0	46.8178	0	0	0	144.927	0	268.934	116.881	0	0	0	30.9971	0
PWY-6703: preQ0 biosynthesis|g__Barnesiella.s__Barnesiella_intestinihominis	0.213731	0.0495198	0.0573915	0.177083	0.15	0.3125	20.3909	50.9668	N <= Y	37.0687	0.238636	1.32163	0.657948	0	0	0	0	0	0	0	0	0	0	0	0	0	241.048	0	0	0	0	0	0	39.1597	0	0	41.3641	0	0	0	168.873	0	306	126.852	0	0	0	33.145	0
COA-PWY: coenzyme A biosynthesis I (prokaryotic)|g__Streptococcus.s__Streptococcus_anginosus_group	0.213338	0.0499507	0.0649181	0.0833333	0	0.0833333	0	0.781937	N <= Y	0.426511	0.0454545	Inf	0.657948	0	0	0	0	0	0	0	0	0	0	0	0	0	0	0	0	0	0	0	0	0	0	0	0	0	0	0	0	0	0	0	0	0	0	0	0
FASYN-INITIAL-PWY: superpathway of fatty acid biosynthesis initiation (E. coli)|g__Coprococcus.s__Coprococcus_comes	0.213272	0.0500235	0.0562005	0.228125	0.5	0.625	55.303	97.0323	N <= Y	78.0644	0.568182	0.811109	0.657948	16.5453	0	51.6494	0	0	0	0	14.4626	0	18.0661	172.015	0	63.063	166.175	0	381.662	70.7122	0	118.453	0	104.349	262.1	155.047	338.864	30.1931	10.0097	0	135.222	0	71.3632	168.868	91.2067	70.4438	0	138.457	0
PWY-7111: pyruvate fermentation to isobutanol (engineered)|g__Barnesiella.s__Barnesiella_intestinihominis	0.213229	0.0500702	0.0573915	0.177083	0.15	0.3125	18.1177	46.2058	N <= Y	33.4385	0.238636	1.35068	0.657948	0	0	0	0	0	0	0	0	0	0	0	0	0	188.385	0	0	0	0	0	0	33.0822	0	0	44.0206	0	0	0	145.281	0	271.559	123.395	0	0	0	33.6254	0
VALSYN-PWY: L-valine biosynthesis|g__Barnesiella.s__Barnesiella_intestinihominis	0.213229	0.0500702	0.0573915	0.177083	0.15	0.3125	18.1177	46.2058	N <= Y	33.4385	0.238636	1.35068	0.657948	0	0	0	0	0	0	0	0	0	0	0	0	0	188.385	0	0	0	0	0	0	33.0822	0	0	44.0206	0	0	0	145.281	0	271.559	123.395	0	0	0	33.6254	0
COA-PWY: coenzyme A biosynthesis I (prokaryotic)|g__Collinsella.s__Collinsella_aerofaciens	0.21315	0.0501568	0.0760594	0.211979	0.475	0.645833	83.2269	126.937	N <= Y	107.069	0.568182	0.608993	0.657948	0	0	240.476	251.447	0	0	0	16.0893	24.0977	55.608	45.3414	143.353	220.169	74.371	0	226.539	0	93.5931	101.16	274.279	33.3744	71.8157	0	0	36.6482	121.602	91.403	72.7505	39.1802	60.5339	0	67.5218	0	0	0	0
PWY-6121: 5-aminoimidazole ribonucleotide biosynthesis I|g__Barnesiella.s__Barnesiella_intestinihominis	0.213075	0.0502396	0.0588777	0.176042	0.15	0.3125	19.7523	49.2429	N <= Y	35.8381	0.238636	1.3179	0.657948	0	0	0	0	0	0	0	0	0	0	0	0	0	210.147	0	0	0	0	0	0	36.7164	0	0	43.6713	0	0	0	144.714	0	282.18	116.617	0	0	0	32.4706	0
PWY-4242|g__Coprococcus.s__Coprococcus_comes	0.212897	0.0504368	0.0575976	0.226042	0.475	0.625	51.1343	89.2447	N <= Y	71.9218	0.556818	0.803476	0.657948	0	0	43.3836	0	0	0	0	16.732	0	22.5902	134.733	0	59.432	152.507	0	342.405	65.4779	0	107.576	0	115.973	272.285	141.638	304.405	19.069	0	0	130.141	0	68.6909	140.633	71.1768	72.1803	0	151.606	0
PWY-6151: S-adenosyl-L-methionine salvage I|g__Blautia.s__Blautia_obeum	0.212782	0.0505647	0.0431852	0.248958	0.675	0.75	112.403	193.173	N < Y	156.46	0.715909	0.781213	0.657948	47.1339	190.829	118.68	202.281	86.0714	187.844	0	47.8456	196.505	0	0	0	32.6089	0	551.445	916.306	90.619	0	232.191	228.713	76.0806	529.624	159.564	0	148.706	91.726	209.017	304.062	157.118	211.636	64.7582	0	239.454	0	0	0
DTDPRHAMSYN-PWY: dTDP-&beta;-L-rhamnose biosynthesis|g__Firmicutes_unclassified.s__Firmicutes_bacterium_CAG_95	0.212635	0.050728	0.0376852	0.104167	0	0.104167	0	1.19704	N < Y	0.652933	0.0568182	Inf	0.657948	0	0	0	0	0	0	0	0	0	0	0	0	0	0	0	0	0	0	0	0	0	0	0	0	0	0	0	0	0	0	0	0	0	0	0	0
PWY-7199: pyrimidine deoxyribonucleosides salvage|g__Oscillibacter.s__Oscillibacter_sp_57_20	0.212492	0.0508865	0.0535627	0.210938	0.275	0.479167	14.7439	31.8911	N <= Y	24.097	0.386364	1.11303	0.657948	0	38.8924	0	34.0342	24.4998	0	0	56.1224	0	0	0	0	40.0616	54.972	0	0	30.5754	0	30.2128	13.5148	0	0	32.4802	0	0	183.367	0	35.4911	0	106.164	0	0	39.4955	0	24.8231	0
TRNA-CHARGING-PWY: tRNA charging|g__Barnesiella.s__Barnesiella_intestinihominis	0.21231	0.0510905	0.0588777	0.176042	0.15	0.3125	20.3721	49.4295	N <= Y	36.2216	0.238636	1.27878	0.657948	0	0	0	0	0	0	0	0	0	0	0	0	0	211.953	0	0	0	0	0	0	36.6252	0	0	48.182	0	0	0	163.081	0	278.786	120.068	0	0	0	34.2666	0
PWY-7219: adenosine ribonucleotides de novo biosynthesis|g__Barnesiella.s__Barnesiella_intestinihominis	0.21229	0.0511127	0.0588777	0.176042	0.15	0.3125	24.0958	61.9803	N <= Y	44.7601	0.238636	1.36303	0.657948	0	0	0	0	0	0	0	0	0	0	0	0	0	292.235	0	0	0	0	0	0	54.2428	0	0	59.0347	0	0	0	221.148	0	328.795	151.522	0	0	0	31.9257	0
ARGSYN-PWY: L-arginine biosynthesis I (via L-ornithine)|g__Anaeromassilibacillus.s__Anaeromassilibacillus_sp_An250	0.212157	0.0512613	0.0455404	0.124479	0.025	0.145833	0.186724	4.5492	N < Y	2.56625	0.0909091	4.60663	0.657948	0	0	0	19.5816	0	0	0	0	0	0	0	0	0	0	0	0	0	0	0	0	0	0	0	0	0	0	0	0	0	0	0	0	0	0	0	0
PWY-7400: L-arginine biosynthesis IV (archaebacteria)|g__Anaeromassilibacillus.s__Anaeromassilibacillus_sp_An250	0.212157	0.0512613	0.0455404	0.124479	0.025	0.145833	0.187678	4.54137	N < Y	2.56242	0.0909091	4.5968	0.657948	0	0	0	19.6224	0	0	0	0	0	0	0	0	0	0	0	0	0	0	0	0	0	0	0	0	0	0	0	0	0	0	0	0	0	0	0	0
PWY-6305: superpathway of putrescine biosynthesis|g__Klebsiella.s__Klebsiella_pneumoniae	-0.212022	0.0514136	0.0490868	-0.172917	0.3	0.125	20.5759	74.9247	Y < N	50.2207	0.204545	1.86449	0.657948	0	6.93773	0	0	0	0	0	17.0874	8.7945	0	0	28.3714	0	0	0	0	242.644	0	0	0	0	1846.13	0	0	0	0	0	0	0	0	0	0	0	0	0	0
PWY0-1296: purine ribonucleosides degradation|g__Ruminococcaceae_unclassified.s__Clostridium_leptum	0.211982	0.0514587	0.057954	0.195312	0.225	0.395833	5.64636	42.9885	N <= Y	26.0148	0.318182	2.92856	0.657948	0	0	0	978.342	0	0	0	0	26.5531	0	0	0	0	0	0	0	12.1322	0	0	0	0	20.0835	0	0	0	0	0	23.3172	0	18.6652	89.2998	0	149.386	0	0	0
PWY-6121: 5-aminoimidazole ribonucleotide biosynthesis I|g__Bacteroides.s__Bacteroides_stercoris	-0.211909	0.0515406	0.0491158	-0.183333	0.325	0.166667	175.382	26.7576	Y < N	94.3142	0.238636	-2.71248	0.657948	0	0	0	0	0	0	0	0	0	9.70597	0	1309.13	45.0106	0	0	207.491	0	0	46.319	0	458.242	66.2182	334.864	0	0	1153.67	0	150.673	0	0	0	0	0	0	57.0995	0
PWY-6124: inosine-5-phosphate biosynthesis II|g__Barnesiella.s__Barnesiella_intestinihominis	0.211886	0.0515667	0.0588777	0.176042	0.15	0.3125	20.0308	49.2471	N <= Y	35.9669	0.238636	1.29782	0.657948	0	0	0	0	0	0	0	0	0	0	0	0	0	232.643	0	0	0	0	0	0	31.5776	0	0	49.463	0	0	0	169.76	0	265.854	128.738	0	0	0	31.4516	0
THREOCAT-PWY: superpathway of L-threonine metabolism	-0.211855	0.0516013	0.0426601	-0.225	0.55	0.291667	115.622	238.855	Y < N	182.84	0.409091	1.04672	0.657948	0	190.544	0	169.691	0	14.6307	0	26.3799	0	0	0	91.4997	0	0	0	0	786.547	0	0	0	0	2035.86	0	0	0	0	0	0	0	7.69906	0	0	0	0	0	0
PWY-6387: UDP-N-acetylmuramoyl-pentapeptide biosynthesis I (meso-diaminopimelate containing)|g__Coprococcus.s__Coprococcus_comes	0.211711	0.051764	0.0587609	0.225	0.475	0.625	52.2926	90.2315	N <= Y	72.9866	0.556818	0.787023	0.657948	0	0	46.6232	0	0	0	0	16.3774	0	17.2225	148.797	0	53.7382	155.146	0	380.907	80.8888	0	111.063	0	103.803	264.08	156.097	278.554	28.1951	0	0	120.544	0	69.6545	162.685	79.814	64.2867	0	162.517	0
PWY-7228: superpathway of guanosine nucleotides de novo biosynthesis I|g__Actinomyces.s__Actinomyces_odontolyticus	0.211653	0.0518306	0.0742016	0.1375	0.075	0.208333	1.53611	5.15781	N <= Y	3.51158	0.147727	1.74748	0.657948	0	0	0	0	0	0	0	0	0	0	0	0	0	0	15.6746	0	0	0	0	0	0	0	0	0	0	0	0	0	0	0	0	0	0	0	0	0
PWY-6737: starch degradation V|g__Firmicutes_unclassified.s__Firmicutes_bacterium_CAG_95	0.211604	0.0518851	0.0376852	0.104167	0	0.104167	0	1.29474	N < Y	0.706221	0.0568182	Inf	0.657948	0	0	0	0	0	0	0	0	0	0	0	0	0	0	0	0	0	0	0	0	0	0	0	0	8.54535	0	0	0	0	0	0	0	0	0	0	0
PWY-7219: adenosine ribonucleotides de novo biosynthesis|g__Firmicutes_unclassified.s__Firmicutes_bacterium_CAG_95	0.211604	0.0518851	0.0376852	0.104167	0	0.104167	0	2.38004	N < Y	1.2982	0.0568182	Inf	0.657948	0	0	0	0	0	0	0	0	0	0	0	0	0	0	0	0	0	0	0	0	0	0	0	0	11.4869	0	0	0	0	0	0	0	0	0	0	0
P161-PWY: acetylene degradation (anaerobic)|g__Klebsiella.s__Klebsiella_pneumoniae	-0.211422	0.0520925	0.0504387	-0.164062	0.275	0.104167	16.2053	60.551	Y <= N	40.3939	0.181818	1.90169	0.657948	0	3.44531	0	0	0	0	0	1.5608	0	0	0	49.7139	0	0	0	0	250.382	0	0	0	0	1315.3	0	0	0	0	0	0	0	0	0	0	0	0	0	0
PEPTIDOGLYCANSYN-PWY: peptidoglycan biosynthesis I (meso-diaminopimelate containing)|g__Barnesiella.s__Barnesiella_intestinihominis	0.211285	0.0522482	0.0603956	0.175	0.15	0.3125	19.8649	47.4774	N <= Y	34.9262	0.238636	1.25702	0.657948	0	0	0	0	0	0	0	0	0	0	0	0	0	202.447	0	0	0	0	0	0	32.8026	0	0	46.9034	0	0	0	160.797	0	276.833	115.226	0	0	0	25.4161	0
PWY-5667: CDP-diacylglycerol biosynthesis I|g__Barnesiella.s__Barnesiella_intestinihominis	0.211283	0.0522501	0.0603956	0.175	0.15	0.3125	18.4229	44.8934	N <= Y	32.8614	0.238636	1.28501	0.657948	0	0	0	0	0	0	0	0	0	0	0	0	0	170.339	0	0	0	0	0	0	26.6702	0	0	43.3197	0	0	0	143.31	0	248.315	128.163	0	0	0	40.1373	0
PWY0-1319: CDP-diacylglycerol biosynthesis II|g__Barnesiella.s__Barnesiella_intestinihominis	0.211283	0.0522501	0.0603956	0.175	0.15	0.3125	18.4229	44.8934	N <= Y	32.8614	0.238636	1.28501	0.657948	0	0	0	0	0	0	0	0	0	0	0	0	0	170.339	0	0	0	0	0	0	26.6702	0	0	43.3197	0	0	0	143.31	0	248.315	128.163	0	0	0	40.1373	0
PWY-7111: pyruvate fermentation to isobutanol (engineered)|g__Haemophilus.s__Haemophilus_sputorum	0.211242	0.0522976	0.0649181	0.0833333	0	0.0833333	0	15.9137	N <= Y	8.68022	0.0454545	Inf	0.657948	0	0	0	0	0	0	0	0	0	0	54.9648	0	138.538	0	0	0	0	0	0	262.02	0	0	0	0	0	0	0	0	0	0	0	0	0	0	0	0
VALSYN-PWY: L-valine biosynthesis|g__Haemophilus.s__Haemophilus_sputorum	0.211242	0.0522976	0.0649181	0.0833333	0	0.0833333	0	15.9137	N <= Y	8.68022	0.0454545	Inf	0.657948	0	0	0	0	0	0	0	0	0	0	54.9648	0	138.538	0	0	0	0	0	0	262.02	0	0	0	0	0	0	0	0	0	0	0	0	0	0	0	0
PWY-6387: UDP-N-acetylmuramoyl-pentapeptide biosynthesis I (meso-diaminopimelate containing)|g__Barnesiella.s__Barnesiella_intestinihominis	0.211159	0.0523917	0.0603956	0.175	0.15	0.3125	19.3842	46.9832	N <= Y	34.4382	0.238636	1.27727	0.657948	0	0	0	0	0	0	0	0	0	0	0	0	0	201.415	0	0	0	0	0	0	31.4913	0	0	46.0183	0	0	0	161.225	0	277.597	114.057	0	0	0	23.6788	0
HISTSYN-PWY: L-histidine biosynthesis|g__Barnesiella.s__Barnesiella_intestinihominis	0.211159	0.052392	0.0603956	0.175	0.15	0.3125	22.1017	50.8003	N <= Y	37.7555	0.238636	1.20068	0.657948	0	0	0	0	0	0	0	0	0	0	0	0	0	220.476	0	0	0	0	0	0	36.5866	0	0	44.1278	0	0	0	133.657	0	285.581	133.686	0	0	0	36.9595	0
PWY-6703: preQ0 biosynthesis|g__Bacteroides.s__Bacteroides_stercoris	-0.211143	0.0524106	0.0545503	-0.193229	0.375	0.229167	446.024	47.5997	Y <= N	228.702	0.295455	-3.2281	0.657948	0	0	0	0	0	0	0	0	0	29.2178	0	1737.92	59.4501	0	0	257.953	0	0	99.9315	0	586.028	85.9459	633.515	0	0	4903.99	0	186.063	0	26.5853	0	0	46.107	0	1584.77	0
ARGSYNBSUB-PWY: L-arginine biosynthesis II (acetyl cycle)|g__Lachnoclostridium.s__Clostridium_citroniae	-0.211137	0.0524169	0.0438132	-0.132292	0.175	0.0416667	5.50767	1.04416	Y < N	3.07303	0.102273	-2.39909	0.657948	0	0	0	0	0	0	16.9019	0	0	0	0	20.1462	0	0	0	0	0	0	0	0	0	0	0	0	0	0	13.7053	0	0	0	0	0	0	0	0	0
PWY-3841: folate transformations II (plants)|g__Blautia.s__Blautia_hydrogenotrophica	0.211125	0.0524311	0.0649181	0.0833333	0	0.0833333	0	0.831894	N <= Y	0.45376	0.0454545	Inf	0.657948	0	0	0	0	0	0	0	0	0	0	0	0	0	0	0	0	0	0	0	0	0	0	0	0	0	0	0	0	0	0	0	0	0	0	0	0
PWY-7221: guanosine ribonucleotides de novo biosynthesis|g__Blautia.s__Blautia_hydrogenotrophica	0.211116	0.0524409	0.0649181	0.0833333	0	0.0833333	0	0.865826	N <= Y	0.472269	0.0454545	Inf	0.657948	0	0	0	0	0	0	0	0	0	0	0	0	0	0	0	0	0	0	0	0	0	0	0	0	0	0	0	0	0	0	0	0	0	0	0	0
PWY-7031: protein N-glycosylation (bacterial)|g__Eisenbergiella.s__Eisenbergiella_tayi	0.21103	0.05254	0.0742016	0.1375	0.075	0.208333	3.30483	17.8141	N <= Y	11.219	0.147727	2.43037	0.657948	0	0	0	0	0	0	0	0	0	0	0	0	0	0	0	0	0	0	0	0	0	11.3944	0	0	0	0	0	0	0	0	0	20.7868	0	0	0	0
PWY0-1296: purine ribonucleosides degradation|g__Coprococcus.s__Coprococcus_comes	0.211002	0.0525712	0.0611461	0.222917	0.475	0.625	57.8668	96.0549	N <= Y	78.6967	0.556818	0.731125	0.657948	0	0	63.8561	0	0	0	0	14.5725	0	19.9167	173.227	0	71.0048	146.065	0	403.278	101.137	0	122.883	0	125.935	308.665	136.381	316.739	29.2454	12.9117	0	142.759	0	68.31	180.385	93.2534	65.0015	0	180.933	0
GLYCOGENSYNTH-PWY: glycogen biosynthesis I (from ADP-D-Glucose)|g__Coprococcus.s__Coprococcus_catus	0.210965	0.0526142	0.0534524	0.228125	0.45	0.604167	21.2189	43.2864	N <= Y	33.2557	0.534091	1.02856	0.657948	0	73.4817	38.9174	0	42.1561	0	0	20.1213	17.8608	18.3137	47.6541	0	0	0	75.4993	115.152	12.5606	179.589	75.3463	0	53.5954	78.7684	0	22.6375	30.2309	0	0	21.108	31.7152	93.8349	0	0	58.627	0	0	0
NONMEVIPP-PWY: methylerythritol phosphate pathway I|g__Coprococcus.s__Coprococcus_comes	0.210606	0.053027	0.0596651	0.225	0.5	0.625	57.3621	97.99	N <= Y	79.5228	0.568182	0.772537	0.657948	20.1317	0	62.9909	0	0	0	0	15.9214	0	24.8095	159.433	0	68.435	163.43	0	410.701	85.1744	0	130.573	0	103.965	285.316	153.4	332.509	24.8866	0	0	131.362	0	70.0539	176.92	83.7363	80.5774	0	157.275	0
OANTIGEN-PWY: O-antigen building blocks biosynthesis (E. coli)|g__Streptococcus.s__Streptococcus_thermophilus	0.210506	0.0531422	0.0709611	0.173958	0.175	0.333333	8.0535	29.6741	N <= Y	19.8466	0.261364	1.88152	0.657948	0	0	14.6278	165.126	0	0	0	0	0	0	0	0	0	0	0	0	11.1053	0	0	0	0	0	0	0	29.223	0	0	13.6258	0	0	11.3192	72.2977	0	0	8.29626	0
PWY-6609: adenine and adenosine salvage III|g__Barnesiella.s__Barnesiella_intestinihominis	0.210474	0.0531796	0.0619458	0.173958	0.15	0.3125	19.6208	48.7303	N <= Y	35.4987	0.238636	1.31244	0.657948	0	0	0	0	0	0	0	0	0	0	0	0	0	198.109	0	0	0	0	0	0	37.8846	0	0	45.3809	0	0	0	150.956	0	305.429	104.766	0	0	0	23.2693	0
COA-PWY-1: superpathway of coenzyme A biosynthesis III (mammals)|g__Coprococcus.s__Coprococcus_catus	0.210391	0.0532756	0.0517087	0.221875	0.35	0.541667	18.157	37.9673	N <= Y	28.9626	0.454545	1.06423	0.657948	0	42.9096	29.6134	0	21.2693	0	0	0	13.6682	0	30.9131	0	0	0	67.2822	81.0541	0	141.613	66.4785	0	56.2966	81.9063	0	21.985	18.3356	0	0	16.1785	48.1	99.7131	0	0	33.3353	0	0	0
PWY-6609: adenine and adenosine salvage III|g__Coprococcus.s__Coprococcus_comes	0.210374	0.0532953	0.0611461	0.222917	0.475	0.625	58.9564	100.952	N <= Y	81.8633	0.556818	0.775952	0.657948	0	0	73.6917	0	0	0	0	13.3363	0	19.0112	181.51	0	78.3273	152.803	0	418.282	102.029	0	116.01	0	116	336.319	142.391	340.366	30.9423	15	0	151.262	0	75.9494	191.29	112.943	66.7716	0	193.937	0
PWY-5695: inosine 5-phosphate degradation|g__Coprococcus.s__Coprococcus_comes	0.210343	0.0533312	0.0626152	0.220833	0.45	0.625	48.7653	81.9843	N <= Y	66.8848	0.545455	0.749492	0.657948	0	0	53.576	0	0	0	0	0	0	17.8494	135.826	0	54.905	123.663	0	357.711	78.9996	0	106.772	0	105.421	280.326	139.663	316.893	26.1676	9.6411	0	113.9	0	65.2312	171.412	63.6514	71.1793	0	135.38	0
PWY-4981: L-proline biosynthesis II (from arginine)|g__Adlercreutzia.s__Adlercreutzia_equolifaciens	0.210335	0.0533399	0.0512814	0.205208	0.25	0.416667	5.40521	19.4449	N <= Y	13.0632	0.340909	1.84697	0.657948	0	0	4.26477	7.55567	28.4738	0	0	0	0	9.78706	0	0	0	12.8606	12.0171	418.202	10.0028	0	0	0	0	21.7645	0	0	0	0	0	13.7129	11.5095	6.49878	15.9135	0	0	0	0	0
NONMEVIPP-PWY: methylerythritol phosphate pathway I|g__Barnesiella.s__Barnesiella_intestinihominis	0.210199	0.0534982	0.0619458	0.173958	0.15	0.3125	20.4575	49.754	N <= Y	36.4374	0.238636	1.28218	0.657948	0	0	0	0	0	0	0	0	0	0	0	0	0	220.867	0	0	0	0	0	0	39.7918	0	0	48.7195	0	0	0	153.762	0	268.761	119.309	0	0	0	33.0633	0
PWY-5097: L-lysine biosynthesis VI|g__Barnesiella.s__Barnesiella_intestinihominis	0.210141	0.053566	0.0619458	0.173958	0.15	0.3125	22.654	53.4871	N <= Y	39.4721	0.238636	1.23943	0.657948	0	0	0	0	0	0	0	0	0	0	0	0	0	209.33	0	0	0	0	0	0	37.0453	0	0	50.241	0	0	0	190.698	0	298.451	143.626	0	0	0	39.1759	0
COA-PWY: coenzyme A biosynthesis I (prokaryotic)|g__Paraprevotella.s__Paraprevotella_clara	-0.210052	0.0536691	0.0504455	-0.106771	0.125	0.0208333	14.5602	0.759144	Y <= N	7.03235	0.0681818	-4.26151	0.657948	0	0	0	0	0	0	0	0	0	0	0	0	0	0	0	0	0	0	0	0	57.8442	0	132.472	0	0	0	0	0	68.3105	0	0	0	0	0	0	0
RIBOSYN2-PWY: flavin biosynthesis I (bacteria and plants)|g__Paraprevotella.s__Paraprevotella_clara	-0.210052	0.0536691	0.0504455	-0.106771	0.125	0.0208333	10.6232	0.781753	Y <= N	5.25516	0.0681818	-3.76437	0.657948	0	0	0	0	0	0	0	0	0	0	0	0	0	0	0	0	0	0	0	0	44.7037	0	74.9934	0	0	0	0	0	49.3279	0	0	0	0	0	0	0
1CMET2-PWY: folate transformations III (E. coli)|g__Paraprevotella.s__Paraprevotella_clara	-0.210049	0.0536733	0.0504455	-0.106771	0.125	0.0208333	14.1075	0.874335	Y <= N	6.8894	0.0681818	-4.01213	0.657948	0	0	0	0	0	0	0	0	0	0	0	0	0	0	0	0	0	0	0	0	43.7456	0	117.571	0	0	0	0	0	76.2195	0	0	0	0	0	0	0
COA-PWY-1: superpathway of coenzyme A biosynthesis III (mammals)|g__Paraprevotella.s__Paraprevotella_clara	-0.210049	0.0536733	0.0504455	-0.106771	0.125	0.0208333	15.4335	0.73963	Y <= N	7.41865	0.0681818	-4.38311	0.657948	0	0	0	0	0	0	0	0	0	0	0	0	0	0	0	0	0	0	0	0	59.4161	0	137.142	0	0	0	0	0	70.0519	0	0	0	0	0	0	0
DTDPRHAMSYN-PWY: dTDP-&beta;-L-rhamnose biosynthesis|g__Paraprevotella.s__Paraprevotella_clara	-0.210049	0.0536733	0.0504455	-0.106771	0.125	0.0208333	15.0805	0.511578	Y <= N	7.13383	0.0681818	-4.88159	0.657948	0	0	0	0	0	0	0	0	0	0	0	0	0	0	0	0	0	0	0	0	46.6009	0	128.962	0	0	0	0	0	68.4878	0	0	0	0	0	0	0
FASYN-INITIAL-PWY: superpathway of fatty acid biosynthesis initiation (E. coli)|g__Paraprevotella.s__Paraprevotella_clara	-0.210049	0.0536733	0.0504455	-0.106771	0.125	0.0208333	13.8232	0.86654	Y <= N	6.75592	0.0681818	-3.99568	0.657948	0	0	0	0	0	0	0	0	0	0	0	0	0	0	0	0	0	0	0	0	54.7039	0	119.664	0	0	0	0	0	75.3462	0	0	0	0	0	0	0
HISTSYN-PWY: L-histidine biosynthesis|g__Paraprevotella.s__Paraprevotella_clara	-0.210049	0.0536733	0.0504455	-0.106771	0.125	0.0208333	13.1138	0.823224	Y <= N	6.40987	0.0681818	-3.99366	0.657948	0	0	0	0	0	0	0	0	0	0	0	0	0	0	0	0	0	0	0	0	44.0081	0	107.306	0	0	0	0	0	69.9368	0	0	0	0	0	0	0
NONMEVIPP-PWY: methylerythritol phosphate pathway I|g__Paraprevotella.s__Paraprevotella_clara	-0.210049	0.0536733	0.0504455	-0.106771	0.125	0.0208333	14.9698	0.785567	Y <= N	7.23292	0.0681818	-4.25217	0.657948	0	0	0	0	0	0	0	0	0	0	0	0	0	0	0	0	0	0	0	0	47.4025	0	127.789	0	0	0	0	0	66.5839	0	0	0	0	0	0	0
PANTO-PWY: phosphopantothenate biosynthesis I|g__Paraprevotella.s__Paraprevotella_clara	-0.210049	0.0536733	0.0504455	-0.106771	0.125	0.0208333	15.3382	0.88715	Y <= N	7.4558	0.0681818	-4.11181	0.657948	0	0	0	0	0	0	0	0	0	0	0	0	0	0	0	0	0	0	0	0	61.9892	0	143.27	0	0	0	0	0	73.1914	0	0	0	0	0	0	0
PEPTIDOGLYCANSYN-PWY: peptidoglycan biosynthesis I (meso-diaminopimelate containing)|g__Paraprevotella.s__Paraprevotella_clara	-0.210049	0.0536733	0.0504455	-0.106771	0.125	0.0208333	15.4472	0.970435	Y <= N	7.55079	0.0681818	-3.99257	0.657948	0	0	0	0	0	0	0	0	0	0	0	0	0	0	0	0	0	0	0	0	52.9697	0	123.587	0	0	0	0	0	66.2294	0	0	0	0	0	0	0
PWY-2942: L-lysine biosynthesis III|g__Paraprevotella.s__Paraprevotella_clara	-0.210049	0.0536733	0.0504455	-0.106771	0.125	0.0208333	11.9788	0.587551	Y <= N	5.76539	0.0681818	-4.34962	0.657948	0	0	0	0	0	0	0	0	0	0	0	0	0	0	0	0	0	0	0	0	50.5374	0	97.7798	0	0	0	0	0	55.42	0	0	0	0	0	0	0
PWY-3841: folate transformations II (plants)|g__Paraprevotella.s__Paraprevotella_clara	-0.210049	0.0536733	0.0504455	-0.106771	0.125	0.0208333	14.1195	0.840646	Y <= N	6.8765	0.0681818	-4.07005	0.657948	0	0	0	0	0	0	0	0	0	0	0	0	0	0	0	0	0	0	0	0	41.6589	0	117.662	0	0	0	0	0	78.9103	0	0	0	0	0	0	0
PWY-4242|g__Paraprevotella.s__Paraprevotella_clara	-0.210049	0.0536733	0.0504455	-0.106771	0.125	0.0208333	13.3927	0.607452	Y <= N	6.41895	0.0681818	-4.46254	0.657948	0	0	0	0	0	0	0	0	0	0	0	0	0	0	0	0	0	0	0	0	41.4636	0	120.401	0	0	0	0	0	60.9546	0	0	0	0	0	0	0
PWY-5097: L-lysine biosynthesis VI|g__Paraprevotella.s__Paraprevotella_clara	-0.210049	0.0536733	0.0504455	-0.106771	0.125	0.0208333	11.9467	0.595833	Y <= N	5.75534	0.0681818	-4.32557	0.657948	0	0	0	0	0	0	0	0	0	0	0	0	0	0	0	0	0	0	0	0	36.2159	0	100.988	0	0	0	0	0	56.3132	0	0	0	0	0	0	0
PWY-5667: CDP-diacylglycerol biosynthesis I|g__Paraprevotella.s__Paraprevotella_clara	-0.210049	0.0536733	0.0504455	-0.106771	0.125	0.0208333	14.16	0.691903	Y <= N	6.81376	0.0681818	-4.35511	0.657948	0	0	0	0	0	0	0	0	0	0	0	0	0	0	0	0	0	0	0	0	37.5383	0	116.215	0	0	0	0	0	73.2323	0	0	0	0	0	0	0
PWY-5686: UMP biosynthesis I|g__Paraprevotella.s__Paraprevotella_clara	-0.210049	0.0536733	0.0504455	-0.106771	0.125	0.0208333	10.6259	0.800387	Y <= N	5.26651	0.0681818	-3.73074	0.657948	0	0	0	0	0	0	0	0	0	0	0	0	0	0	0	0	0	0	0	0	40.398	0	114.871	0	0	0	0	0	55.0164	0	0	0	0	0	0	0
PWY-6122: 5-aminoimidazole ribonucleotide biosynthesis II|g__Paraprevotella.s__Paraprevotella_clara	-0.210049	0.0536733	0.0504455	-0.106771	0.125	0.0208333	13.9	0.908218	Y <= N	6.81356	0.0681818	-3.9359	0.657948	0	0	0	0	0	0	0	0	0	0	0	0	0	0	0	0	0	0	0	0	48.8144	0	113.99	0	0	0	0	0	73.5447	0	0	0	0	0	0	0
PWY-6277: superpathway of 5-aminoimidazole ribonucleotide biosynthesis|g__Paraprevotella.s__Paraprevotella_clara	-0.210049	0.0536733	0.0504455	-0.106771	0.125	0.0208333	13.9	0.908218	Y <= N	6.81356	0.0681818	-3.9359	0.657948	0	0	0	0	0	0	0	0	0	0	0	0	0	0	0	0	0	0	0	0	48.8144	0	113.99	0	0	0	0	0	73.5447	0	0	0	0	0	0	0
PWY-6385: peptidoglycan biosynthesis III (mycobacteria)|g__Paraprevotella.s__Paraprevotella_clara	-0.210049	0.0536733	0.0504455	-0.106771	0.125	0.0208333	15.3378	0.899681	Y <= N	7.46244	0.0681818	-4.09153	0.657948	0	0	0	0	0	0	0	0	0	0	0	0	0	0	0	0	0	0	0	0	50.145	0	126.172	0	0	0	0	0	66.742	0	0	0	0	0	0	0
PWY-6386: UDP-N-acetylmuramoyl-pentapeptide biosynthesis II (lysine-containing)|g__Paraprevotella.s__Paraprevotella_clara	-0.210049	0.0536733	0.0504455	-0.106771	0.125	0.0208333	14.1675	0.694953	Y <= N	6.81882	0.0681818	-4.34952	0.657948	0	0	0	0	0	0	0	0	0	0	0	0	0	0	0	0	0	0	0	0	37.9304	0	104.767	0	0	0	0	0	69.5014	0	0	0	0	0	0	0
PWY-6387: UDP-N-acetylmuramoyl-pentapeptide biosynthesis I (meso-diaminopimelate containing)|g__Paraprevotella.s__Paraprevotella_clara	-0.210049	0.0536733	0.0504455	-0.106771	0.125	0.0208333	15.1895	0.911355	Y <= N	7.4014	0.0681818	-4.05891	0.657948	0	0	0	0	0	0	0	0	0	0	0	0	0	0	0	0	0	0	0	0	49.1788	0	120.452	0	0	0	0	0	66.8111	0	0	0	0	0	0	0
PWY-7111: pyruvate fermentation to isobutanol (engineered)|g__Paraprevotella.s__Paraprevotella_clara	-0.210049	0.0536733	0.0504455	-0.106771	0.125	0.0208333	14.1006	0.692311	Y <= N	6.78697	0.0681818	-4.34819	0.657948	0	0	0	0	0	0	0	0	0	0	0	0	0	0	0	0	0	0	0	0	43.5867	0	115.395	0	0	0	0	0	68.2302	0	0	0	0	0	0	0
PWY0-1319: CDP-diacylglycerol biosynthesis II|g__Paraprevotella.s__Paraprevotella_clara	-0.210049	0.0536733	0.0504455	-0.106771	0.125	0.0208333	14.16	0.691903	Y <= N	6.81376	0.0681818	-4.35511	0.657948	0	0	0	0	0	0	0	0	0	0	0	0	0	0	0	0	0	0	0	0	37.5383	0	116.215	0	0	0	0	0	73.2323	0	0	0	0	0	0	0
VALSYN-PWY: L-valine biosynthesis|g__Paraprevotella.s__Paraprevotella_clara	-0.210049	0.0536733	0.0504455	-0.106771	0.125	0.0208333	14.1006	0.692311	Y <= N	6.78697	0.0681818	-4.34819	0.657948	0	0	0	0	0	0	0	0	0	0	0	0	0	0	0	0	0	0	0	0	43.5867	0	115.395	0	0	0	0	0	68.2302	0	0	0	0	0	0	0
ARGININE-SYN4-PWY: L-ornithine biosynthesis II|g__Paraprevotella.s__Paraprevotella_clara	-0.210048	0.0536735	0.0504455	-0.106771	0.125	0.0208333	10.5173	0.525447	Y <= N	5.06719	0.0681818	-4.32307	0.657948	0	0	0	0	0	0	0	0	0	0	0	0	0	0	0	0	0	0	0	0	44.9687	0	84.0744	0	0	0	0	0	43.3237	0	0	0	0	0	0	0
PWY-6151: S-adenosyl-L-methionine salvage I|g__Paraprevotella.s__Paraprevotella_clara	-0.210048	0.0536735	0.0504455	-0.106771	0.125	0.0208333	12.5618	0.597322	Y <= N	6.03574	0.0681818	-4.3944	0.657948	0	0	0	0	0	0	0	0	0	0	0	0	0	0	0	0	0	0	0	0	49.0981	0	122.75	0	0	0	0	0	47.8394	0	0	0	0	0	0	0
PANTOSYN-PWY: superpathway of coenzyme A biosynthesis I (bacteria)|g__Paraprevotella.s__Paraprevotella_clara	-0.210047	0.0536748	0.0504455	-0.106771	0.125	0.0208333	14.4711	0.831324	Y <= N	7.03122	0.0681818	-4.12162	0.657948	0	0	0	0	0	0	0	0	0	0	0	0	0	0	0	0	0	0	0	0	53.864	0	128.969	0	0	0	0	0	63.7817	0	0	0	0	0	0	0
PWY-6700: queuosine biosynthesis I (de novo)|g__Paraprevotella.s__Paraprevotella_clara	-0.210047	0.0536748	0.0504455	-0.106771	0.125	0.0208333	15.3534	0.862547	Y <= N	7.4493	0.0681818	-4.15381	0.657948	0	0	0	0	0	0	0	0	0	0	0	0	0	0	0	0	0	0	0	0	56.8869	0	122.48	0	0	0	0	0	72.432	0	0	0	0	0	0	0
RIBOSYN2-PWY: flavin biosynthesis I (bacteria and plants)|g__Barnesiella.s__Barnesiella_intestinihominis	0.209977	0.0537565	0.0619458	0.173958	0.15	0.3125	21.0564	51.6603	N <= Y	37.7494	0.238636	1.2948	0.657948	0	0	0	0	0	0	0	0	0	0	0	0	0	215.086	0	0	0	0	0	0	38.1403	0	0	48.5933	0	0	0	163.809	0	293.657	115.074	0	0	0	30.3816	0
PWY-5686: UMP biosynthesis I|g__Barnesiella.s__Barnesiella_intestinihominis	0.209943	0.0537963	0.0619458	0.173958	0.15	0.3125	23.0137	55.339	N <= Y	40.6457	0.238636	1.2658	0.657948	0	0	0	0	0	0	0	0	0	0	0	0	0	236.894	0	0	0	0	0	0	35.2095	0	0	50.3215	0	0	0	187.802	0	321.701	123.166	0	0	0	35.0492	0
DTDPRHAMSYN-PWY: dTDP-&beta;-L-rhamnose biosynthesis|g__Barnesiella.s__Barnesiella_intestinihominis	0.209832	0.0539269	0.0619458	0.173958	0.15	0.3125	20.6813	48.3288	N <= Y	35.7618	0.238636	1.22456	0.657948	0	0	0	0	0	0	0	0	0	0	0	0	0	194.746	0	0	0	0	0	0	31.7699	0	0	43.5242	0	0	0	170.518	0	260.409	105.858	0	0	0	23.9096	0
GLUTORN-PWY: L-ornithine biosynthesis I|g__Lachnoclostridium.s__Clostridium_citroniae	-0.2098	0.0539637	0.0455069	-0.13125	0.175	0.0416667	4.37268	0.729854	Y < N	2.38568	0.102273	-2.58284	0.657948	0	0	0	0	0	0	13.9409	0	0	0	0	13.3589	0	0	0	0	0	0	0	0	0	0	0	0	0	0	12.2211	0	0	0	0	0	0	0	0	0
PWY-2942: L-lysine biosynthesis III|g__Barnesiella.s__Barnesiella_intestinihominis	0.20973	0.0540452	0.0619458	0.173958	0.15	0.3125	23.4897	54.1234	N <= Y	40.199	0.238636	1.20423	0.657948	0	0	0	0	0	0	0	0	0	0	0	0	0	217.322	0	0	0	0	0	0	37.7124	0	0	49.6256	0	0	0	198.943	0	302.574	144.974	0	0	0	39.3986	0
PWY-6123: inosine-5-phosphate biosynthesis I|g__Streptococcus.s__Streptococcus_anginosus_group	0.209659	0.0541288	0.0785562	0.103125	0.025	0.125	0.0455051	1.20916	N <= Y	0.680224	0.0795455	4.73183	0.657948	0	0	0	0	0	0	0	0	0	0	0	0	4.33657	0	0	0	0	0	0	0	0	0	0	0	0	0	0	8.60827	0	0	0	0	0	0	0	0
ARGSYN-PWY: L-arginine biosynthesis I (via L-ornithine)|g__Lachnoclostridium.s__Clostridium_citroniae	-0.209633	0.0541599	0.0455069	-0.13125	0.175	0.0416667	5.38604	0.98558	Y < N	2.98579	0.102273	-2.45018	0.657948	0	0	0	0	0	0	15.5116	0	0	0	0	20.1766	0	0	0	0	0	0	0	0	0	0	0	0	0	0	10.1457	0	0	0	0	0	0	0	0	0
PWY-7400: L-arginine biosynthesis IV (archaebacteria)|g__Lachnoclostridium.s__Clostridium_citroniae	-0.209633	0.0541599	0.0455069	-0.13125	0.175	0.0416667	5.40853	0.98206	Y < N	2.99409	0.102273	-2.46135	0.657948	0	0	0	0	0	0	15.5168	0	0	0	0	20.209	0	0	0	0	0	0	0	0	0	0	0	0	0	0	10.1767	0	0	0	0	0	0	0	0	0
PWY-7013: (S)-propane-1,2-diol degradation|g__Klebsiella.s__Klebsiella_pneumoniae	-0.209578	0.0542247	0.0538369	-0.153125	0.25	0.0833333	19.9523	115.924	Y <= N	72.3005	0.159091	2.53855	0.657948	0	10.0574	0	0	0	0	0	9.7139	0	0	0	1.31463	0	0	0	0	343.897	0	0	0	0	2989.44	0	0	0	0	0	0	0	0	0	0	0	0	0	0
PWY-5686: UMP biosynthesis I|g__Adlercreutzia.s__Adlercreutzia_equolifaciens	0.2093	0.0545519	0.0456974	0.182812	0.125	0.3125	1.38075	5.98424	N < Y	3.89174	0.227273	2.11572	0.657948	0	0	0	8.37948	9.18795	0	0	0	0	9.40746	0	0	0	0	0	164.017	0	0	0	0	0	3.88652	0	0	0	0	0	5.40602	3.30529	0	0	0	0	0	0	0
PWY-6700: queuosine biosynthesis I (de novo)|g__Ruminococcaceae_unclassified.s__Clostridium_leptum	0.209293	0.0545603	0.0630476	0.184375	0.2	0.354167	4.98881	39.0458	N <= Y	23.5653	0.284091	2.9684	0.657948	0	0	0	879.792	0	0	0	0	24.7229	0	0	0	0	0	0	0	12.3947	0	0	0	0	28.459	0	0	0	0	0	14.6742	0	19.9072	59.3623	0	131.403	0	0	0
CALVIN-PWY: Calvin-Benson-Bassham cycle|g__Faecalibacterium.s__Faecalibacterium_prausnitzii	0.209118	0.0547674	0.05448	0.236458	0.6	0.791667	347.84	545.235	N <= Y	455.51	0.704545	0.648455	0.657948	0	0	134.41	1400.33	588.735	1547.02	580.08	0	0	0	0	35.2224	163.754	802.755	44.6667	1374.81	90.3485	0	0	47.024	53.7445	56.2642	0	1743.89	159.538	46.8859	0	41.9643	0	92.9117	261.981	847.286	128.395	117.635	266.071	1200.53
PWY-2942: L-lysine biosynthesis III|g__Paraprevotella.s__Paraprevotella_xylaniphila	-0.209083	0.054809	0.0628465	-0.101562	0.125	0.0208333	2.08025	1.79091	Y <= N	1.92242	0.0681818	-0.216064	0.657948	0	0	0	0	0	0	0	0	0	0	0	0	0	85.9635	0	0	0	0	0	0	0	0	5.27435	0	0	37.4044	0	0	5.10868	0	0	0	0	0	0	0
PWY-6121: 5-aminoimidazole ribonucleotide biosynthesis I|g__Eisenbergiella.s__Eisenbergiella_tayi	0.20908	0.0548123	0.105635	0.132292	0.1	0.229167	4.59568	18.937	N <= Y	12.4182	0.170455	2.04286	0.657948	0	0	0	0	0	0	0	0	0	0	0	13.8856	0	0	0	0	0	0	0	0	0	18.37	0	0	0	0	0	0	0	0	0	0	0	0	0	0
PYRIDNUCSYN-PWY: NAD de novo biosynthesis I (from aspartate)|g__Alistipes.s__Alistipes_finegoldii	0.209048	0.0548502	0.0574538	0.197917	0.225	0.416667	31.4898	53.7186	N <= Y	43.6146	0.329545	0.770536	0.657948	0	0	38.0902	196.482	0	0	0	124.255	0	5.69203	0	0	0	62.3515	0	0	300.647	0	28.6617	0	28.0928	115.043	0	0	137.745	0	0	151.179	364.532	235.805	0	0	164.579	0	0	0
PWY-3841: folate transformations II (plants)|g__Barnesiella.s__Barnesiella_intestinihominis	0.209027	0.0548755	0.0635289	0.172917	0.15	0.3125	19.9768	50.2467	N <= Y	36.4877	0.238636	1.3307	0.657948	0	0	0	0	0	0	0	0	0	0	0	0	0	217.985	0	0	0	0	0	0	28.6293	0	0	51.7046	0	0	0	167.247	0	278.628	128.394	0	0	0	30.0914	0
PWY-3001: superpathway of L-isoleucine biosynthesis I|g__Veillonella.s__Veillonella_infantium	0.209026	0.054876	0.0494156	0.2	0.2	0.395833	3.48418	6.14888	N < Y	4.93765	0.306818	0.819505	0.657948	0	0	0	0	17.0313	0	2.66418	0	0	34.0977	7.28834	0	7.50911	0	0	28.0675	0	22.0685	17.4705	19.3153	5.89034	23.3321	0	5.76116	0	0	1.916	0	0	0	0	0	0	0	0	3.40473
PWY-5695: inosine 5-phosphate degradation|g__Barnesiella.s__Barnesiella_intestinihominis	0.208946	0.0549711	0.0635289	0.172917	0.15	0.3125	18.7626	47.8879	N <= Y	34.6491	0.238636	1.3518	0.657948	0	0	0	0	0	0	0	0	0	0	0	0	0	224.142	0	0	0	0	0	0	36.4408	0	0	45.4821	0	0	0	139.97	0	280.944	115.331	0	0	0	25.2739	0
PANTO-PWY: phosphopantothenate biosynthesis I|g__Barnesiella.s__Barnesiella_intestinihominis	0.208815	0.0551266	0.0635289	0.172917	0.15	0.3125	21.022	47.3899	N <= Y	35.4045	0.238636	1.17268	0.657948	0	0	0	0	0	0	0	0	0	0	0	0	0	203.1	0	0	0	0	0	0	34.8116	0	0	48.0595	0	0	0	135.791	0	260.398	125.422	0	0	0	37.6	0
PANTOSYN-PWY: superpathway of coenzyme A biosynthesis I (bacteria)|g__Barnesiella.s__Barnesiella_intestinihominis	0.208811	0.0551312	0.0635289	0.172917	0.15	0.3125	20.6925	47.7517	N <= Y	35.4521	0.238636	1.20645	0.657948	0	0	0	0	0	0	0	0	0	0	0	0	0	204.65	0	0	0	0	0	0	38.6964	0	0	42.864	0	0	0	156.523	0	276.847	117.806	0	0	0	29.1606	0
ARGSYN-PWY: L-arginine biosynthesis I (via L-ornithine)|g__Ruminococcaceae_unclassified.s__Clostridium_leptum	0.208799	0.0551458	0.0644423	0.178125	0.175	0.333333	6.66474	49.8702	N <= Y	30.2314	0.261364	2.90356	0.657948	0	9.91564	0	1112.89	0	0	0	0	23.3338	0	0	0	0	0	0	0	0	0	0	0	0	29.4698	0	0	0	0	0	21.3971	0	22.1241	103.574	0	170.602	0	0	0
PWY-7400: L-arginine biosynthesis IV (archaebacteria)|g__Ruminococcaceae_unclassified.s__Clostridium_leptum	0.208799	0.0551458	0.0644423	0.178125	0.175	0.333333	6.65588	49.7386	N <= Y	30.1556	0.261364	2.90167	0.657948	0	9.88732	0	1109.91	0	0	0	0	23.3756	0	0	0	0	0	0	0	0	0	0	0	0	29.4135	0	0	0	0	0	21.4029	0	22.1729	103.321	0	169.733	0	0	0
1CMET2-PWY: folate transformations III (E. coli)|g__Barnesiella.s__Barnesiella_intestinihominis	0.208758	0.055195	0.0635289	0.172917	0.15	0.3125	19.9334	50.6708	N <= Y	36.6992	0.238636	1.34597	0.657948	0	0	0	0	0	0	0	0	0	0	0	0	0	218.382	0	0	0	0	0	0	31.5659	0	0	48.9984	0	0	0	164.274	0	290.412	124.801	0	0	0	32.1466	0
PWY-6700: queuosine biosynthesis I (de novo)|g__Barnesiella.s__Barnesiella_intestinihominis	0.208695	0.0552697	0.0635289	0.172917	0.15	0.3125	24.0921	56.5059	N <= Y	41.7724	0.238636	1.22984	0.657948	0	0	0	0	0	0	0	0	0	0	0	0	0	209.99	0	0	0	0	0	0	46.6829	0	0	47.7315	0	0	0	210.338	0	300.326	145.131	0	0	0	29.2026	0
PWY-5180: toluene degradation I (aerobic) (via o-cresol)	-0.208632	0.0553451	0.0558527	-0.186979	0.375	0.1875	114.548	98.1694	Y <= N	105.614	0.272727	-0.222609	0.657948	0	90.3195	0	238.386	0	0	0	0	0	0	0	0	0	0	20.4209	17.244	0	0	0	0	0	0	0	0	0	0	0	205.292	0	0	0	0	0	55.8167	0	0
PWY-5182: toluene degradation II (aerobic) (via 4-methylcatechol)	-0.208632	0.0553451	0.0558527	-0.186979	0.375	0.1875	114.548	98.1694	Y <= N	105.614	0.272727	-0.222609	0.657948	0	90.3195	0	238.386	0	0	0	0	0	0	0	0	0	0	20.4209	17.244	0	0	0	0	0	0	0	0	0	0	0	205.292	0	0	0	0	0	55.8167	0	0
PWY-7219: adenosine ribonucleotides de novo biosynthesis|g__Anaeromassilibacillus.s__Anaeromassilibacillus_sp_An250	0.208517	0.055483	0.0557974	0.160417	0.1	0.25	1.2274	6.61771	N <= Y	4.16757	0.181818	2.43073	0.657948	0	12.5824	0	17.5437	0	0	0	0	0	0	0	0	0	0	0	0	0	0	0	0	0	0	0	0	0	0	0	0	0	0	0	0	0	0	0	0
PWY-6527: stachyose degradation|g__Streptococcus.s__Streptococcus_parasanguinis	0.208409	0.055612	0.0468811	0.157812	0.075	0.229167	1.21162	4.33975	N < Y	2.91787	0.159091	1.84068	0.657948	0	0	0	0	16.2832	0	0	0	0	0	0	0	0	0	0	17.3141	0	0	0	0	0	13.4798	0	0	0	25.7646	0	32.2484	0	0	0	16.2426	0	0	0	0
COA-PWY: coenzyme A biosynthesis I (prokaryotic)|g__Barnesiella.s__Barnesiella_intestinihominis	0.208302	0.0557409	0.0635289	0.172917	0.15	0.3125	21.0202	49.1592	N <= Y	36.3687	0.238636	1.22569	0.657948	0	0	0	0	0	0	0	0	0	0	0	0	0	203.131	0	0	0	0	0	0	41.0904	0	0	46.8103	0	0	0	177.773	0	281.681	121.771	0	0	0	32.1939	0
COA-PWY-1: superpathway of coenzyme A biosynthesis III (mammals)|g__Barnesiella.s__Barnesiella_intestinihominis	0.208254	0.055799	0.0635289	0.172917	0.15	0.3125	21.6213	50.3774	N <= Y	37.3065	0.238636	1.22032	0.657948	0	0	0	0	0	0	0	0	0	0	0	0	0	231.316	0	0	0	0	0	0	38.8954	0	0	44.0627	0	0	0	168.558	0	269.38	124.251	0	0	0	33.9926	0
SER-GLYSYN-PWY: superpathway of L-serine and glycine biosynthesis I|g__Blautia.s__Blautia_obeum	0.208244	0.0558107	0.051701	0.239583	0.675	0.75	53.4403	102.54	N <= Y	80.2219	0.715909	0.940186	0.657948	26.8724	86.6164	44.2853	71.5894	39.2862	88.5022	0	28.1917	48.215	0	0	0	22.931	0	168.709	589.665	28.2681	0	155.573	219.832	49.7941	175.171	47.738	0	60.7842	74.5304	135.696	86.1512	153.352	146.151	31.1995	0	163.268	0	0	0
PWY-7560: methylerythritol phosphate pathway II|g__Coprococcus.s__Coprococcus_comes	0.208181	0.055886	0.0657821	0.218229	0.475	0.604167	53.0647	89.7387	N <= Y	73.0687	0.545455	0.757977	0.657948	18.1117	0	51.4171	0	0	0	0	12.4895	0	20.6394	150.288	0	64.4043	163.43	0	410.701	74.1553	0	114.268	0	100.434	264.081	149.137	312.49	0	0	0	120.493	0	61.5733	166.728	80.7226	58.9764	0	138.98	0
PWY-7219: adenosine ribonucleotides de novo biosynthesis|g__Paraprevotella.s__Paraprevotella_clara	-0.208153	0.0559204	0.0527468	-0.105729	0.125	0.0208333	18.6237	1.33898	Y <= N	9.19565	0.0681818	-3.79793	0.657948	0	0	0	0	0	0	0	0	0	0	0	0	0	0	0	0	0	0	0	0	63.1088	0	156.784	0	0	0	0	0	104.272	0	0	0	0	0	0	0
PWY-7221: guanosine ribonucleotides de novo biosynthesis|g__Paraprevotella.s__Paraprevotella_clara	-0.208153	0.0559204	0.0527468	-0.105729	0.125	0.0208333	13.0335	0.792162	Y <= N	6.3564	0.0681818	-4.04028	0.657948	0	0	0	0	0	0	0	0	0	0	0	0	0	0	0	0	0	0	0	0	35.4407	0	108.657	0	0	0	0	0	64.8498	0	0	0	0	0	0	0
PWY-6385: peptidoglycan biosynthesis III (mycobacteria)|g__Ruminococcaceae_unclassified.s__Clostridium_leptum	0.208116	0.0559646	0.0573915	0.177083	0.15	0.3125	5.49354	42.4962	N <= Y	25.6768	0.238636	2.95153	0.657948	0	0	0	987.97	0	0	0	0	27.9501	0	0	0	0	0	0	0	0	0	0	0	0	28.2244	0	0	0	0	0	22.57	0	19.1705	66.5846	0	143.601	0	0	0
PWY-6387: UDP-N-acetylmuramoyl-pentapeptide biosynthesis I (meso-diaminopimelate containing)|g__Ruminococcaceae_unclassified.s__Clostridium_leptum	0.208116	0.0559646	0.0573915	0.177083	0.15	0.3125	5.5112	42.4723	N <= Y	25.6718	0.238636	2.94609	0.657948	0	0	0	983.456	0	0	0	0	28.5927	0	0	0	0	0	0	0	0	0	0	0	0	29.1823	0	0	0	0	0	21.874	0	18.6715	66.9171	0	147.273	0	0	0
ARGSYNBSUB-PWY: L-arginine biosynthesis II (acetyl cycle)|g__Streptococcus.s__Streptococcus_sanguinis	0.208095	0.0559903	0.047387	0.123438	0.025	0.145833	0.0895284	0.797454	N < Y	0.47567	0.0909091	3.15498	0.657948	0	0	0	0	0	0	0	0	0	0	0	0	0	0	0	0	0	0	0	0	0	0	0	0	0	0	0	3.7608	0	0	0	0	0	0	0	0
PEPTIDOGLYCANSYN-PWY: peptidoglycan biosynthesis I (meso-diaminopimelate containing)|g__Asaccharobacter.s__Asaccharobacter_celatus	0.208053	0.0560405	0.0525424	0.173958	0.125	0.291667	1.65785	7.83909	N <= Y	5.02943	0.215909	2.24137	0.657948	0	0	0	7.84198	12.4637	0	0	0	0	12.7243	0	0	0	0	0	201.331	4.70074	0	0	0	0	11.1279	0	0	0	0	0	0	5.23979	0	0	0	0	0	0	0
PWY-5667: CDP-diacylglycerol biosynthesis I|g__Gordonibacter.s__Gordonibacter_pamelaeae	0.208045	0.0560509	0.0492962	0.122396	0.025	0.145833	0.234192	1.8488	N < Y	1.11489	0.0909091	2.98083	0.657948	0	0	0	7.1069	0	0	0	0	0	0	0	0	0	0	0	5.24326	0	0	0	0	0	0	0	0	0	0	0	0	0	0	0	0	0	0	0	0
PWY0-1319: CDP-diacylglycerol biosynthesis II|g__Gordonibacter.s__Gordonibacter_pamelaeae	0.208045	0.0560509	0.0492962	0.122396	0.025	0.145833	0.234192	1.8488	N < Y	1.11489	0.0909091	2.98083	0.657948	0	0	0	7.1069	0	0	0	0	0	0	0	0	0	0	0	5.24326	0	0	0	0	0	0	0	0	0	0	0	0	0	0	0	0	0	0	0	0
PWY-6270: isoprene biosynthesis I|g__Coprococcus.s__Coprococcus_comes	0.2079	0.0562262	0.0657821	0.218229	0.475	0.604167	52.2289	88.4279	N <= Y	71.9738	0.545455	0.759655	0.657948	17.8988	0	51.467	0	0	0	0	12.9626	0	21.4621	143.526	0	63.7528	154.754	0	383.879	74.3899	0	113.452	0	97.4161	262.723	144.161	310.257	0	0	0	122.083	0	60.5163	163.572	78.9377	58.1449	0	139.893	0
GLUCUROCAT-PWY: superpathway of &beta;-D-glucuronosides degradation|g__Hungatella.s__Hungatella_hathewayi	0.207746	0.0564124	0.0739617	0.122917	0.05	0.166667	0.932243	10.0792	N <= Y	5.92147	0.113636	3.43453	0.657948	0	0	0	0	0	0	12.5897	0	0	0	0	0	0	0	0	0	0	0	0	0	0	0	0	0	0	0	0	0	0	0	0	0	0	0	0	0
PWY-5100: pyruvate fermentation to acetate and lactate II|g__Gordonibacter.s__Gordonibacter_pamelaeae	0.207643	0.056538	0.0432631	0.203125	0.2	0.375	1.17499	3.65237	N < Y	2.52629	0.295455	1.63618	0.657948	0	3.09699	2.98423	6.00713	0	0	0	0	0	3.49099	0	0	0	0	0	5.32185	0	0	0	0	0	5.87117	0	0	0	0	3.15032	1.993	0	0	0	0	3.75991	0	0	0
PWY-6703: preQ0 biosynthesis|g__Coprococcus.s__Coprococcus_catus	0.207536	0.0566676	0.0506177	0.222917	0.35	0.541667	14.5717	31.2326	N <= Y	23.6594	0.454545	1.09989	0.657948	0	66.3204	11.5753	0	38.3875	0	0	8.46831	11.7332	0	18.5289	0	0	0	60.8495	85.4257	0	136.991	68.9087	0	41.1146	61.6267	0	19.0699	26.9694	0	0	17.6322	30.1522	77.7399	0	0	34.2354	0	0	0
PWY-5686: UMP biosynthesis I|g__Dorea.s__Dorea_longicatena	0.207527	0.0566789	0.0442652	0.238542	0.45	0.625	18.2935	40.8413	N < Y	30.5923	0.545455	1.1587	0.657948	31.5127	0	69.5813	0	18.111	0	0	0	34.8926	0	13.9644	13.5755	0	25.9825	36.7602	63.8373	0	0	0	30.8401	0	23.4375	23.5435	0	31.6327	25.6136	79.6408	31.4624	0	35.5793	4.45111	0	56.7855	0	63.9696	0
PWY-7560: methylerythritol phosphate pathway II|g__Dorea.s__Dorea_longicatena	0.207137	0.0571563	0.0517516	0.184375	0.15	0.333333	16.3782	37.2623	N <= Y	27.7695	0.25	1.18593	0.657948	0	0	68.7608	0	0	0	0	0	55.9215	0	0	0	0	0	0	0	0	0	21.8652	0	0	0	0	0	0	59.8369	113.188	0	0	73.4249	0	0	0	0	50.8681	0
PWY-7221: guanosine ribonucleotides de novo biosynthesis|g__Streptococcus.s__Streptococcus_anginosus_group	0.207075	0.0572314	0.0816369	0.102083	0.025	0.125	0.198803	1.28456	N <= Y	0.791035	0.0795455	2.69186	0.657948	0	0	0	0	0	0	0	0	0	0	0	0	3.98331	0	0	0	0	0	0	0	0	0	0	0	0	0	0	15.9018	0	0	0	0	0	0	0	0
PEPTIDOGLYCANSYN-PWY: peptidoglycan biosynthesis I (meso-diaminopimelate containing)|g__Ruminococcaceae_unclassified.s__Clostridium_leptum	0.206944	0.057393	0.0588777	0.176042	0.15	0.3125	5.60196	42.7296	N <= Y	25.8534	0.238636	2.93123	0.657948	0	0	0	991.815	0	0	0	0	29.0042	0	0	0	0	0	0	0	0	0	0	0	0	28.7287	0	0	0	0	0	20.6324	0	19.6075	67.4365	0	145.69	0	0	0
TEICHOICACID-PWY: poly(glycerol phosphate) wall teichoic acid biosynthesis|g__Escherichia.s__Escherichia_coli	0.20692	0.0574229	0.0649181	0.0833333	0	0.0833333	0	4.16683	N <= Y	2.27282	0.0454545	Inf	0.657948	0	0	0	0	0	0	0	0	0	0	0	0	0	0	0	0	0	0	0	0	0	0	0	0	0	0	0	0	0	11.7976	0	0	0	0	0	0
HISDEG-PWY: L-histidine degradation I|g__Oscillibacter.s__Oscillibacter_sp_CAG_241	0.206858	0.057499	0.0554148	0.119271	0.025	0.145833	4.5246	18.0739	N <= Y	11.9151	0.0909091	1.99805	0.657948	0	0	0	0	0	0	0	180.984	0	0	0	0	0	0	0	0	0	0	39.7199	0	0	0	0	0	0	0	0	0	0	0	0	0	0	0	0	0
PWY-6700: queuosine biosynthesis I (de novo)|g__Oscillibacter.s__Oscillibacter_sp_57_20	0.206749	0.0576338	0.0519894	0.222917	0.375	0.541667	14.2547	27.9114	N <= Y	21.7038	0.465909	0.969419	0.657948	0	33.7385	0	33.6141	21.3241	0	0	53.6102	13.6033	14.1693	0	0	27.0357	21.2116	0	0	34.615	0	24.7736	26.2894	0	0	19.1474	0	0	175.842	0	62.9048	0	137.629	20.8802	0	47.4218	0	23.4153	21.1161
PWY-7221: guanosine ribonucleotides de novo biosynthesis|g__Ruminococcaceae_unclassified.s__Clostridium_leptum	0.206718	0.0576718	0.0606872	0.193229	0.225	0.395833	6.48627	44.4214	N <= Y	27.1782	0.318182	2.77579	0.657948	0	0	0	1008.05	0	0	0	0	26.2197	0	0	0	0	0	0	0	12.0483	0	0	0	0	25.6245	0	0	6.73779	0	0	22.2977	0	19.293	80.3213	0	143.857	0	0	0
COA-PWY: coenzyme A biosynthesis I (prokaryotic)|g__Veillonella.s__Veillonella_infantium	0.206654	0.0577508	0.0431396	0.191667	0.15	0.333333	2.28763	7.00322	N < Y	4.85977	0.25	1.61416	0.657948	0	0	0	0	15.6795	0	7.11503	0	0	69.4586	9.86436	0	0	0	0	31.1775	0	25.1302	20.3011	33.2821	0	20.3011	14.2301	9.51343	0	0	0	0	0	0	0	0	5.00939	0	0	0
PWY-7221: guanosine ribonucleotides de novo biosynthesis|g__Barnesiella.s__Barnesiella_intestinihominis	0.206646	0.0577606	0.0667952	0.170833	0.15	0.3125	19.4197	45.9289	N <= Y	33.8793	0.238636	1.24188	0.657948	0	0	0	0	0	0	0	0	0	0	0	0	0	179.466	0	0	0	0	0	0	36.5805	0	0	49.7148	0	0	0	149.003	0	280.489	105.753	0	0	0	28.2571	0
PWY-6387: UDP-N-acetylmuramoyl-pentapeptide biosynthesis I (meso-diaminopimelate containing)|g__Asaccharobacter.s__Asaccharobacter_celatus	0.206523	0.0579137	0.0539772	0.172917	0.125	0.291667	1.61899	7.65523	N <= Y	4.91148	0.215909	2.24135	0.657948	0	0	0	8.44903	12.4916	0	0	0	0	12.3705	0	0	0	0	0	196.539	4.37254	0	0	0	0	10.9662	0	0	0	0	0	0	5.36422	0	0	0	0	0	0	0
PWY-5100: pyruvate fermentation to acetate and lactate II|g__Coprococcus.s__Coprococcus_comes	0.20647	0.0579785	0.0648738	0.219792	0.5	0.604167	47.0042	82.9425	N <= Y	66.6069	0.556818	0.819321	0.657948	18.2696	0	54.6234	0	0	0	0	13.3045	0	0	138.683	0	57.6529	145.786	0	310.527	55.6301	0	103.343	0	96.5957	211.005	112.046	287.832	27.0205	0	0	126.68	0	64.1429	163.551	72.7923	70.8479	0	142.988	0
PWY-6700: queuosine biosynthesis I (de novo)|g__Veillonella.s__Veillonella_infantium	0.206254	0.058247	0.0524574	0.20625	0.25	0.4375	6.92199	16.7537	N <= Y	12.2847	0.352273	1.27522	0.657948	0	0	0	0	22.3606	0	10.0104	0	0	126.917	14.001	0	29.7298	0	19.5792	65.098	0	40.3417	29.0962	86.0137	8.64865	49.1697	31.962	13.1691	0	0	6.45394	0	0	0	0	0	7.99558	0	0	13.5516
PWY-6122: 5-aminoimidazole ribonucleotide biosynthesis II|g__Odoribacter.s__Odoribacter_splanchnicus	0.20617	0.0583519	0.0922399	0.186979	0.325	0.479167	20.5513	40.5615	N <= Y	31.466	0.409091	0.980882	0.657948	40.4296	0	0	0	24.2075	0	0	61.6655	0	28.6094	0	39.7578	0	43.9453	0	0	0	0	25.5579	45.1792	38.4355	0	0	0	0	105.809	0	123.659	57.9141	143.448	6.95386	0	0	0	18.0408	0
PWY-6277: superpathway of 5-aminoimidazole ribonucleotide biosynthesis|g__Odoribacter.s__Odoribacter_splanchnicus	0.20617	0.0583519	0.0922399	0.186979	0.325	0.479167	20.5513	40.5615	N <= Y	31.466	0.409091	0.980882	0.657948	40.4296	0	0	0	24.2075	0	0	61.6655	0	28.6094	0	39.7578	0	43.9453	0	0	0	0	25.5579	45.1792	38.4355	0	0	0	0	105.809	0	123.659	57.9141	143.448	6.95386	0	0	0	18.0408	0
PWY-3001: superpathway of L-isoleucine biosynthesis I|g__Klebsiella.s__Klebsiella_pneumoniae	-0.206167	0.0583561	0.0506457	-0.155208	0.25	0.0833333	14.2524	73.341	Y <= N	46.4825	0.159091	2.36341	0.657948	0	0	0	0	0	0	0	3.36674	0	0	0	6.27128	0	0	0	0	273.336	0	0	0	0	1772.16	0	0	0	0	0	0	0	0	0	0	0	0	0	0
COA-PWY-1: superpathway of coenzyme A biosynthesis III (mammals)|g__Ruminococcaceae_unclassified.s__Clostridium_leptum	0.206091	0.0584515	0.0540465	0.198437	0.225	0.395833	6.71726	48.3417	N <= Y	29.4215	0.318182	2.84732	0.657948	0	5.82807	0	1123.69	0	0	0	0	25.012	0	0	0	0	0	0	0	0	0	0	7.8256	0	37.5498	0	0	7.23764	0	0	15.9424	0	0	79.7761	0	152.936	0	0	0
PWY-7221: guanosine ribonucleotides de novo biosynthesis|g__Gordonibacter.s__Gordonibacter_pamelaeae	0.206005	0.0585584	0.0553758	0.219792	0.375	0.541667	2.98744	6.2308	N <= Y	4.75654	0.465909	1.06051	0.657948	0	9.26093	2.73511	16.0342	0	4.14076	0	0	1.25061	0	0	0	0	0	0	7.30801	0	0	0	2.86683	0	9.52844	0	1.21599	0	0	10.7925	5.19901	5.4287	0	9.04296	7.34082	15.2706	0	0	0
PWY-6386: UDP-N-acetylmuramoyl-pentapeptide biosynthesis II (lysine-containing)|g__Ruminococcaceae_unclassified.s__Clostridium_leptum	0.205857	0.058744	0.0603956	0.175	0.15	0.3125	5.83707	44.3811	N <= Y	26.8611	0.238636	2.92663	0.657948	0	0	0	1030.95	0	0	0	0	33.8331	0	0	0	0	0	0	0	0	0	0	0	0	29.0325	0	0	0	0	0	21.9316	0	22.5278	69.2212	0	151.52	0	0	0
RIBOSYN2-PWY: flavin biosynthesis I (bacteria and plants)|g__Anaeromassilibacillus.s__Anaeromassilibacillus_sp_An250	0.205767	0.0588576	0.0512695	0.121354	0.025	0.145833	0.345694	4.23426	N <= Y	2.46673	0.0909091	3.61454	0.657948	0	0	0	17.6819	0	0	0	0	0	0	0	0	0	0	0	0	0	0	0	0	0	0	0	0	0	0	0	0	0	0	0	0	0	0	0	0
TRNA-CHARGING-PWY: tRNA charging|g__Odoribacter.s__Odoribacter_splanchnicus	0.205659	0.0589933	0.0954031	0.182292	0.3	0.458333	18.6324	36.295	N <= Y	28.2665	0.386364	0.961958	0.657948	41.2589	0	0	0	32.5653	0	0	69.0347	0	27.9013	0	35.3572	0	42.4656	0	0	0	0	24.4244	45.684	39.8808	0	0	0	0	85.5847	0	103.643	50.8588	129.78	0	0	0	0	0	0
PWY-1042: glycolysis IV|g__Coprococcus.s__Coprococcus_comes	0.204924	0.0599241	0.0681839	0.210417	0.4	0.541667	51.2828	100.776	N <= Y	78.279	0.477273	0.974603	0.657948	23.1989	0	60.6579	0	0	0	0	24.4613	0	24.9971	197.075	0	59.7353	166.071	0	435.258	86.9805	0	0	0	0	342.772	0	392.417	0	0	0	156.065	0	73.9386	222.473	0	82.3041	0	215.294	0
HEMESYN2-PWY: heme b biosynthesis II (oxygen-independent)|g__Klebsiella.s__Klebsiella_pneumoniae	-0.20484	0.0600315	0.0563414	-0.167708	0.3	0.125	23.7159	53.7877	Y <= N	40.1187	0.204545	1.18142	0.657948	0	7.78445	0	0	0	0	0	26.9024	3.85753	0	0	225.012	0	0	0	0	331.211	0	0	0	0	1295.87	0	0	0	0	0	0	0	0	0	0	0	0	0	0
PWY-7111: pyruvate fermentation to isobutanol (engineered)|g__Klebsiella.s__Klebsiella_pneumoniae	-0.204815	0.0600632	0.0563414	-0.167708	0.3	0.125	45.8053	134.13	Y <= N	93.9826	0.204545	1.55005	0.657948	0	10.6331	0	0	0	0	0	74.9563	18.8864	0	0	614.151	0	0	0	0	477.035	0	0	0	0	3203.88	0	0	0	0	0	0	0	0	0	0	0	0	0	0
GLUTORN-PWY: L-ornithine biosynthesis I|g__Ruminococcaceae_unclassified.s__Clostridium_leptum	0.204707	0.0602018	0.0692827	0.175	0.175	0.333333	6.16708	47.3046	N <= Y	28.6057	0.261364	2.93932	0.657948	0	7.78282	0	1036.41	0	0	0	0	30.1261	0	0	0	0	0	0	0	0	0	0	0	0	29.2885	0	0	0	0	0	22.7152	0	24.8769	107.18	0	164.096	0	0	0
PANTO-PWY: phosphopantothenate biosynthesis I|g__Bacteroides.s__Bacteroides_salyersiae	0.204646	0.0602791	0.0785562	0.103125	0.025	0.125	0.342466	6.66662	N <= Y	3.792	0.0795455	4.28292	0.657948	0	0	0	0	0	0	0	0	0	0	55.6754	0	0	15.8088	0	0	0	0	0	0	0	0	0	0	0	0	0	73.8756	13.6986	17.8675	0	96.9121	0	0	0	0
GLUCONEO-PWY: gluconeogenesis I|g__Bacteroides.s__Bacteroides_salyersiae	0.204597	0.0603429	0.0785562	0.103125	0.025	0.125	0.426901	5.78807	N <= Y	3.35118	0.0795455	3.76111	0.657948	0	0	0	0	0	0	0	0	0	0	61.507	0	0	21.8292	0	0	0	0	0	0	0	0	0	0	0	0	0	57.7222	17.076	17.079	0	79.8211	0	0	0	0
PWY-6703: preQ0 biosynthesis|g__Bacteroides.s__Bacteroides_salyersiae	0.204597	0.0603429	0.0785562	0.103125	0.025	0.125	0.433814	7.13312	N <= Y	4.08798	0.0795455	4.03939	0.657948	0	0	0	0	0	0	0	0	0	0	90.1053	0	0	35.0914	0	0	0	0	0	0	0	0	0	0	0	0	0	54.7756	17.3525	24.5258	0	96.3954	0	0	0	0
PYRIDNUCSYN-PWY: NAD de novo biosynthesis I (from aspartate)|g__Bacteroides.s__Bacteroides_salyersiae	0.204597	0.0603429	0.0785562	0.103125	0.025	0.125	0.446321	5.95669	N <= Y	3.45198	0.0795455	3.73836	0.657948	0	0	0	0	0	0	0	0	0	0	62.1838	0	0	21.4198	0	0	0	0	0	0	0	0	0	0	0	0	0	62.07	17.8528	20.0603	0	74.0728	0	0	0	0
DTDPRHAMSYN-PWY: dTDP-&beta;-L-rhamnose biosynthesis|g__Eisenbergiella.s__Eisenbergiella_tayi	0.204543	0.0604123	0.0896448	0.163542	0.175	0.333333	6.81833	29.0438	N <= Y	18.9413	0.261364	2.09074	0.657948	0	6.80504	0	0	8.96024	0	0	0	0	0	0	25.0892	0	0	0	0	0	0	0	0	0	12.1736	0	0	0	0	0	8.49032	0	0	0	38.5525	0	0	0	0
PEPTIDOGLYCANSYN-PWY: peptidoglycan biosynthesis I (meso-diaminopimelate containing)|g__Adlercreutzia.s__Adlercreutzia_equolifaciens	0.204474	0.0604997	0.0542201	0.161458	0.1	0.25	0.521029	3.36307	N <= Y	2.07123	0.181818	2.69034	0.657948	0	0	0	5.55978	3.70059	0	0	0	0	9.88426	0	0	0	0	0	70.4003	4.66188	0	0	0	0	9.08524	0	0	0	0	0	0	5.46196	0	0	0	0	0	0	0
COA-PWY-1: superpathway of coenzyme A biosynthesis III (mammals)|g__Bacteroides.s__Bacteroides_salyersiae	0.204401	0.0605939	0.0785562	0.103125	0.025	0.125	0.280652	6.96833	N <= Y	3.92848	0.0795455	4.63396	0.657948	0	0	0	0	0	0	0	0	0	0	57.9195	0	0	20.0809	0	0	0	0	0	0	0	0	0	0	0	0	0	88.0053	11.2261	13.4383	0	104.855	0	0	0	0
HISTSYN-PWY: L-histidine biosynthesis|g__Bacteroides.s__Bacteroides_salyersiae	0.204401	0.0605939	0.0785562	0.103125	0.025	0.125	0.260518	6.39012	N <= Y	3.60394	0.0795455	4.61639	0.657948	0	0	0	0	0	0	0	0	0	0	55.4358	0	0	23.8448	0	0	0	0	0	0	0	0	0	0	0	0	0	77.2425	10.4207	17.1489	0	86.4808	0	0	0	0
PWY-7219: adenosine ribonucleotides de novo biosynthesis|g__Bacteroides.s__Bacteroides_salyersiae	0.204401	0.0605939	0.0785562	0.103125	0.025	0.125	0.403629	8.08213	N <= Y	4.5919	0.0795455	4.32363	0.657948	0	0	0	0	0	0	0	0	0	0	79.093	0	0	29.8861	0	0	0	0	0	0	0	0	0	0	0	0	0	91.3559	16.1451	25.1258	0	103.996	0	0	0	0
COA-PWY-1: superpathway of coenzyme A biosynthesis III (mammals)|g__Coprococcus.s__Coprococcus_comes	0.204294	0.0607317	0.0697781	0.216667	0.5	0.625	56.5229	98.9258	N <= Y	79.6518	0.568182	0.807511	0.657948	16.0848	0	45.7092	0	0	0	0	18.415	0	25.7001	153.35	0	64.501	158.175	0	381.703	84.3276	0	113.154	0	115.722	283.771	145.509	338.629	21.2358	0	0	138.99	0	81.2211	187.019	73.8472	72.7648	0	164.372	0
BRANCHED-CHAIN-AA-SYN-PWY: superpathway of branched chain amino acid biosynthesis|g__Klebsiella.s__Klebsiella_pneumoniae	-0.204235	0.0608077	0.0534454	-0.161979	0.275	0.104167	14.5403	84.2236	Y <= N	52.5494	0.181818	2.53417	0.657948	0	7.99856	0	0	0	0	0	6.91328	0	0	0	4.07063	0	0	0	0	225.358	0	0	0	0	2198.01	0	0	0	0	0	0	0	0	0	0	0	0	0	0
PWY-5103: L-isoleucine biosynthesis III|g__Klebsiella.s__Klebsiella_pneumoniae	-0.204235	0.0608077	0.0534454	-0.161979	0.275	0.104167	13.1703	73.6999	Y <= N	46.1864	0.181818	2.48437	0.657948	0	6.5001	0	0	0	0	0	6.06309	0	0	0	3.1924	0	0	0	0	204.561	0	0	0	0	1939.76	0	0	0	0	0	0	0	0	0	0	0	0	0	0
GALACT-GLUCUROCAT-PWY: superpathway of hexuronide and hexuronate degradation|g__Hungatella.s__Hungatella_hathewayi	0.20423	0.0608148	0.0790141	0.120833	0.05	0.166667	0.797048	7.88839	N <= Y	4.66505	0.113636	3.30699	0.657948	0	0	0	0	0	0	10.5368	0	0	0	0	0	0	0	0	0	0	0	0	0	0	0	0	0	0	0	0	0	0	0	0	0	0	0	0	0
PWY-7456: &beta;-(1,4)-mannan degradation|g__Roseburia.s__Roseburia_faecis	0.204044	0.0610556	0.061569	0.185417	0.175	0.375	23.3612	45.5426	N <= Y	35.4602	0.284091	0.963099	0.657948	0	0	0	0	39.1127	0	0	0	246.768	0	0	0	29.272	123.785	106.329	0	0	0	370.52	428.328	0	0	0	0	138.589	44.2136	0	30.4049	0	0	44.5228	0	3.81431	0	340.24	0
PWY-6700: queuosine biosynthesis I (de novo)|g__Anaeromassilibacillus.s__Anaeromassilibacillus_sp_An250	0.204018	0.061089	0.0691766	0.125	0.05	0.166667	0.385714	4.51436	N <= Y	2.6377	0.113636	3.54892	0.657948	0	0	0	15.3276	0	0	0	0	0	0	0	0	0	0	0	0	0	0	0	0	0	0	0	0	0	0	0	0	0	0	0	0	0	0	0	0
PWY-4981: L-proline biosynthesis II (from arginine)|g__Streptococcus.s__Streptococcus_sp_A12	0.20399	0.0611249	0.0649181	0.0833333	0	0.0833333	0	0.781912	N <= Y	0.426498	0.0454545	Inf	0.657948	0	0	0	0	9.66756	0	0	0	0	0	0	0	0	0	0	0	0	0	0	0	0	0	0	0	0	0	0	0	0	0	0	0	0	0	0	0
PWY-5659: GDP-mannose biosynthesis|g__Roseburia.s__Roseburia_faecis	0.203941	0.0611883	0.061569	0.185417	0.175	0.375	21.2791	42.3598	N <= Y	32.7776	0.284091	0.993257	0.657948	0	0	0	0	33.4673	0	0	0	221.047	0	0	0	25.5093	111.804	91.3235	0	0	0	373.73	449.796	0	0	0	0	127.051	38.4425	0	27.5949	0	0	38.74	0	3.18489	0	328.812	0
PWY-5686: UMP biosynthesis I|g__Ruminococcaceae_unclassified.s__Clostridium_leptum	0.203931	0.0612014	0.0651452	0.171875	0.15	0.3125	5.22973	35.9352	N <= Y	21.9781	0.238636	2.78059	0.657948	0	0	0	824.437	0	0	0	0	33.3204	0	0	0	0	0	0	0	0	0	0	0	0	15.1451	0	0	0	0	0	13.2965	0	16.6283	64.7442	0	110.835	0	0	0
COA-PWY: coenzyme A biosynthesis I (prokaryotic)|g__Coprococcus.s__Coprococcus_comes	0.203802	0.0613685	0.0697781	0.216667	0.5	0.625	56.6123	98.1982	N <= Y	79.2955	0.568182	0.794583	0.657948	17.4522	0	46.7124	0	0	0	0	19.0088	0	22.5919	147.633	0	64.2043	156.222	0	385.474	83.3017	0	112.288	0	119.685	279.129	145.579	332.303	19.7287	0	0	136.292	0	93.6828	202.541	69.9236	71.9572	0	158.455	0
PWY-6124: inosine-5-phosphate biosynthesis II|g__Coprococcus.s__Coprococcus_comes	0.203779	0.0613988	0.0695853	0.218229	0.525	0.645833	54.7063	95.3298	N <= Y	76.8645	0.590909	0.801221	0.657948	18.2923	0	55.5101	0	0	0	0	17.1882	0	27.6934	161.019	0	61.8297	155.544	0	389.361	78.954	0	129.204	0	99.526	258.625	145.737	318.53	29.9028	9.70594	0	132.105	0	66.1556	168.68	108.16	84.7209	0	141.747	0
PWY-4242|g__Barnesiella.s__Barnesiella_intestinihominis	0.203712	0.0614862	0.0701987	0.16875	0.15	0.3125	20.7716	46.8969	N <= Y	35.0218	0.238636	1.17488	0.657948	0	0	0	0	0	0	0	0	0	0	0	0	0	206.718	0	0	0	0	0	0	38.8223	0	0	37.421	0	0	0	158.735	0	266.374	117.81	0	0	0	30.7205	0
PWY-7221: guanosine ribonucleotides de novo biosynthesis|g__Eisenbergiella.s__Eisenbergiella_tayi	0.203703	0.0614983	0.0936352	0.147396	0.125	0.270833	6.29033	28.0941	N <= Y	18.1833	0.204545	2.15906	0.657948	0	0	0	0	0	0	0	0	0	0	0	21.0564	0	0	0	0	0	0	0	0	0	22.3676	0	0	0	0	0	0	0	0	0	24.5763	0	0	0	0
PHOSLIPSYN-PWY: superpathway of phospholipid biosynthesis I (bacteria)|g__Klebsiella.s__Klebsiella_pneumoniae	-0.203657	0.0615573	0.0571942	-0.151042	0.25	0.0833333	10.953	57.4823	Y <= N	36.3326	0.159091	2.39179	0.657948	0	4.32959	0	0	0	0	0	8.89109	0	0	0	3.91445	0	0	0	0	188.67	0	0	0	0	1379.54	0	0	0	0	0	0	0	0	0	0	0	0	0	0
PWY-6527: stachyose degradation|g__Dorea.s__Dorea_longicatena	0.203573	0.0616667	0.0588225	0.230208	0.575	0.708333	39.4234	72.0581	N <= Y	57.2242	0.647727	0.870108	0.657948	65.1151	0	105.415	0	74.1016	0	0	24.4276	104.623	3.35102	24.1992	32.0208	18.4629	51.0252	57.2373	94.0611	0	0	57.1359	27.4338	0	75.4006	28.3542	0	54.4897	54.7853	130.682	152.561	29.9469	28.51	28.9944	0	110.23	0	88.7022	0
PWY-6387: UDP-N-acetylmuramoyl-pentapeptide biosynthesis I (meso-diaminopimelate containing)|g__Adlercreutzia.s__Adlercreutzia_equolifaciens	0.203122	0.0622584	0.0584792	0.169792	0.125	0.291667	1.40603	6.59581	N <= Y	4.23682	0.215909	2.22992	0.657948	0	0	0	5.79277	9.23531	0	0	0	0	10.4654	0	0	0	0	0	160.247	5.56036	0	0	0	0	9.81544	0	0	0	0	0	0	5.36632	0	0	0	0	0	0	0
PWY-1042: glycolysis IV|g__Bacteroides.s__Bacteroides_salyersiae	0.203108	0.0622764	0.0816369	0.102083	0.025	0.125	0.523165	6.68831	N <= Y	3.88597	0.0795455	3.6763	0.657948	0	0	0	0	0	0	0	0	0	0	77.39	0	0	20.9144	0	0	0	0	0	0	0	0	0	0	0	0	0	75.1433	20.9266	21.3873	0	86.2909	0	0	0	0
PWY0-1586: peptidoglycan maturation (meso-diaminopimelate containing)|g__Odoribacter.s__Odoribacter_splanchnicus	0.203023	0.062388	0.096204	0.183333	0.325	0.458333	18.2268	36.5177	N <= Y	28.2037	0.397727	1.00254	0.657948	39.5965	0	0	0	41.1381	0	0	68.1589	0	26.0072	0	23.3354	0	48.5233	0	0	0	0	24.7271	43.8038	34.6975	0	0	0	0	97.7199	0	117.505	48.0408	136.389	0	0	0	0	12.0041	0
PWY-5695: inosine 5-phosphate degradation|g__Streptococcus.s__Streptococcus_anginosus_group	0.202896	0.0625561	0.0649181	0.0833333	0	0.0833333	0	1.00214	N <= Y	0.546625	0.0454545	Inf	0.657948	0	0	0	0	0	0	0	0	0	0	0	0	0	0	0	0	0	0	0	0	0	0	0	0	0	0	0	5.67407	0	0	0	0	0	0	0	0
NONOXIPENT-PWY: pentose phosphate pathway (non-oxidative branch) I|g__Streptococcus.s__Streptococcus_anginosus_group	0.202841	0.0626294	0.0649181	0.0833333	0	0.0833333	0	0.888057	N <= Y	0.484395	0.0454545	Inf	0.657948	0	0	0	0	0	0	0	0	0	0	0	0	0	0	0	0	0	0	0	0	0	0	0	0	0	0	0	18.8869	0	0	0	0	0	0	0	0
PWY-6936: seleno-amino acid biosynthesis (plants)|g__Streptococcus.s__Streptococcus_anginosus_group	0.202826	0.0626492	0.0649181	0.0833333	0	0.0833333	0	0.879397	N <= Y	0.479671	0.0454545	Inf	0.657948	0	0	0	0	0	0	0	0	0	0	0	0	0	0	0	0	0	0	0	0	0	0	0	0	0	0	0	14.7663	0	0	0	0	0	0	0	0
PWY-5100: pyruvate fermentation to acetate and lactate II|g__Streptococcus.s__Streptococcus_anginosus_group	0.202687	0.0628326	0.0649181	0.0833333	0	0.0833333	0	0.8788	N <= Y	0.479345	0.0454545	Inf	0.657948	0	0	0	0	0	0	0	0	0	0	0	0	0	0	0	0	0	0	0	0	0	0	0	0	0	0	0	8.55959	0	0	0	0	0	0	0	0
PWY-7663: gondoate biosynthesis (anaerobic)|g__Streptococcus.s__Streptococcus_anginosus_group	0.20265	0.0628818	0.0649181	0.0833333	0	0.0833333	0	1.10765	N <= Y	0.604171	0.0454545	Inf	0.657948	0	0	0	0	0	0	0	0	0	0	0	0	0	0	0	0	0	0	0	0	0	0	0	0	0	0	0	23.532	0	0	0	0	0	0	0	0
PWY-2942: L-lysine biosynthesis III|g__Bifidobacterium.s__Bifidobacterium_breve	-0.202641	0.0628943	0.0700315	-0.192708	0.45	0.270833	250.992	48.806	Y <= N	140.709	0.352273	-2.36251	0.657948	0	9.8321	0	42.5416	0	14.9105	0	0	0	7.72845	0	14.6259	0	0	0	26.4951	4.12451	1309.96	0	0	0	0	0	0	0	0	0	0	0	13.9755	0	0	0	36.9081	0	230.273
HISDEG-PWY: L-histidine degradation I|g__Bacteroides.s__Bacteroides_salyersiae	0.202637	0.0628993	0.0816369	0.102083	0.025	0.125	0.49089	6.32951	N <= Y	3.67559	0.0795455	3.68862	0.657948	0	0	0	0	0	0	0	0	0	0	70.3713	0	0	19.7588	0	0	0	0	0	0	0	0	0	0	0	0	0	61.9097	19.6356	17.3956	0	87.1432	0	0	0	0
PWY-5667: CDP-diacylglycerol biosynthesis I|g__Bacteroides.s__Bacteroides_salyersiae	0.202637	0.0628993	0.0816369	0.102083	0.025	0.125	0.317566	5.91548	N <= Y	3.37098	0.0795455	4.21937	0.657948	0	0	0	0	0	0	0	0	0	0	66.0969	0	0	18.5483	0	0	0	0	0	0	0	0	0	0	0	0	0	60.7565	12.7026	10.7355	0	95.237	0	0	0	0
PWY0-1319: CDP-diacylglycerol biosynthesis II|g__Bacteroides.s__Bacteroides_salyersiae	0.202637	0.0628993	0.0816369	0.102083	0.025	0.125	0.317566	5.91548	N <= Y	3.37098	0.0795455	4.21937	0.657948	0	0	0	0	0	0	0	0	0	0	66.0969	0	0	18.5483	0	0	0	0	0	0	0	0	0	0	0	0	0	60.7565	12.7026	10.7355	0	95.237	0	0	0	0
NONMEVIPP-PWY: methylerythritol phosphate pathway I|g__Klebsiella.s__Klebsiella_pneumoniae	-0.202558	0.0630042	0.0616222	-0.156771	0.275	0.104167	8.5705	50.4484	Y <= N	31.413	0.181818	2.55736	0.657948	0	2.8713	0	0	0	0	0	6.40405	0	0	0	21.1204	0	0	0	0	176.748	0	0	0	0	1223.89	0	0	0	0	0	0	0	0	0	0	0	0	0	0
LACTOSECAT-PWY: lactose and galactose degradation I|g__Streptococcus.s__Streptococcus_anginosus_group	0.20251	0.0630677	0.0649181	0.0833333	0	0.0833333	0	1.44548	N <= Y	0.788442	0.0454545	Inf	0.657948	0	0	0	0	0	0	0	0	0	0	0	0	0	0	0	0	0	0	0	0	0	0	0	0	0	0	0	17.6859	0	0	0	0	0	0	0	0
PWY-6386: UDP-N-acetylmuramoyl-pentapeptide biosynthesis II (lysine-containing)|g__Streptococcus.s__Streptococcus_anginosus_group	0.20251	0.0630677	0.0649181	0.0833333	0	0.0833333	0	0.828926	N <= Y	0.452142	0.0454545	Inf	0.657948	0	0	0	0	0	0	0	0	0	0	0	0	0	0	0	0	0	0	0	0	0	0	0	0	0	0	0	11.0402	0	0	0	0	0	0	0	0
PWY-6737: starch degradation V|g__Streptococcus.s__Streptococcus_anginosus_group	0.202491	0.0630926	0.0649181	0.0833333	0	0.0833333	0	0.941582	N <= Y	0.51359	0.0454545	Inf	0.657948	0	0	0	0	0	0	0	0	0	0	0	0	0	0	0	0	0	0	0	0	0	0	0	0	0	0	0	15.623	0	0	0	0	0	0	0	0
PWY0-1586: peptidoglycan maturation (meso-diaminopimelate containing)|g__Streptococcus.s__Streptococcus_anginosus_group	0.202491	0.0630926	0.0649181	0.0833333	0	0.0833333	0	2.46957	N <= Y	1.34704	0.0454545	Inf	0.657948	0	0	0	0	0	0	0	0	0	0	0	0	0	0	0	0	0	0	0	0	0	0	0	0	0	0	0	39.5463	0	0	0	0	0	0	0	0
THRESYN-PWY: superpathway of L-threonine biosynthesis|g__Streptococcus.s__Streptococcus_anginosus_group	0.202491	0.0630926	0.0649181	0.0833333	0	0.0833333	0	0.553784	N <= Y	0.302064	0.0454545	Inf	0.657948	0	0	0	0	0	0	0	0	0	0	0	0	0	0	0	0	0	0	0	0	0	0	0	0	0	0	0	13.3841	0	0	0	0	0	0	0	0
1CMET2-PWY: folate transformations III (E. coli)|g__Bacteroides.s__Bacteroides_salyersiae	0.202442	0.0631586	0.0816369	0.102083	0.025	0.125	0.543591	6.07133	N <= Y	3.55872	0.0795455	3.48142	0.657948	0	0	0	0	0	0	0	0	0	0	56.299	0	0	22.1402	0	0	0	0	0	0	0	0	0	0	0	0	0	70.7584	21.7436	15.2853	0	79.8277	0	0	0	0
ANAGLYCOLYSIS-PWY: glycolysis III (from glucose)|g__Bacteroides.s__Bacteroides_salyersiae	0.202442	0.0631586	0.0816369	0.102083	0.025	0.125	0.407671	5.72881	N <= Y	3.31011	0.0795455	3.81276	0.657948	0	0	0	0	0	0	0	0	0	0	61.3966	0	0	18.5842	0	0	0	0	0	0	0	0	0	0	0	0	0	62.8115	16.3068	14.9848	0	78.1646	0	0	0	0
COA-PWY: coenzyme A biosynthesis I (prokaryotic)|g__Bacteroides.s__Bacteroides_salyersiae	0.202442	0.0631586	0.0816369	0.102083	0.025	0.125	0.325421	6.50876	N <= Y	3.69815	0.0795455	4.322	0.657948	0	0	0	0	0	0	0	0	0	0	56.213	0	0	29.3048	0	0	0	0	0	0	0	0	0	0	0	0	0	82.0777	13.0168	12.3399	0	90.877	0	0	0	0
GLYCOLYSIS: glycolysis I (from glucose 6-phosphate)|g__Bacteroides.s__Bacteroides_salyersiae	0.202442	0.0631586	0.0816369	0.102083	0.025	0.125	0.408631	5.85441	N <= Y	3.37906	0.0795455	3.84065	0.657948	0	0	0	0	0	0	0	0	0	0	60.7968	0	0	18.8865	0	0	0	0	0	0	0	0	0	0	0	0	0	62.2956	16.3452	15.135	0	83.7675	0	0	0	0
PEPTIDOGLYCANSYN-PWY: peptidoglycan biosynthesis I (meso-diaminopimelate containing)|g__Bacteroides.s__Bacteroides_salyersiae	0.202442	0.0631586	0.0816369	0.102083	0.025	0.125	0.414529	6.43801	N <= Y	3.70006	0.0795455	3.95707	0.657948	0	0	0	0	0	0	0	0	0	0	71.7007	0	0	18.7274	0	0	0	0	0	0	0	0	0	0	0	0	0	78.2922	16.5811	11.633	0	84.6881	0	0	0	0
PWY-2942: L-lysine biosynthesis III|g__Bacteroides.s__Bacteroides_salyersiae	0.202442	0.0631586	0.0816369	0.102083	0.025	0.125	0.538557	5.95951	N <= Y	3.49544	0.0795455	3.46802	0.657948	0	0	0	0	0	0	0	0	0	0	58.7798	0	0	21.5816	0	0	0	0	0	0	0	0	0	0	0	0	0	69.4223	21.5423	8.49901	0	82.896	0	0	0	0
PWY-5097: L-lysine biosynthesis VI|g__Bacteroides.s__Bacteroides_salyersiae	0.202442	0.0631586	0.0816369	0.102083	0.025	0.125	0.459636	5.68657	N <= Y	3.31069	0.0795455	3.629	0.657948	0	0	0	0	0	0	0	0	0	0	53.4265	0	0	22.2778	0	0	0	0	0	0	0	0	0	0	0	0	0	67.4726	18.3854	15.0079	0	77.0299	0	0	0	0
PWY-5484: glycolysis II (from fructose 6-phosphate)|g__Bacteroides.s__Bacteroides_salyersiae	0.202442	0.0631586	0.0816369	0.102083	0.025	0.125	0.386632	5.84093	N <= Y	3.3617	0.0795455	3.91717	0.657948	0	0	0	0	0	0	0	0	0	0	60.9942	0	0	19.1341	0	0	0	0	0	0	0	0	0	0	0	0	0	62.3255	15.4653	14.6453	0	81.5536	0	0	0	0
PWY-5686: UMP biosynthesis I|g__Bacteroides.s__Bacteroides_salyersiae	0.202442	0.0631586	0.0816369	0.102083	0.025	0.125	0.296679	6.10591	N <= Y	3.46535	0.0795455	4.36323	0.657948	0	0	0	0	0	0	0	0	0	0	50.1392	0	0	21.5274	0	0	0	0	0	0	0	0	0	0	0	0	0	70.9529	11.8672	10.8861	0	94.2202	0	0	0	0
PWY-5973: cis-vaccenate biosynthesis|g__Bacteroides.s__Bacteroides_salyersiae	0.202442	0.0631586	0.0816369	0.102083	0.025	0.125	0.372093	5.46846	N <= Y	3.15193	0.0795455	3.8774	0.657948	0	0	0	0	0	0	0	0	0	0	55.2344	0	0	19.7454	0	0	0	0	0	0	0	0	0	0	0	0	0	61.2897	14.8837	9.56394	0	79.1832	0	0	0	0
PWY-6122: 5-aminoimidazole ribonucleotide biosynthesis II|g__Bacteroides.s__Bacteroides_salyersiae	0.202442	0.0631586	0.0816369	0.102083	0.025	0.125	0.467031	5.89986	N <= Y	3.43039	0.0795455	3.65909	0.657948	0	0	0	0	0	0	0	0	0	0	49.8439	0	0	20.3548	0	0	0	0	0	0	0	0	0	0	0	0	0	64.743	18.6812	14.5041	0	95.5735	0	0	0	0
PWY-6277: superpathway of 5-aminoimidazole ribonucleotide biosynthesis|g__Bacteroides.s__Bacteroides_salyersiae	0.202442	0.0631586	0.0816369	0.102083	0.025	0.125	0.467031	5.89986	N <= Y	3.43039	0.0795455	3.65909	0.657948	0	0	0	0	0	0	0	0	0	0	49.8439	0	0	20.3548	0	0	0	0	0	0	0	0	0	0	0	0	0	64.743	18.6812	14.5041	0	95.5735	0	0	0	0
PWY-6385: peptidoglycan biosynthesis III (mycobacteria)|g__Bacteroides.s__Bacteroides_salyersiae	0.202442	0.0631586	0.0816369	0.102083	0.025	0.125	0.410418	6.20762	N <= Y	3.57253	0.0795455	3.91887	0.657948	0	0	0	0	0	0	0	0	0	0	66.6147	0	0	16.4585	0	0	0	0	0	0	0	0	0	0	0	0	0	75.5557	16.4167	11.2256	0	82.7347	0	0	0	0
PWY-6387: UDP-N-acetylmuramoyl-pentapeptide biosynthesis I (meso-diaminopimelate containing)|g__Bacteroides.s__Bacteroides_salyersiae	0.202442	0.0631586	0.0816369	0.102083	0.025	0.125	0.387885	6.36815	N <= Y	3.64985	0.0795455	4.03717	0.657948	0	0	0	0	0	0	0	0	0	0	67.2016	0	0	18.3444	0	0	0	0	0	0	0	0	0	0	0	0	0	79.9965	15.5154	11.9134	0	83.4185	0	0	0	0
PWY-7663: gondoate biosynthesis (anaerobic)|g__Bacteroides.s__Bacteroides_salyersiae	0.202442	0.0631586	0.0816369	0.102083	0.025	0.125	0.360613	5.27318	N <= Y	3.04019	0.0795455	3.87015	0.657948	0	0	0	0	0	0	0	0	0	0	50.1833	0	0	18.144	0	0	0	0	0	0	0	0	0	0	0	0	0	61.583	14.4245	9.15112	0	79.2305	0	0	0	0
TRNA-CHARGING-PWY: tRNA charging|g__Bacteroides.s__Bacteroides_salyersiae	0.202442	0.0631586	0.0816369	0.102083	0.025	0.125	0.44831	5.96677	N <= Y	3.45838	0.0795455	3.73438	0.657948	0	0	0	0	0	0	0	0	0	0	62.8934	0	0	20.5828	0	0	0	0	0	0	0	0	0	0	0	0	0	69.0224	17.9324	15.3004	0	78.0908	0	0	0	0
PWY-7315: dTDP-N-acetylthomosamine biosynthesis|g__Eisenbergiella.s__Eisenbergiella_tayi	0.202304	0.0633416	0.108659	0.146875	0.15	0.291667	4.76026	20.6657	N <= Y	13.4359	0.227273	2.11812	0.657948	0	0	0	0	0	0	0	0	0	0	0	17.0107	0	0	0	0	0	0	0	0	0	6.36858	0	0	0	0	0	0	0	0	0	26.6476	0	0	0	0
NONOXIPENT-PWY: pentose phosphate pathway (non-oxidative branch) I|g__Klebsiella.s__Klebsiella_pneumoniae	-0.202291	0.0633595	0.0594831	-0.165625	0.3	0.125	31.2389	140.149	Y <= N	90.6442	0.204545	2.16554	0.657948	0	6.61223	0	0	0	0	0	17.6558	4.45218	0	0	39.624	0	0	0	0	635.529	0	0	0	0	3936.46	0	0	0	0	0	0	0	0	0	0	0	0	0	0
P124-PWY: Bifidobacterium shunt|g__Bifidobacterium.s__Bifidobacterium_dentium	0.202282	0.063371	0.0649181	0.0833333	0	0.0833333	0	6.36091	N <= Y	3.46959	0.0454545	Inf	0.657948	0	0	0	0	0	0	0	0	0	0	0	0	1.82822	0	0	0	0	0	0	0	0	0	0	0	0	0	0	0	0	0	0	0	0	0	0	0
PWY-6123: inosine-5-phosphate biosynthesis I|g__Bacteroides.s__Bacteroides_salyersiae	0.202265	0.0633934	0.0816369	0.102083	0.025	0.125	0.526081	6.899	N <= Y	4.00222	0.0795455	3.71303	0.657948	0	0	0	0	0	0	0	0	0	0	83.059	0	0	21.9471	0	0	0	0	0	0	0	0	0	0	0	0	0	84.408	21.0432	13.1839	0	79.5091	0	0	0	0
PWY-6124: inosine-5-phosphate biosynthesis II|g__Bacteroides.s__Bacteroides_salyersiae	0.202265	0.0633934	0.0816369	0.102083	0.025	0.125	0.535204	6.70667	N <= Y	3.90146	0.0795455	3.64744	0.657948	0	0	0	0	0	0	0	0	0	0	78.8235	0	0	21.4341	0	0	0	0	0	0	0	0	0	0	0	0	0	85.2733	21.4081	13.7042	0	75.7992	0	0	0	0
PWY-6609: adenine and adenosine salvage III|g__Bacteroides.s__Bacteroides_salyersiae	0.202265	0.0633934	0.0816369	0.102083	0.025	0.125	0.480304	6.22855	N <= Y	3.61571	0.0795455	3.69688	0.657948	0	0	0	0	0	0	0	0	0	0	72.3113	0	0	26.9186	0	0	0	0	0	0	0	0	0	0	0	0	0	79.7364	19.2122	10.9276	0	72.2968	0	0	0	0
PWY-3841: folate transformations II (plants)|g__Bacteroides.s__Bacteroides_salyersiae	0.202257	0.0634052	0.0816369	0.102083	0.025	0.125	0.583771	6.40352	N <= Y	3.75818	0.0795455	3.45539	0.657948	0	0	0	0	0	0	0	0	0	0	56.9389	0	0	24.4016	0	0	0	0	0	0	0	0	0	0	0	0	0	83.5124	23.3508	15.5384	0	74.2769	0	0	0	0
PWY-5695: inosine 5-phosphate degradation|g__Bacteroides.s__Bacteroides_salyersiae	0.202257	0.0634052	0.0816369	0.102083	0.025	0.125	0.52173	6.79309	N <= Y	3.94247	0.0795455	3.70269	0.657948	0	0	0	0	0	0	0	0	0	0	79.1429	0	0	25.0782	0	0	0	0	0	0	0	0	0	0	0	0	0	87.4213	20.8692	13.2316	0	81.9218	0	0	0	0
PWY-7111: pyruvate fermentation to isobutanol (engineered)|g__Bacteroides.s__Bacteroides_salyersiae	0.202257	0.0634052	0.0816369	0.102083	0.025	0.125	0.392178	5.89641	N <= Y	3.39448	0.0795455	3.91026	0.657948	0	0	0	0	0	0	0	0	0	0	56.2998	0	0	24.3928	0	0	0	0	0	0	0	0	0	0	0	0	0	69.4684	15.6871	13.9733	0	68.6483	0	0	0	0
PWY-7221: guanosine ribonucleotides de novo biosynthesis|g__Bacteroides.s__Bacteroides_salyersiae	0.202257	0.0634052	0.0816369	0.102083	0.025	0.125	0.59336	7.30654	N <= Y	4.2551	0.0795455	3.62221	0.657948	0	0	0	0	0	0	0	0	0	0	75.6266	0	0	31.2289	0	0	0	0	0	0	0	0	0	0	0	0	0	88.9069	23.7344	18.3283	0	82.8091	0	0	0	0
VALSYN-PWY: L-valine biosynthesis|g__Bacteroides.s__Bacteroides_salyersiae	0.202257	0.0634052	0.0816369	0.102083	0.025	0.125	0.392178	5.89641	N <= Y	3.39448	0.0795455	3.91026	0.657948	0	0	0	0	0	0	0	0	0	0	56.2998	0	0	24.3928	0	0	0	0	0	0	0	0	0	0	0	0	0	69.4684	15.6871	13.9733	0	68.6483	0	0	0	0
PWY-6121: 5-aminoimidazole ribonucleotide biosynthesis I|g__Dorea.s__Dorea_longicatena	0.202166	0.0635258	0.0575901	0.232292	0.575	0.75	37.0344	66.3625	N <= Y	53.0315	0.670455	0.841503	0.657948	57.6968	0	82.4785	0	48.665	0	0	35.3589	77.9475	9.60532	23.731	29.6378	9.86904	49.4225	45.7364	78.5344	0	0	52.9723	28.2635	0	44.565	30.8074	0	40.6209	56.0724	106.524	104.787	27.9116	67.101	18.4321	0	82.3248	0	70.3453	0
METSYN-PWY: superpathway of L-homoserine and L-methionine biosynthesis|g__Coprococcus.s__Coprococcus_comes	0.202093	0.0636245	0.0711359	0.215625	0.5	0.625	62.6197	106.43	N <= Y	86.5163	0.568182	0.765218	0.657948	16.0348	0	57.3589	0	0	0	0	20.8659	0	27.3439	189.892	0	57.3782	159.586	0	436.18	77.2625	0	132.639	0	130.07	283.12	185.941	353.251	32.9447	0	0	140.341	0	76.6297	190.966	100.841	90.5323	0	173.211	0
COA-PWY-1: superpathway of coenzyme A biosynthesis III (mammals)|g__Dorea.s__Dorea_longicatena	0.202002	0.0637457	0.0521929	0.235417	0.525	0.708333	30.697	55.509	N <= Y	44.2308	0.625	0.854622	0.657948	70.0752	0	55.1936	0	59.954	0	0	30.244	57.0589	0	17.7679	14.3501	0	48.661	35.3186	74.919	0	0	65.7235	21.2134	0	59.2146	27.3482	0	37.1894	44.2795	82.7865	110.724	34.7473	47.3917	13.1399	0	90.3939	0	44.4184	0
PWY-724: superpathway of L-lysine, L-threonine and L-methionine biosynthesis II|g__Coprococcus.s__Coprococcus_comes	0.201865	0.0639296	0.0725152	0.214583	0.5	0.625	56.2149	94.5246	N <= Y	77.1111	0.568182	0.749736	0.657948	16.2492	0	57.7865	0	0	0	0	15.8147	0	27.7884	156.303	0	59.0907	151.141	0	371.314	73.3084	0	117.31	0	124.472	271.169	160.29	316.253	32.4767	0	0	122.784	0	65.5187	175.848	87.4751	83.2018	0	158.91	0
PWY-6609: adenine and adenosine salvage III|g__Gordonibacter.s__Gordonibacter_pamelaeae	0.201782	0.064041	0.0574129	0.159375	0.1	0.25	0.848205	3.16032	N <= Y	2.10936	0.181818	1.89759	0.657948	0	6.18158	0	10.7744	0	0	0	0	0	0	0	0	0	0	0	6.71463	0	0	0	0	0	0	0	0	0	0	0	0	0	4.88798	7.16596	0	0	0	0	0
DTDPRHAMSYN-PWY: dTDP-&beta;-L-rhamnose biosynthesis|g__Lactobacillus.s__Lactobacillus_salivarius	-0.201549	0.0643561	0.0566646	-0.075	0.075	0	1.00365	0	Y <= N	0.456204	0.0340909	#NAME?	0.657948	14.9598	0	0	0	0	0	0	0	0	0	0	0	0	0	0	0	0	0	0	0	0	0	0	0	0	0	0	0	0	0	0	0	0	0	0	0
PWY-5973: cis-vaccenate biosynthesis|g__Lactobacillus.s__Lactobacillus_ruminis	-0.201451	0.0644888	0.0566646	-0.075	0.075	0	3.60331	0	Y <= N	1.63787	0.0340909	#NAME?	0.657948	0	0	0	0	0	0	0	0	0	0	0	110.058	0	0	0	0	0	0	0	0	0	0	0	0	0	0	0	0	0	0	0	0	0	20.7835	0	0
COA-PWY-1: superpathway of coenzyme A biosynthesis III (mammals)|g__Lactobacillus.s__Lactobacillus_salivarius	-0.201364	0.0646067	0.0566646	-0.075	0.075	0	1.01416	0	Y <= N	0.460981	0.0340909	#NAME?	0.657948	13.8198	0	0	0	0	0	0	0	0	0	0	0	0	0	0	0	0	0	0	0	0	0	0	0	0	0	0	0	0	0	0	0	0	0	0	0
FASYN-INITIAL-PWY: superpathway of fatty acid biosynthesis initiation (E. coli)|g__Lactobacillus.s__Lactobacillus_salivarius	-0.201364	0.0646067	0.0566646	-0.075	0.075	0	1.21367	0	Y <= N	0.551669	0.0340909	#NAME?	0.657948	16.4397	0	0	0	0	0	0	0	0	0	0	0	0	0	0	0	0	0	0	0	0	0	0	0	0	0	0	0	0	0	0	0	0	0	0	0
OANTIGEN-PWY: O-antigen building blocks biosynthesis (E. coli)|g__Lactobacillus.s__Lactobacillus_salivarius	-0.201364	0.0646067	0.0566646	-0.075	0.075	0	1.0785	0	Y <= N	0.490226	0.0340909	#NAME?	0.657948	16.2906	0	0	0	0	0	0	0	0	0	0	0	0	0	0	0	0	0	0	0	0	0	0	0	0	0	0	0	0	0	0	0	0	0	0	0
PWY-5100: pyruvate fermentation to acetate and lactate II|g__Lactobacillus.s__Lactobacillus_salivarius	-0.201364	0.0646067	0.0566646	-0.075	0.075	0	1.01783	0	Y <= N	0.462651	0.0340909	#NAME?	0.657948	10.2159	0	0	0	0	0	0	0	0	0	0	0	0	0	0	0	0	0	0	0	0	0	0	0	0	0	0	0	0	0	0	0	0	0	0	0
PWY-6121: 5-aminoimidazole ribonucleotide biosynthesis I|g__Lactobacillus.s__Lactobacillus_salivarius	-0.201364	0.0646067	0.0566646	-0.075	0.075	0	1.24811	0	Y <= N	0.567325	0.0340909	#NAME?	0.657948	16.3933	0	0	0	0	0	0	0	0	0	0	0	0	0	0	0	0	0	0	0	0	0	0	0	0	0	0	0	0	0	0	0	0	0	0	0
PWY-6122: 5-aminoimidazole ribonucleotide biosynthesis II|g__Lactobacillus.s__Lactobacillus_salivarius	-0.201364	0.0646067	0.0566646	-0.075	0.075	0	1.51598	0	Y <= N	0.689081	0.0340909	#NAME?	0.657948	22.9541	0	0	0	0	0	0	0	0	0	0	0	0	0	0	0	0	0	0	0	0	0	0	0	0	0	0	0	0	0	0	0	0	0	0	0
PWY-6151: S-adenosyl-L-methionine salvage I|g__Lactobacillus.s__Lactobacillus_salivarius	-0.201364	0.0646067	0.0566646	-0.075	0.075	0	1.14508	0	Y <= N	0.520491	0.0340909	#NAME?	0.657948	13.0623	0	0	0	0	0	0	0	0	0	0	0	0	0	0	0	0	0	0	0	0	0	0	0	0	0	0	0	0	0	0	0	0	0	0	0
PWY-6277: superpathway of 5-aminoimidazole ribonucleotide biosynthesis|g__Lactobacillus.s__Lactobacillus_salivarius	-0.201364	0.0646067	0.0566646	-0.075	0.075	0	1.51598	0	Y <= N	0.689081	0.0340909	#NAME?	0.657948	22.9541	0	0	0	0	0	0	0	0	0	0	0	0	0	0	0	0	0	0	0	0	0	0	0	0	0	0	0	0	0	0	0	0	0	0	0
PWY-6527: stachyose degradation|g__Lactobacillus.s__Lactobacillus_salivarius	-0.201364	0.0646067	0.0566646	-0.075	0.075	0	1.36673	0	Y <= N	0.621239	0.0340909	#NAME?	0.657948	13.1055	0	0	0	0	0	0	0	0	0	0	0	0	0	0	0	0	0	0	0	0	0	0	0	0	0	0	0	0	0	0	0	0	0	0	0
PWY-7219: adenosine ribonucleotides de novo biosynthesis|g__Lactobacillus.s__Lactobacillus_salivarius	-0.201364	0.0646067	0.0566646	-0.075	0.075	0	1.62716	0	Y <= N	0.73962	0.0340909	#NAME?	0.657948	23.5638	0	0	0	0	0	0	0	0	0	0	0	0	0	0	0	0	0	0	0	0	0	0	0	0	0	0	0	0	0	0	0	0	0	0	0
UDPNAGSYN-PWY: UDP-N-acetyl-D-glucosamine biosynthesis I|g__Lactobacillus.s__Lactobacillus_salivarius	-0.201364	0.0646067	0.0566646	-0.075	0.075	0	1.20451	0	Y <= N	0.547503	0.0340909	#NAME?	0.657948	18.3612	0	0	0	0	0	0	0	0	0	0	0	0	0	0	0	0	0	0	0	0	0	0	0	0	0	0	0	0	0	0	0	0	0	0	0
RIBOSYN2-PWY: flavin biosynthesis I (bacteria and plants)|g__Asaccharobacter.s__Asaccharobacter_celatus	0.201299	0.0646948	0.0615598	0.182812	0.175	0.354167	1.43939	6.52033	N <= Y	4.21082	0.272727	2.17949	0.657948	0	0	2.94395	4.20306	10.4428	0	0	0	0	5.54561	0	0	0	0	0	178.565	2.00477	0	0	0	0	4.99015	0	0	0	0	0	0	4.88931	0	1.59452	0	0	0	0	0
ARGSYNBSUB-PWY: L-arginine biosynthesis II (acetyl cycle)|g__Lactobacillus.s__Lactobacillus_ruminis	-0.201218	0.0648042	0.0566646	-0.075	0.075	0	4.01145	0	Y <= N	1.82339	0.0340909	#NAME?	0.657948	0	0	0	0	0	0	0	0	0	0	0	126.462	0	0	0	0	0	0	0	0	0	0	0	0	0	0	0	0	0	0	0	0	0	11.9527	0	0
COA-PWY-1: superpathway of coenzyme A biosynthesis III (mammals)|g__Lactobacillus.s__Lactobacillus_ruminis	-0.201218	0.0648042	0.0566646	-0.075	0.075	0	3.37195	0	Y <= N	1.5327	0.0340909	#NAME?	0.657948	0	0	0	0	0	0	0	0	0	0	0	100.316	0	0	0	0	0	0	0	0	0	0	0	0	0	0	0	0	0	0	0	0	0	8.05978	0	0
COA-PWY: coenzyme A biosynthesis I (prokaryotic)|g__Lactobacillus.s__Lactobacillus_ruminis	-0.201218	0.0648042	0.0566646	-0.075	0.075	0	2.83965	0	Y <= N	1.29075	0.0340909	#NAME?	0.657948	0	0	0	0	0	0	0	0	0	0	0	85.8336	0	0	0	0	0	0	0	0	0	0	0	0	0	0	0	0	0	0	0	0	0	6.73762	0	0
HSERMETANA-PWY: L-methionine biosynthesis III|g__Lactobacillus.s__Lactobacillus_ruminis	-0.201218	0.0648042	0.0566646	-0.075	0.075	0	4.53327	0	Y <= N	2.06058	0.0340909	#NAME?	0.657948	0	0	0	0	0	0	0	0	0	0	0	135.502	0	0	0	0	0	0	0	0	0	0	0	0	0	0	0	0	0	0	0	0	0	21.6666	0	0
LACTOSECAT-PWY: lactose and galactose degradation I|g__Lactobacillus.s__Lactobacillus_ruminis	-0.201218	0.0648042	0.0566646	-0.075	0.075	0	4.03035	0	Y <= N	1.83198	0.0340909	#NAME?	0.657948	0	0	0	0	0	0	0	0	0	0	0	122.852	0	0	0	0	0	0	0	0	0	0	0	0	0	0	0	0	0	0	0	0	0	7.48548	0	0
NONOXIPENT-PWY: pentose phosphate pathway (non-oxidative branch) I|g__Lactobacillus.s__Lactobacillus_ruminis	-0.201218	0.0648042	0.0566646	-0.075	0.075	0	3.65648	0	Y <= N	1.66204	0.0340909	#NAME?	0.657948	0	0	0	0	0	0	0	0	0	0	0	119.636	0	0	0	0	0	0	0	0	0	0	0	0	0	0	0	0	0	0	0	0	0	10.0376	0	0
PEPTIDOGLYCANSYN-PWY: peptidoglycan biosynthesis I (meso-diaminopimelate containing)|g__Lactobacillus.s__Lactobacillus_ruminis	-0.201218	0.0648042	0.0566646	-0.075	0.075	0	3.49524	0	Y <= N	1.58874	0.0340909	#NAME?	0.657948	0	0	0	0	0	0	0	0	0	0	0	106.721	0	0	0	0	0	0	0	0	0	0	0	0	0	0	0	0	0	0	0	0	0	10.6674	0	0
PWY-5100: pyruvate fermentation to acetate and lactate II|g__Lactobacillus.s__Lactobacillus_ruminis	-0.201218	0.0648042	0.0566646	-0.075	0.075	0	3.50676	0	Y <= N	1.59398	0.0340909	#NAME?	0.657948	0	0	0	0	0	0	0	0	0	0	0	95.9013	0	0	0	0	0	0	0	0	0	0	0	0	0	0	0	0	0	0	0	0	0	17.2305	0	0
PWY-6121: 5-aminoimidazole ribonucleotide biosynthesis I|g__Lactobacillus.s__Lactobacillus_ruminis	-0.201218	0.0648042	0.0566646	-0.075	0.075	0	3.74847	0	Y <= N	1.70385	0.0340909	#NAME?	0.657948	0	0	0	0	0	0	0	0	0	0	0	110.119	0	0	0	0	0	0	0	0	0	0	0	0	0	0	0	0	0	0	0	0	0	13.8375	0	0
PWY-6122: 5-aminoimidazole ribonucleotide biosynthesis II|g__Lactobacillus.s__Lactobacillus_ruminis	-0.201218	0.0648042	0.0566646	-0.075	0.075	0	4.0853	0	Y <= N	1.85695	0.0340909	#NAME?	0.657948	0	0	0	0	0	0	0	0	0	0	0	120.679	0	0	0	0	0	0	0	0	0	0	0	0	0	0	0	0	0	0	0	0	0	13.1326	0	0
PWY-6123: inosine-5-phosphate biosynthesis I|g__Lactobacillus.s__Lactobacillus_ruminis	-0.201218	0.0648042	0.0566646	-0.075	0.075	0	2.80342	0	Y <= N	1.27428	0.0340909	#NAME?	0.657948	0	0	0	0	0	0	0	0	0	0	0	84.0944	0	0	0	0	0	0	0	0	0	0	0	0	0	0	0	0	0	0	0	0	0	12.8323	0	0
PWY-6151: S-adenosyl-L-methionine salvage I|g__Lactobacillus.s__Lactobacillus_ruminis	-0.201218	0.0648042	0.0566646	-0.075	0.075	0	3.76647	0	Y <= N	1.71203	0.0340909	#NAME?	0.657948	0	0	0	0	0	0	0	0	0	0	0	107.092	0	0	0	0	0	0	0	0	0	0	0	0	0	0	0	0	0	0	0	0	0	14.7234	0	0
PWY-6277: superpathway of 5-aminoimidazole ribonucleotide biosynthesis|g__Lactobacillus.s__Lactobacillus_ruminis	-0.201218	0.0648042	0.0566646	-0.075	0.075	0	4.0853	0	Y <= N	1.85695	0.0340909	#NAME?	0.657948	0	0	0	0	0	0	0	0	0	0	0	120.679	0	0	0	0	0	0	0	0	0	0	0	0	0	0	0	0	0	0	0	0	0	13.1326	0	0
PWY-6317: D-galactose degradation I (Leloir pathway)|g__Lactobacillus.s__Lactobacillus_ruminis	-0.201218	0.0648042	0.0566646	-0.075	0.075	0	3.6919	0	Y <= N	1.67814	0.0340909	#NAME?	0.657948	0	0	0	0	0	0	0	0	0	0	0	111.225	0	0	0	0	0	0	0	0	0	0	0	0	0	0	0	0	0	0	0	0	0	10.2582	0	0
PWY-6385: peptidoglycan biosynthesis III (mycobacteria)|g__Lactobacillus.s__Lactobacillus_ruminis	-0.201218	0.0648042	0.0566646	-0.075	0.075	0	3.72533	0	Y <= N	1.69333	0.0340909	#NAME?	0.657948	0	0	0	0	0	0	0	0	0	0	0	113.807	0	0	0	0	0	0	0	0	0	0	0	0	0	0	0	0	0	0	0	0	0	12.1436	0	0
PWY-6386: UDP-N-acetylmuramoyl-pentapeptide biosynthesis II (lysine-containing)|g__Lactobacillus.s__Lactobacillus_ruminis	-0.201218	0.0648042	0.0566646	-0.075	0.075	0	3.41238	0	Y <= N	1.55108	0.0340909	#NAME?	0.657948	0	0	0	0	0	0	0	0	0	0	0	103.21	0	0	0	0	0	0	0	0	0	0	0	0	0	0	0	0	0	0	0	0	0	11.224	0	0
PWY-6387: UDP-N-acetylmuramoyl-pentapeptide biosynthesis I (meso-diaminopimelate containing)|g__Lactobacillus.s__Lactobacillus_ruminis	-0.201218	0.0648042	0.0566646	-0.075	0.075	0	3.67455	0	Y <= N	1.67025	0.0340909	#NAME?	0.657948	0	0	0	0	0	0	0	0	0	0	0	110.035	0	0	0	0	0	0	0	0	0	0	0	0	0	0	0	0	0	0	0	0	0	14.0177	0	0
PWY-6527: stachyose degradation|g__Lactobacillus.s__Lactobacillus_ruminis	-0.201218	0.0648042	0.0566646	-0.075	0.075	0	3.42057	0	Y <= N	1.5548	0.0340909	#NAME?	0.657948	0	0	0	0	0	0	0	0	0	0	0	101.475	0	0	0	0	0	0	0	0	0	0	0	0	0	0	0	0	0	0	0	0	0	11.4491	0	0
PWY-6700: queuosine biosynthesis I (de novo)|g__Lactobacillus.s__Lactobacillus_ruminis	-0.201218	0.0648042	0.0566646	-0.075	0.075	0	3.50297	0	Y <= N	1.59226	0.0340909	#NAME?	0.657948	0	0	0	0	0	0	0	0	0	0	0	108.697	0	0	0	0	0	0	0	0	0	0	0	0	0	0	0	0	0	0	0	0	0	8.37657	0	0
PWY-7219: adenosine ribonucleotides de novo biosynthesis|g__Lactobacillus.s__Lactobacillus_ruminis	-0.201218	0.0648042	0.0566646	-0.075	0.075	0	3.8739	0	Y <= N	1.76086	0.0340909	#NAME?	0.657948	0	0	0	0	0	0	0	0	0	0	0	120.114	0	0	0	0	0	0	0	0	0	0	0	0	0	0	0	0	0	0	0	0	0	14.1345	0	0
PWY-7221: guanosine ribonucleotides de novo biosynthesis|g__Lactobacillus.s__Lactobacillus_ruminis	-0.201218	0.0648042	0.0566646	-0.075	0.075	0	4.4004	0	Y <= N	2.00018	0.0340909	#NAME?	0.657948	0	0	0	0	0	0	0	0	0	0	0	123.078	0	0	0	0	0	0	0	0	0	0	0	0	0	0	0	0	0	0	0	0	0	14.9325	0	0
PWY0-1586: peptidoglycan maturation (meso-diaminopimelate containing)|g__Lactobacillus.s__Lactobacillus_ruminis	-0.201218	0.0648042	0.0566646	-0.075	0.075	0	5.05284	0	Y <= N	2.29675	0.0340909	#NAME?	0.657948	0	0	0	0	0	0	0	0	0	0	0	155.813	0	0	0	0	0	0	0	0	0	0	0	0	0	0	0	0	0	0	0	0	0	20.0233	0	0
PWY66-422|g__Lactobacillus.s__Lactobacillus_ruminis	-0.201218	0.0648042	0.0566646	-0.075	0.075	0	3.6919	0	Y <= N	1.67814	0.0340909	#NAME?	0.657948	0	0	0	0	0	0	0	0	0	0	0	111.225	0	0	0	0	0	0	0	0	0	0	0	0	0	0	0	0	0	0	0	0	0	10.2582	0	0
THRESYN-PWY: superpathway of L-threonine biosynthesis|g__Lactobacillus.s__Lactobacillus_ruminis	-0.201218	0.0648042	0.0566646	-0.075	0.075	0	4.6667	0	Y <= N	2.12123	0.0340909	#NAME?	0.657948	0	0	0	0	0	0	0	0	0	0	0	132.356	0	0	0	0	0	0	0	0	0	0	0	0	0	0	0	0	0	0	0	0	0	16.8579	0	0
UDPNAGSYN-PWY: UDP-N-acetyl-D-glucosamine biosynthesis I|g__Lactobacillus.s__Lactobacillus_ruminis	-0.201218	0.0648042	0.0566646	-0.075	0.075	0	3.95265	0	Y <= N	1.79666	0.0340909	#NAME?	0.657948	0	0	0	0	0	0	0	0	0	0	0	112.011	0	0	0	0	0	0	0	0	0	0	0	0	0	0	0	0	0	0	0	0	0	16.4222	0	0
PWY-7357: thiamine phosphate formation from pyrithiamine and oxythiamine (yeast)|g__Haemophilus.s__Haemophilus_parainfluenzae	0.201212	0.0648128	0.0784489	0.154688	0.125	0.270833	2.96496	19.4391	N <= Y	11.9509	0.204545	2.71288	0.657948	0	0	0	0	0	0	0	0	0	0	10.7924	0	17.8487	0	65.9737	67.8328	0	0	122.38	132.615	0	0	0	0	0	0	0	0	0	0	0	9.06687	0	0	0	24.4925
COA-PWY: coenzyme A biosynthesis I (prokaryotic)|g__Lactobacillus.s__Lactobacillus_salivarius	-0.201161	0.0648812	0.0566646	-0.075	0.075	0	1.20124	0	Y <= N	0.546018	0.0340909	#NAME?	0.657948	13.3521	0	0	0	0	0	0	0	0	0	0	0	0	0	0	0	0	0	0	0	0	0	0	0	0	0	0	0	0	0	0	0	0	0	0	0
PWY-7219: adenosine ribonucleotides de novo biosynthesis|g__Klebsiella.s__Klebsiella_pneumoniae	-0.200974	0.0651364	0.0611077	-0.164583	0.3	0.125	10.5008	52.6966	Y <= N	33.5167	0.204545	2.32721	0.657948	0	5.11146	0	0	0	0	0	16.6411	8.16584	0	0	20.3943	0	0	0	0	164.029	0	0	0	0	1308.07	0	0	0	0	0	0	0	0	0	0	0	0	0	0
PWY-6700: queuosine biosynthesis I (de novo)|g__Bacteroides.s__Bacteroides_salyersiae	0.200951	0.0651678	0.0848149	0.101042	0.025	0.125	0.568373	5.43949	N <= Y	3.22535	0.0795455	3.25856	0.657948	0	0	0	0	0	0	0	0	0	0	50.2122	0	0	17.4762	0	0	0	0	0	0	0	0	0	0	0	0	0	57.7804	22.7349	20.058	0	69.1535	0	0	0	0
PYRIDOXSYN-PWY: pyridoxal 5-phosphate biosynthesis I|g__Bacteroides.s__Bacteroides_salyersiae	0.200951	0.0651678	0.0848149	0.101042	0.025	0.125	0.402816	5.76054	N <= Y	3.32521	0.0795455	3.83801	0.657948	0	0	0	0	0	0	0	0	0	0	59.5728	0	0	10.8178	0	0	0	0	0	0	0	0	0	0	0	0	0	64.522	16.1126	14.5286	0	87.27	0	0	0	0
PWY-7220: adenosine deoxyribonucleotides de novo biosynthesis II|g__Enterococcus.s__Enterococcus_avium	-0.200916	0.0652162	0.0566646	-0.075	0.075	0	1.73604	0	Y <= N	0.78911	0.0340909	#NAME?	0.657948	0	0	0	0	0	0	0	0	0	0	0	0	0	0	0	0	0	0	0	0	0	0	0	0	0	0	0	0	0	0	0	0	0	8.11437	0	0
PWY-7222: guanosine deoxyribonucleotides de novo biosynthesis II|g__Enterococcus.s__Enterococcus_avium	-0.200916	0.0652162	0.0566646	-0.075	0.075	0	1.73604	0	Y <= N	0.78911	0.0340909	#NAME?	0.657948	0	0	0	0	0	0	0	0	0	0	0	0	0	0	0	0	0	0	0	0	0	0	0	0	0	0	0	0	0	0	0	0	0	8.11437	0	0
FASYN-INITIAL-PWY: superpathway of fatty acid biosynthesis initiation (E. coli)|g__Bacteroides.s__Bacteroides_salyersiae	0.200912	0.0652214	0.0848149	0.101042	0.025	0.125	0.475895	6.51515	N <= Y	3.77003	0.0795455	3.77508	0.657948	0	0	0	0	0	0	0	0	0	0	78.7723	0	0	17.6941	0	0	0	0	0	0	0	0	0	0	0	0	0	72.3422	19.0358	8.52401	0	85.5593	0	0	0	0
PWY0-845: superpathway of pyridoxal 5-phosphate biosynthesis and salvage|g__Bacteroides.s__Bacteroides_salyersiae	0.200912	0.0652214	0.0848149	0.101042	0.025	0.125	0.551749	5.55408	N <= Y	3.28029	0.0795455	3.33147	0.657948	0	0	0	0	0	0	0	0	0	0	62.7231	0	0	13.4557	0	0	0	0	0	0	0	0	0	0	0	0	0	58.9802	22.0699	7.06875	0	80.3052	0	0	0	0
RIBOSYN2-PWY: flavin biosynthesis I (bacteria and plants)|g__Bacteroides.s__Bacteroides_salyersiae	0.200912	0.0652214	0.0848149	0.101042	0.025	0.125	0.608786	7.04617	N <= Y	4.12008	0.0795455	3.53283	0.657948	0	0	0	0	0	0	0	0	0	0	76.4609	0	0	20.3809	0	0	0	0	0	0	0	0	0	0	0	0	0	73.0451	24.3515	18.7515	0	89.3447	0	0	0	0
DTDPRHAMSYN-PWY: dTDP-&beta;-L-rhamnose biosynthesis|g__Coprococcus.s__Coprococcus_catus	0.200847	0.0653101	0.0630006	0.215625	0.4	0.5625	17.8434	40.6982	N <= Y	30.3097	0.488636	1.18958	0.657948	0	82.6974	40.9344	0	30.5278	0	0	0	0	14.5545	59.9996	0	0	0	85.5261	125.237	8.14332	152.037	25.5159	0	40.8058	89.5034	0	0	26.6063	0	0	9.38028	47.6436	105.233	0	0	46.9949	0	7.77359	0
DTDPRHAMSYN-PWY: dTDP-&beta;-L-rhamnose biosynthesis|g__Bacteroides.s__Bacteroides_salyersiae	0.200726	0.0654758	0.0848149	0.101042	0.025	0.125	0.523257	5.59452	N <= Y	3.2894	0.0795455	3.41842	0.657948	0	0	0	0	0	0	0	0	0	0	39.9183	0	0	14.6093	0	0	0	0	0	0	0	0	0	0	0	0	0	73.2741	20.9303	13.2644	0	82.7211	0	0	0	0
PWY-6121: 5-aminoimidazole ribonucleotide biosynthesis I|g__Bacteroides.s__Bacteroides_salyersiae	0.200716	0.0654891	0.0848149	0.101042	0.025	0.125	0.478506	5.69101	N <= Y	3.32169	0.0795455	3.57208	0.657948	0	0	0	0	0	0	0	0	0	0	51.4348	0	0	19.0142	0	0	0	0	0	0	0	0	0	0	0	0	0	66.6376	19.1402	14.8652	0	80.1469	0	0	0	0
PWY-6168: flavin biosynthesis III (fungi)|g__Bacteroides.s__Bacteroides_salyersiae	0.200716	0.0654891	0.0848149	0.101042	0.025	0.125	0.565451	6.82622	N <= Y	3.98042	0.0795455	3.59361	0.657948	0	0	0	0	0	0	0	0	0	0	70.3801	0	0	20.6363	0	0	0	0	0	0	0	0	0	0	0	0	0	73.8514	22.618	19.4738	0	87.9793	0	0	0	0
PWY-5097: L-lysine biosynthesis VI|g__Adlercreutzia.s__Adlercreutzia_equolifaciens	0.200548	0.0657195	0.0602351	0.178125	0.15	0.333333	1.84366	8.15384	N <= Y	5.28558	0.25	2.1449	0.657948	0	0	4.50553	3.68121	18.802	0	0	0	0	7.2098	0	0	0	0	0	232.268	0	0	0	0	0	2.71647	0	0	0	0	0	0	5.88325	0	4.22766	0	0	0	0	0
MET-SAM-PWY: superpathway of S-adenosyl-L-methionine biosynthesis|g__Coprococcus.s__Coprococcus_comes	0.200348	0.0659949	0.0739163	0.213542	0.5	0.625	68.1441	115.169	N <= Y	93.794	0.568182	0.757091	0.657948	18.0188	0	61.6027	0	0	0	0	23.5895	0	30.3609	201.154	0	58.9801	165.184	0	449.547	83.2195	0	139.32	0	139.953	299.272	199.631	392.832	36.4987	0	0	156.827	0	84.5068	213.23	114.213	96.1395	0	186.102	0
PWY-2942: L-lysine biosynthesis III|g__Coprococcus.s__Coprococcus_comes	0.200345	0.0659995	0.0753395	0.2125	0.5	0.625	53.2184	89.4773	N <= Y	72.996	0.568182	0.749597	0.657948	12.4713	0	52.4051	0	0	0	0	15.8929	0	25.5536	142.233	0	53.5167	142.722	0	362.338	70.4878	0	114.966	0	122.585	250.677	166.091	296.245	31.4592	0	0	116.359	0	60.8381	168.296	83.8643	75.939	0	147.779	0
PWY-3841: folate transformations II (plants)|g__Streptococcus.s__Streptococcus_parasanguinis	0.200299	0.0660627	0.0709217	0.200521	0.275	0.520833	14.9524	20.947	N <= Y	18.2222	0.409091	0.486372	0.657948	0	0	12.0407	14.3632	31.423	0	0	0	0	0	39.0726	0	42.7715	0	9.98924	28.8902	0	29.4426	0	28.4483	57.0371	40.5035	28.6279	29.4404	10.3218	0	0	52.4931	0	0	0	29.6596	0	0	0	95.5753
CITRULBIO-PWY: L-citrulline biosynthesis|g__Clostridium.s__Clostridium_disporicum	-0.200265	0.0661105	0.0566646	-0.075	0.075	0	1.6847	0	Y <= N	0.765772	0.0340909	#NAME?	0.657948	14.3888	0	0	0	0	0	0	0	0	0	0	0	0	0	0	0	0	0	0	0	0	0	0	0	0	0	0	0	0	0	0	0	0	0	0	0
GLCMANNANAUT-PWY: superpathway of N-acetylglucosamine, N-acetylmannosamine and N-acetylneuraminate degradation|g__Clostridium.s__Clostridium_disporicum	-0.200265	0.0661105	0.0566646	-0.075	0.075	0	1.99567	0	Y <= N	0.907123	0.0340909	#NAME?	0.657948	13.367	0	0	0	0	0	0	0	0	0	0	0	0	0	0	0	0	0	0	0	0	0	0	0	0	0	0	0	0	0	0	0	0	0	0	0
PWY-4984: urea cycle|g__Clostridium.s__Clostridium_disporicum	-0.200265	0.0661105	0.0566646	-0.075	0.075	0	1.64627	0	Y <= N	0.748307	0.0340909	#NAME?	0.657948	11.8379	0	0	0	0	0	0	0	0	0	0	0	0	0	0	0	0	0	0	0	0	0	0	0	0	0	0	0	0	0	0	0	0	0	0	0
PWY-5188: tetrapyrrole biosynthesis I (from glutamate)|g__Clostridium.s__Clostridium_disporicum	-0.200265	0.0661105	0.0566646	-0.075	0.075	0	1.78768	0	Y <= N	0.812581	0.0340909	#NAME?	0.657948	13.0802	0	0	0	0	0	0	0	0	0	0	0	0	0	0	0	0	0	0	0	0	0	0	0	0	0	0	0	0	0	0	0	0	0	0	0
ARO-PWY: chorismate biosynthesis I|g__Eisenbergiella.s__Eisenbergiella_tayi	0.200215	0.0661788	0.0871155	0.117708	0.05	0.166667	2.41387	12.3411	N <= Y	7.82874	0.113636	2.35405	0.657948	0	0	0	0	0	0	0	0	0	0	0	0	0	0	0	0	0	0	0	0	0	10.6939	0	0	0	0	0	0	0	0	0	0	0	0	0	0
COMPLETE-ARO-PWY: superpathway of aromatic amino acid biosynthesis|g__Eisenbergiella.s__Eisenbergiella_tayi	0.200215	0.0661788	0.0871155	0.117708	0.05	0.166667	2.46884	12.4407	N <= Y	7.90803	0.113636	2.33316	0.657948	0	0	0	0	0	0	0	0	0	0	0	0	0	0	0	0	0	0	0	0	0	10.7361	0	0	0	0	0	0	0	0	0	0	0	0	0	0
PWY-6163: chorismate biosynthesis from 3-dehydroquinate|g__Eisenbergiella.s__Eisenbergiella_tayi	0.200215	0.0661788	0.0871155	0.117708	0.05	0.166667	2.32651	11.405	N <= Y	7.27843	0.113636	2.29343	0.657948	0	0	0	0	0	0	0	0	0	0	0	0	0	0	0	0	0	0	0	0	0	10.0799	0	0	0	0	0	0	0	0	0	0	0	0	0	0
SER-GLYSYN-PWY: superpathway of L-serine and glycine biosynthesis I|g__Bacteroides.s__Bacteroides_stercoris	-0.200207	0.0661896	0.0674121	-0.183854	0.375	0.229167	247.671	34.7393	Y <= N	131.527	0.295455	-2.83379	0.657948	0	0	0	0	0	0	0	0	0	6.12587	0	1503.59	49.7452	0	0	206.225	0	0	80.1529	0	442.94	70.0364	443.958	0	0	2232.05	0	150.296	0	7.2854	0	0	25.0041	0	67.5495	0
PWY-6123: inosine-5-phosphate biosynthesis I|g__Odoribacter.s__Odoribacter_splanchnicus	0.200106	0.0663295	0.102027	0.180208	0.325	0.458333	17.3988	35.0468	N <= Y	27.0249	0.397727	1.0103	0.657948	31.7604	0	0	0	31.7999	0	0	61.1372	0	22.8294	0	29.4532	0	41.5018	0	0	0	0	21.944	41.4523	24.8194	0	0	0	0	81.498	0	95.5137	59.9188	143.028	0	0	0	0	15.8143	0
PWY-5686: UMP biosynthesis I|g__Coprococcus.s__Coprococcus_comes	0.200094	0.0663466	0.0757386	0.211458	0.475	0.625	55.8963	93.4117	N <= Y	76.3592	0.556818	0.740851	0.657948	26.0528	0	48.3986	0	0	0	0	0	0	18.0223	164.559	0	61.5663	139.424	0	405.073	76.5847	0	105.666	0	118.506	294.058	171.177	313.573	23.8758	0	0	109.008	0	56.6224	192.83	97.3114	79.6314	0	161.765	0
PWY-6386: UDP-N-acetylmuramoyl-pentapeptide biosynthesis II (lysine-containing)|g__Firmicutes_unclassified.s__Firmicutes_bacterium_CAG_83	0.200011	0.0664613	0.0560904	0.226562	0.425	0.645833	45.3055	73.2165	N <= Y	60.5297	0.545455	0.692482	0.657948	0	166.187	67.9769	99.6244	103.584	0	0	0	49.5382	24.5122	0	0	0	149.491	0	0	64.0062	0	0	30.0866	58.7971	176.531	13.0004	0	51.2973	392.94	50.9944	257.389	94.309	74.7876	48.4691	29.1155	22.9914	0	18.2813	0
PWY-6125: superpathway of guanosine nucleotides de novo biosynthesis II|g__Veillonella.s__Veillonella_infantium	0.199819	0.0667282	0.0611267	0.171354	0.125	0.3125	3.97892	6.44018	N <= Y	5.32143	0.227273	0.694724	0.657948	0	0	0	0	0	0	0	0	0	69.9925	0	0	6.09332	0	0	25.493	0	0	9.48666	13.4752	0	6.58583	0	9.48787	0	0	0	0	0	0	0	0	0	0	0	18.5005
PWY-7219: adenosine ribonucleotides de novo biosynthesis|g__Actinomyces.s__Actinomyces_odontolyticus	0.199653	0.0669591	0.10621	0.120313	0.075	0.1875	0.599317	2.81892	N <= Y	1.81001	0.136364	2.23375	0.657948	0	0	0	0	0	0	0	0	0	0	0	6.47319	0	0	3.51275	0	0	0	0	0	0	0	0	0	0	0	0	0	0	10.1871	0	0	0	0	0	0
PEPTIDOGLYCANSYN-PWY: peptidoglycan biosynthesis I (meso-diaminopimelate containing)|g__Oscillibacter.s__Oscillibacter_sp_57_20	0.199272	0.0674926	0.0598963	0.207292	0.3	0.479167	13.7898	27.0708	N <= Y	21.034	0.397727	0.973141	0.657948	0	30.4729	0	23.9824	0	0	0	52.8606	13.7799	14.3465	0	0	24.603	32.9425	0	0	33.4842	0	0	18.4083	0	0	21.6444	0	0	172.298	0	54.0886	0	140.092	25.583	0	44.8026	0	23.5172	20.7797
PWY-6386: UDP-N-acetylmuramoyl-pentapeptide biosynthesis II (lysine-containing)|g__Coprococcus.s__Coprococcus_comes	0.199047	0.0678095	0.0753395	0.2125	0.5	0.625	55.0308	94.0059	N <= Y	76.29	0.568182	0.772513	0.657948	16.4428	0	51.2198	0	0	0	0	17.2575	0	17.2684	153.357	0	56.9749	157.642	0	400.805	87.8953	0	118.381	0	108.878	273.107	159.625	300.047	28.3882	0	0	124.672	0	71.7623	175.79	80.8705	70.484	0	168.689	0
PWY-6609: adenine and adenosine salvage III|g__Klebsiella.s__Klebsiella_pneumoniae	-0.199035	0.0678257	0.0627689	-0.163542	0.3	0.125	22.7427	62.4243	Y <= N	44.3872	0.204545	1.4567	0.657948	0	8.1051	0	0	0	0	0	2.47632	16.0443	0	0	207.937	0	0	0	0	207.417	0	0	0	0	1328.49	0	0	0	0	0	0	0	0	0	0	0	0	0	0
PWY66-422|g__Streptococcus.s__Streptococcus_salivarius	0.198851	0.0680854	0.0570704	0.236458	0.75	0.895833	57.707	95.1047	N <= Y	78.1058	0.829545	0.72077	0.657948	0	81.2882	50.8774	80.5211	62.7678	35.1402	0	0	12.1665	79.6784	31.2211	2.36639	27.3325	84.4945	50.3367	141.364	18.9735	116.556	23.8473	70.6853	61.5649	115.882	60.423	86.5835	27.9845	132.365	29.1849	63.0474	0	38.4986	29.7269	92.4406	10.386	46.3664	0	769
OANTIGEN-PWY: O-antigen building blocks biosynthesis (E. coli)|g__Streptococcus.s__Streptococcus_parasanguinis	0.198847	0.0680913	0.0707862	0.202083	0.275	0.541667	8.38945	12.5378	N <= Y	10.6522	0.420455	0.579633	0.657948	0	0	0	9.86062	0	0	0	0	0	0	19.4932	0	24.9715	0	0	16.2691	0	14.7248	8.69739	15.991	20.3854	28.5283	8.74953	18.0848	8.33494	0	8.25289	25.682	0	0	0	14.9133	0	0	0	52.1998
CALVIN-PWY: Calvin-Benson-Bassham cycle|g__Klebsiella.s__Klebsiella_pneumoniae	-0.198839	0.0681028	0.0599088	-0.157812	0.275	0.104167	33.4087	104.077	Y <= N	71.9553	0.181818	1.63936	0.657948	0	15.4405	0	0	0	0	0	31.4848	0	0	0	75.652	0	0	0	0	617.132	0	0	0	0	2253.74	0	0	0	0	0	0	0	0	0	0	0	0	0	0
P221-PWY: octane oxidation	-0.198699	0.0683016	0.0651926	-0.220312	0.725	0.4375	43.7094	94.7045	Y <= N	71.5249	0.568182	1.11549	0.657948	13.6378	45.8129	0	0	0	14.7984	0	0	21.393	0	0	263.083	0	0	0	9.52113	167.612	0	20.6474	0	8.97235	1056.14	26.7486	0	0	19.7592	22.9241	19.5317	8.106	0	0	0	0	9.85006	0	0
HOMOSER-METSYN-PWY: L-methionine biosynthesis I|g__Coprococcus.s__Coprococcus_comes	0.198464	0.0686349	0.076785	0.211458	0.5	0.625	57.2989	97.7048	N <= Y	79.3385	0.568182	0.769922	0.657948	20.7053	0	49.9595	0	0	0	0	20.651	0	22.4429	172.513	0	55.2495	144.04	0	413.293	88.8157	0	122.011	0	112.52	257.343	156.93	327.766	28.4205	0	0	122.18	0	67.65	181.445	90.1602	74.734	0	158.773	0
NONMEVIPP-PWY: methylerythritol phosphate pathway I|g__Bacteroides.s__Bacteroides_stercoris	-0.198335	0.0688188	0.0735611	-0.175	0.35	0.208333	282.561	38.4006	Y <= N	149.383	0.272727	-2.87936	0.657948	0	0	0	0	0	0	0	0	0	17.4141	0	1654.02	82.9381	0	0	244.235	0	0	89.8699	0	540.981	81.4772	559.703	0	0	2401.03	0	159.477	0	0	0	0	40.2511	0	76.1945	0
PWY-7282: 4-amino-2-methyl-5-diphosphomethylpyrimidine biosynthesis II|g__Streptococcus.s__Streptococcus_sanguinis	0.198108	0.0691431	0.0598356	0.117188	0.025	0.145833	0.230382	0.81628	N <= Y	0.549963	0.0909091	1.82504	0.657948	0	0	0	0	0	0	0	0	0	0	0	0	0	0	0	7.56179	0	0	0	0	0	0	0	0	0	0	0	7.1904	0	0	0	0	0	0	0	0
PWY-4242|g__Eubacterium.s__Eubacterium_hallii	0.198096	0.0691613	0.0660265	0.197396	0.275	0.4375	6.7627	15.8808	N <= Y	11.7362	0.363636	1.23161	0.657948	0	0	0	0	22.4942	0	0	0	0	0	0	0	0	0	30.9517	0	25.6315	0	21.5711	0	0	18.4073	19.0332	0	11.1965	25.0434	0	0	9.28749	37.6099	0	0	52.1684	0	0	19.2091
PWY-6387: UDP-N-acetylmuramoyl-pentapeptide biosynthesis I (meso-diaminopimelate containing)|g__Oscillibacter.s__Oscillibacter_sp_57_20	0.198095	0.0691624	0.0611959	0.20625	0.3	0.479167	13.5477	26.4991	N <= Y	20.6121	0.397727	0.967893	0.657948	0	28.7614	0	23.9567	0	0	0	53.3214	13.9174	15.2969	0	0	24.1278	32.1987	0	0	32.6532	0	0	17.6181	0	0	20.6105	0	0	171.896	0	54.3878	0	137.342	25.7392	0	45.1034	0	21.7724	20.3894
PWY-6124: inosine-5-phosphate biosynthesis II|g__Odoribacter.s__Odoribacter_splanchnicus	0.197713	0.0697115	0.106062	0.178125	0.325	0.458333	17.2558	34.3105	N <= Y	26.5584	0.397727	0.991564	0.657948	30.9835	0	0	0	38.1636	0	0	57.5027	0	21.7133	0	29.7773	0	40.9175	0	0	0	0	21.8652	40.425	27.5495	0	0	0	0	77.8787	0	98.4701	57.2411	140.619	0	0	0	0	14.21	0
RIBOSYN2-PWY: flavin biosynthesis I (bacteria and plants)|g__Veillonella.s__Veillonella_sp_T11011_6	0.197643	0.0698116	0.0554148	0.119271	0.025	0.145833	0.41506	1.45009	N <= Y	0.97962	0.0909091	1.80475	0.657948	0	0	0	0	0	0	0	0	0	2.9913	0	0	0	0	0	5.55214	0	0	5.36718	2.89621	0	0	0	0	0	0	0	0	0	0	0	0	0	0	0	16.6024
PWY-6703: preQ0 biosynthesis|g__Klebsiella.s__Klebsiella_pneumoniae	-0.197637	0.06982	0.0909649	-0.130208	0.225	0.0833333	6.17086	33.3291	Y <= N	20.9844	0.147727	2.43324	0.657948	0	2.91156	0	0	0	0	0	9.23173	0	0	0	0	0	0	0	0	81.3532	0	0	0	0	891.222	0	0	0	0	0	0	0	0	0	0	0	0	0	0
PWY-7221: guanosine ribonucleotides de novo biosynthesis|g__Odoribacter.s__Odoribacter_splanchnicus	0.197572	0.0699152	0.109811	0.177604	0.325	0.479167	19.7059	36.0512	N <= Y	28.6215	0.409091	0.871421	0.657948	42.8373	0	0	0	42.5072	0	0	83.7806	0	28.3366	0	38.1993	0	37.3084	0	0	0	0	15.9877	44.5456	40.7952	0	0	0	0	89.6929	0	112.559	47.5617	134.991	8.12733	0	0	0	13.1976	0
COBALSYN-PWY: superpathway of adenosylcobalamin salvage from cobinamide I|g__Blautia.s__Blautia_obeum	0.197548	0.0699497	0.0627669	0.229167	0.675	0.75	91.6276	153.689	N <= Y	125.479	0.715909	0.746163	0.657948	31.2576	180.129	268.91	145.144	63.2595	149.849	0	24.3757	171.375	0	0	0	37.8811	0	367.748	576.072	50.5508	0	188.283	151.638	52.5886	304.338	90.2944	0	78.0932	70.8884	164.94	165.898	111.425	131.874	33.6954	0	172.168	0	0	0
FUCCAT-PWY: fucose degradation|g__Haemophilus.s__Haemophilus_parainfluenzae	0.197238	0.0703989	0.0880922	0.1	0.025	0.125	0.607869	7.03481	N <= Y	4.11348	0.0795455	3.53268	0.657948	0	0	0	0	0	0	0	0	0	0	7.56662	0	7.26906	0	24.3148	119.28	0	0	25.9888	0	0	0	0	0	0	0	0	0	0	0	0	0	0	0	0	0
ASPASN-PWY: superpathway of L-aspartate and L-asparagine biosynthesis|g__Coprococcus.s__Coprococcus_comes	0.197136	0.0705467	0.0797437	0.209375	0.5	0.625	48.8902	82.5194	N <= Y	67.2334	0.568182	0.755188	0.657948	18.7887	0	41.685	0	0	0	0	14.068	0	19.059	138.384	0	56.4671	126.05	0	364.297	76.0945	0	109.468	0	101.767	262.153	137.557	263.934	25.0374	0	0	124.338	0	64.9669	153.808	72.2012	68.7006	0	131.774	0
PWY-6936: seleno-amino acid biosynthesis (plants)|g__Streptococcus.s__Streptococcus_parasanguinis	0.197123	0.0705659	0.0832532	0.20625	0.45	0.645833	13.689	19.3423	N <= Y	16.7726	0.556818	0.498745	0.657948	0	0	0	18.6406	10.4987	0	0	0	10.5649	0	19.443	0	41.8898	0	7.21119	29.5452	0	25.9284	0	20.922	25.0623	22.2934	17.6655	32.0213	20.5532	11.2329	8.77307	48.6405	14.5398	0	0	35.125	0	0	0	57.4669
PWY-7111: pyruvate fermentation to isobutanol (engineered)|g__Dorea.s__Dorea_longicatena	0.196967	0.0707931	0.06466	0.226042	0.575	0.75	62.3765	108.103	N <= Y	87.3185	0.670455	0.793338	0.657948	91.5092	0	138.351	0	92.1789	0	0	71.1374	143.57	23.742	40.7177	50.7571	10.9388	90.4946	81.1245	138.583	0	0	87.5422	49.5469	0	75.8434	72.332	0	66.1409	121.368	143.847	170.257	58.3592	125.886	42.1879	0	188.605	0	123.347	0
VALSYN-PWY: L-valine biosynthesis|g__Erysipelatoclostridium.s__Clostridium_spiroforme	0.196958	0.0708057	0.0742016	0.1375	0.075	0.208333	3.2614	8.94044	N <= Y	6.35906	0.147727	1.45486	0.657948	0	0	0	0	0	0	0	0	18.1034	0	0	0	0	0	0	0	0	18.8699	0	0	0	35.984	0	0	0	0	0	0	0	0	0	0	18.8505	0	0	0
PWY-6936: seleno-amino acid biosynthesis (plants)|g__Coprococcus.s__Coprococcus_comes	0.196806	0.0710291	0.0753395	0.2125	0.5	0.625	49.8834	87.4285	N <= Y	70.3626	0.568182	0.809543	0.657948	14.8093	0	75.0933	0	0	0	0	13.1555	0	12.3167	116.323	0	50.5418	120.038	0	373.042	98.5683	0	117.028	0	94.7276	232.695	117.236	370.744	30.6166	0	0	129.898	0	59.7934	158.822	79.77	75.1441	0	138.391	0
PWY-5100: pyruvate fermentation to acetate and lactate II|g__Actinomyces.s__Actinomyces_odontolyticus	0.196791	0.0710508	0.0816436	0.119792	0.05	0.166667	0.348038	2.19936	N <= Y	1.35785	0.113636	2.65976	0.657948	0	0	0	0	0	0	0	0	0	0	0	0	0	0	2.05783	0	0	0	0	0	0	0	0	0	0	0	0	0	0	0	0	0	0	0	0	0
COA-PWY-1: superpathway of coenzyme A biosynthesis III (mammals)|g__Alistipes.s__Alistipes_inops	0.19663	0.0712865	0.112735	0.0625	0	0.0625	0	28.7038	N <= Y	15.6566	0.0340909	Inf	0.657948	0	0	0	0	0	0	0	0	0	0	0	0	0	0	0	0	0	0	0	0	0	0	0	0	0	0	0	0	0	0	0	0	0	0	0	0
DTDPRHAMSYN-PWY: dTDP-&beta;-L-rhamnose biosynthesis|g__Alistipes.s__Alistipes_inops	0.19663	0.0712865	0.112735	0.0625	0	0.0625	0	28.8599	N <= Y	15.7418	0.0340909	Inf	0.657948	0	0	0	0	0	0	0	0	0	0	0	0	0	0	0	0	0	0	0	0	0	0	0	0	0	0	0	0	0	0	0	0	0	0	0	0
HISDEG-PWY: L-histidine degradation I|g__Alistipes.s__Alistipes_inops	0.19663	0.0712865	0.112735	0.0625	0	0.0625	0	23.6291	N <= Y	12.8886	0.0340909	Inf	0.657948	0	0	0	0	0	0	0	0	0	0	0	0	0	0	0	0	0	0	0	0	0	0	0	0	0	0	0	0	0	0	0	0	0	0	0	0
NONMEVIPP-PWY: methylerythritol phosphate pathway I|g__Alistipes.s__Alistipes_inops	0.19663	0.0712865	0.112735	0.0625	0	0.0625	0	27.0143	N <= Y	14.7351	0.0340909	Inf	0.657948	0	0	0	0	0	0	0	0	0	0	0	0	0	0	0	0	0	0	0	0	0	0	0	0	0	0	0	0	0	0	0	0	0	0	0	0
PANTO-PWY: phosphopantothenate biosynthesis I|g__Alistipes.s__Alistipes_inops	0.19663	0.0712865	0.112735	0.0625	0	0.0625	0	29.5141	N <= Y	16.0986	0.0340909	Inf	0.657948	0	0	0	0	0	0	0	0	0	0	0	0	0	0	0	0	0	0	0	0	0	0	0	0	0	0	0	0	0	0	0	0	0	0	0	0
PEPTIDOGLYCANSYN-PWY: peptidoglycan biosynthesis I (meso-diaminopimelate containing)|g__Alistipes.s__Alistipes_inops	0.19663	0.0712865	0.112735	0.0625	0	0.0625	0	28.3823	N <= Y	15.4813	0.0340909	Inf	0.657948	0	0	0	0	0	0	0	0	0	0	0	0	0	0	0	0	0	0	0	0	0	0	0	0	0	0	0	0	0	0	0	0	0	0	0	0
PWY-3841: folate transformations II (plants)|g__Alistipes.s__Alistipes_inops	0.19663	0.0712865	0.112735	0.0625	0	0.0625	0	26.9869	N <= Y	14.7201	0.0340909	Inf	0.657948	0	0	0	0	0	0	0	0	0	0	0	0	0	0	0	0	0	0	0	0	0	0	0	0	0	0	0	0	0	0	0	0	0	0	0	0
PWY-5695: inosine 5-phosphate degradation|g__Alistipes.s__Alistipes_inops	0.19663	0.0712865	0.112735	0.0625	0	0.0625	0	30.0132	N <= Y	16.3708	0.0340909	Inf	0.657948	0	0	0	0	0	0	0	0	0	0	0	0	0	0	0	0	0	0	0	0	0	0	0	0	0	0	0	0	0	0	0	0	0	0	0	0
PWY-6121: 5-aminoimidazole ribonucleotide biosynthesis I|g__Alistipes.s__Alistipes_inops	0.19663	0.0712865	0.112735	0.0625	0	0.0625	0	28.6296	N <= Y	15.6162	0.0340909	Inf	0.657948	0	0	0	0	0	0	0	0	0	0	0	0	0	0	0	0	0	0	0	0	0	0	0	0	0	0	0	0	0	0	0	0	0	0	0	0
PWY-6122: 5-aminoimidazole ribonucleotide biosynthesis II|g__Alistipes.s__Alistipes_inops	0.19663	0.0712865	0.112735	0.0625	0	0.0625	0	27.9178	N <= Y	15.2279	0.0340909	Inf	0.657948	0	0	0	0	0	0	0	0	0	0	0	0	0	0	0	0	0	0	0	0	0	0	0	0	0	0	0	0	0	0	0	0	0	0	0	0
PWY-6123: inosine-5-phosphate biosynthesis I|g__Alistipes.s__Alistipes_inops	0.19663	0.0712865	0.112735	0.0625	0	0.0625	0	26.8939	N <= Y	14.6694	0.0340909	Inf	0.657948	0	0	0	0	0	0	0	0	0	0	0	0	0	0	0	0	0	0	0	0	0	0	0	0	0	0	0	0	0	0	0	0	0	0	0	0
PWY-6124: inosine-5-phosphate biosynthesis II|g__Alistipes.s__Alistipes_inops	0.19663	0.0712865	0.112735	0.0625	0	0.0625	0	26.6335	N <= Y	14.5274	0.0340909	Inf	0.657948	0	0	0	0	0	0	0	0	0	0	0	0	0	0	0	0	0	0	0	0	0	0	0	0	0	0	0	0	0	0	0	0	0	0	0	0
PWY-6125: superpathway of guanosine nucleotides de novo biosynthesis II|g__Alistipes.s__Alistipes_inops	0.19663	0.0712865	0.112735	0.0625	0	0.0625	0	28.5299	N <= Y	15.5618	0.0340909	Inf	0.657948	0	0	0	0	0	0	0	0	0	0	0	0	0	0	0	0	0	0	0	0	0	0	0	0	0	0	0	0	0	0	0	0	0	0	0	0
PWY-6126: superpathway of adenosine nucleotides de novo biosynthesis II|g__Alistipes.s__Alistipes_inops	0.19663	0.0712865	0.112735	0.0625	0	0.0625	0	28.7614	N <= Y	15.688	0.0340909	Inf	0.657948	0	0	0	0	0	0	0	0	0	0	0	0	0	0	0	0	0	0	0	0	0	0	0	0	0	0	0	0	0	0	0	0	0	0	0	0
PWY-6277: superpathway of 5-aminoimidazole ribonucleotide biosynthesis|g__Alistipes.s__Alistipes_inops	0.19663	0.0712865	0.112735	0.0625	0	0.0625	0	27.9178	N <= Y	15.2279	0.0340909	Inf	0.657948	0	0	0	0	0	0	0	0	0	0	0	0	0	0	0	0	0	0	0	0	0	0	0	0	0	0	0	0	0	0	0	0	0	0	0	0
PWY-6386: UDP-N-acetylmuramoyl-pentapeptide biosynthesis II (lysine-containing)|g__Alistipes.s__Alistipes_inops	0.19663	0.0712865	0.112735	0.0625	0	0.0625	0	28.5509	N <= Y	15.5732	0.0340909	Inf	0.657948	0	0	0	0	0	0	0	0	0	0	0	0	0	0	0	0	0	0	0	0	0	0	0	0	0	0	0	0	0	0	0	0	0	0	0	0
PWY-6387: UDP-N-acetylmuramoyl-pentapeptide biosynthesis I (meso-diaminopimelate containing)|g__Alistipes.s__Alistipes_inops	0.19663	0.0712865	0.112735	0.0625	0	0.0625	0	28.3957	N <= Y	15.4886	0.0340909	Inf	0.657948	0	0	0	0	0	0	0	0	0	0	0	0	0	0	0	0	0	0	0	0	0	0	0	0	0	0	0	0	0	0	0	0	0	0	0	0
PWY-7197: pyrimidine deoxyribonucleotide phosphorylation|g__Alistipes.s__Alistipes_inops	0.19663	0.0712865	0.112735	0.0625	0	0.0625	0	30.8812	N <= Y	16.8443	0.0340909	Inf	0.657948	0	0	0	0	0	0	0	0	0	0	0	0	0	0	0	0	0	0	0	0	0	0	0	0	0	0	0	0	0	0	0	0	0	0	0	0
PWY-7219: adenosine ribonucleotides de novo biosynthesis|g__Alistipes.s__Alistipes_inops	0.19663	0.0712865	0.112735	0.0625	0	0.0625	0	29.3019	N <= Y	15.9829	0.0340909	Inf	0.657948	0	0	0	0	0	0	0	0	0	0	0	0	0	0	0	0	0	0	0	0	0	0	0	0	0	0	0	0	0	0	0	0	0	0	0	0
PWY-7220: adenosine deoxyribonucleotides de novo biosynthesis II|g__Alistipes.s__Alistipes_inops	0.19663	0.0712865	0.112735	0.0625	0	0.0625	0	29.5363	N <= Y	16.1107	0.0340909	Inf	0.657948	0	0	0	0	0	0	0	0	0	0	0	0	0	0	0	0	0	0	0	0	0	0	0	0	0	0	0	0	0	0	0	0	0	0	0	0
PWY-7221: guanosine ribonucleotides de novo biosynthesis|g__Alistipes.s__Alistipes_inops	0.19663	0.0712865	0.112735	0.0625	0	0.0625	0	30.2278	N <= Y	16.4879	0.0340909	Inf	0.657948	0	0	0	0	0	0	0	0	0	0	0	0	0	0	0	0	0	0	0	0	0	0	0	0	0	0	0	0	0	0	0	0	0	0	0	0
PWY-7222: guanosine deoxyribonucleotides de novo biosynthesis II|g__Alistipes.s__Alistipes_inops	0.19663	0.0712865	0.112735	0.0625	0	0.0625	0	29.5363	N <= Y	16.1107	0.0340909	Inf	0.657948	0	0	0	0	0	0	0	0	0	0	0	0	0	0	0	0	0	0	0	0	0	0	0	0	0	0	0	0	0	0	0	0	0	0	0	0
PWY-7228: superpathway of guanosine nucleotides de novo biosynthesis I|g__Alistipes.s__Alistipes_inops	0.19663	0.0712865	0.112735	0.0625	0	0.0625	0	30.0761	N <= Y	16.4052	0.0340909	Inf	0.657948	0	0	0	0	0	0	0	0	0	0	0	0	0	0	0	0	0	0	0	0	0	0	0	0	0	0	0	0	0	0	0	0	0	0	0	0
PWY-7229: superpathway of adenosine nucleotides de novo biosynthesis I|g__Alistipes.s__Alistipes_inops	0.19663	0.0712865	0.112735	0.0625	0	0.0625	0	28.7588	N <= Y	15.6866	0.0340909	Inf	0.657948	0	0	0	0	0	0	0	0	0	0	0	0	0	0	0	0	0	0	0	0	0	0	0	0	0	0	0	0	0	0	0	0	0	0	0	0
PWY-7234: inosine-5-phosphate biosynthesis III|g__Alistipes.s__Alistipes_inops	0.19663	0.0712865	0.112735	0.0625	0	0.0625	0	26.7882	N <= Y	14.6118	0.0340909	Inf	0.657948	0	0	0	0	0	0	0	0	0	0	0	0	0	0	0	0	0	0	0	0	0	0	0	0	0	0	0	0	0	0	0	0	0	0	0	0
PYRIDNUCSYN-PWY: NAD de novo biosynthesis I (from aspartate)|g__Alistipes.s__Alistipes_inops	0.19663	0.0712865	0.112735	0.0625	0	0.0625	0	28.6864	N <= Y	15.6471	0.0340909	Inf	0.657948	0	0	0	0	0	0	0	0	0	0	0	0	0	0	0	0	0	0	0	0	0	0	0	0	0	0	0	0	0	0	0	0	0	0	0	0
PWY-7111: pyruvate fermentation to isobutanol (engineered)|g__Coprococcus.s__Coprococcus_comes	0.196579	0.0713619	0.0809601	0.209896	0.525	0.645833	90.7603	153.152	N <= Y	124.792	0.590909	0.754831	0.657948	37.4604	0	85.3821	0	0	0	0	30.4363	0	25.6949	272.337	0	102.328	221.799	0	666.85	120.586	0	196.403	0	176.674	421.104	235.281	523.636	58.5127	19.5426	0	203.912	0	104.602	282.607	142.082	133.296	0	285.149	0
PWY0-1586: peptidoglycan maturation (meso-diaminopimelate containing)|g__Klebsiella.s__Klebsiella_pneumoniae	-0.196502	0.0714746	0.0679778	-0.160417	0.3	0.125	85.3622	209.517	Y <= N	153.083	0.204545	1.2954	0.657948	0	33.1094	0	0	0	0	0	120.59	35.5033	0	0	1013.34	0	0	0	0	950.306	0	0	0	0	5131.28	0	0	0	0	0	0	0	0	0	0	0	0	0	0
PWY-6936: seleno-amino acid biosynthesis (plants)|g__Klebsiella.s__Klebsiella_pneumoniae	-0.196343	0.071709	0.0679778	-0.160417	0.3	0.125	18.3877	75.1259	Y <= N	49.3358	0.204545	2.03057	0.657948	0	11.6864	0	0	0	0	0	25.5124	14.2401	0	0	39.3805	0	0	0	0	291.703	0	0	0	0	1896.92	0	0	0	0	0	0	0	0	0	0	0	0	0	0
PWY-7219: adenosine ribonucleotides de novo biosynthesis|g__Odoribacter.s__Odoribacter_splanchnicus	0.196297	0.0717764	0.112352	0.175	0.325	0.458333	23.6262	46.1139	N <= Y	35.8922	0.397727	0.964815	0.657948	37.6161	0	0	0	49.4633	0	0	82.0387	0	33.6017	0	49.2896	0	50.7703	0	0	0	0	26.6767	58.0379	56.5212	0	0	0	0	116.389	0	130.65	58.7667	173.798	0	0	0	0	29.8899	0
ILEUSYN-PWY: L-isoleucine biosynthesis I (from threonine)|g__Bifidobacterium.s__Bifidobacterium_breve	-0.196234	0.0718692	0.0848287	-0.183333	0.45	0.270833	227.958	57.9521	Y <= N	135.227	0.352273	-1.97584	0.657948	0	18.6034	0	64.0575	0	30.7475	0	0	0	29.8926	0	22.1688	0	0	0	56.2497	6.37389	1601.07	0	0	0	0	0	0	0	0	0	0	0	12.2713	0	0	0	32.139	0	276.711
PWY-7357: thiamine phosphate formation from pyrithiamine and oxythiamine (yeast)|g__Coprococcus.s__Coprococcus_comes	0.196178	0.0719517	0.078253	0.210417	0.5	0.625	54.9124	94.8168	N <= Y	76.6784	0.568182	0.788011	0.657948	20.6763	0	52.4848	0	0	0	0	12.8146	0	12.4105	182.396	0	57.4315	165.892	0	425.031	72.2445	0	132.841	0	90.9062	336.201	136.062	325.191	25.2375	0	0	103.42	0	55.3764	185.102	90.767	64.6735	0	198.608	0
PWY-724: superpathway of L-lysine, L-threonine and L-methionine biosynthesis II|g__Veillonella.s__Veillonella_atypica	0.196152	0.0719902	0.0678354	0.140625	0.075	0.208333	1.98161	8.90435	N <= Y	5.75765	0.147727	2.16784	0.657948	0	0	0	0	0	0	0	0	0	101.193	25.1558	0	14.7047	0	0	32.3921	0	62.4584	0	15.9689	0	0	10.7324	0	0	0	0	0	0	0	0	0	0	0	0	0
PWY-6737: starch degradation V|g__Firmicutes_unclassified.s__Firmicutes_bacterium_CAG_94	0.196021	0.0721842	0.112735	0.0625	0	0.0625	0	0.888648	N <= Y	0.484717	0.0340909	Inf	0.657948	0	0	0	0	0	0	0	0	0	0	0	0	0	0	0	0	0	0	0	0	0	0	0	0	0	0	0	0	0	0	0	0	0	0	0	0
PWY-6700: queuosine biosynthesis I (de novo)|g__Odoribacter.s__Odoribacter_splanchnicus	0.19599	0.0722304	0.112352	0.175	0.325	0.458333	21.3296	41.7445	N <= Y	32.465	0.397727	0.968731	0.657948	42.9933	0	0	0	37.1546	0	0	77.9816	0	21.4837	0	34.3746	0	46.8507	0	0	0	0	25.3938	39.9077	57.1799	0	0	0	0	82.2217	0	121.054	70.892	140.226	0	0	0	0	16.4806	0
PWY-5695: inosine 5-phosphate degradation|g__Firmicutes_unclassified.s__Firmicutes_bacterium_CAG_94	0.195959	0.0722773	0.112735	0.0625	0	0.0625	0	0.935294	N <= Y	0.510161	0.0340909	Inf	0.657948	0	0	0	0	0	0	0	0	0	0	0	0	0	0	0	0	0	0	0	0	0	0	0	0	0	0	0	0	0	0	0	0	0	0	0	0
PWY-6609: adenine and adenosine salvage III|g__Firmicutes_unclassified.s__Firmicutes_bacterium_CAG_94	0.195959	0.0722773	0.112735	0.0625	0	0.0625	0	0.903483	N <= Y	0.492809	0.0340909	Inf	0.657948	0	0	0	0	0	0	0	0	0	0	0	0	0	0	0	0	0	0	0	0	0	0	0	0	0	0	0	0	0	0	0	0	0	0	0	0
PWY-5667: CDP-diacylglycerol biosynthesis I|g__Firmicutes_unclassified.s__Firmicutes_bacterium_CAG_94	0.19593	0.0723195	0.112735	0.0625	0	0.0625	0	0.905696	N <= Y	0.494016	0.0340909	Inf	0.657948	0	0	0	0	0	0	0	0	0	0	0	0	0	0	0	0	0	0	0	0	0	0	0	0	0	0	0	0	0	0	0	0	0	0	0	0
PWY-7221: guanosine ribonucleotides de novo biosynthesis|g__Firmicutes_unclassified.s__Firmicutes_bacterium_CAG_94	0.19593	0.0723195	0.112735	0.0625	0	0.0625	0	1.10356	N <= Y	0.601942	0.0340909	Inf	0.657948	0	0	0	0	0	0	0	0	0	0	0	0	0	0	0	0	0	0	0	0	0	0	0	0	0	0	0	0	0	0	0	0	0	0	0	0
PWY0-1319: CDP-diacylglycerol biosynthesis II|g__Firmicutes_unclassified.s__Firmicutes_bacterium_CAG_94	0.19593	0.0723195	0.112735	0.0625	0	0.0625	0	0.905696	N <= Y	0.494016	0.0340909	Inf	0.657948	0	0	0	0	0	0	0	0	0	0	0	0	0	0	0	0	0	0	0	0	0	0	0	0	0	0	0	0	0	0	0	0	0	0	0	0
PWY-5973: cis-vaccenate biosynthesis|g__Bacteroides.s__Bacteroides_stercoris	-0.195776	0.072548	0.0738809	-0.179688	0.375	0.229167	264.72	37.0204	Y <= N	140.52	0.295455	-2.83807	0.657948	0	0	0	0	0	0	0	0	0	10.521	0	1564.27	72.115	0	0	228.331	0	0	120.446	0	536.325	76.1361	584.065	0	0	2227.33	0	165.046	0	13.5176	0	0	28.5803	0	87.3465	0
PWY-7663: gondoate biosynthesis (anaerobic)|g__Bacteroides.s__Bacteroides_stercoris	-0.195776	0.072548	0.0738809	-0.179688	0.375	0.229167	267.27	37.6626	Y <= N	142.029	0.295455	-2.82709	0.657948	0	0	0	0	0	0	0	0	0	12.8971	0	1550.86	73.8036	0	0	228.866	0	0	123.246	0	528.129	74.6774	581.783	0	0	2247.32	0	164.141	0	13.778	0	0	26.6327	0	89.1553	0
FASYN-INITIAL-PWY: superpathway of fatty acid biosynthesis initiation (E. coli)|g__Clostridium.s__Clostridium_sp_CAG_253	-0.195723	0.0726272	0.0527468	-0.105729	0.125	0.0208333	18.1137	1.37845	Y <= N	8.98539	0.0681818	-3.71596	0.657948	0	0	0	0	0	0	423.649	114.66	0	0	0	0	0	0	0	0	0	0	0	0	91.239	0	0	0	0	0	0	0	0	0	0	0	0	0	0	0
RIBOSYN2-PWY: flavin biosynthesis I (bacteria and plants)|g__Veillonella.s__Veillonella_infantium	0.195683	0.072687	0.0606872	0.193229	0.225	0.395833	4.55267	11.5504	N <= Y	8.36962	0.318182	1.34316	0.657948	0	0	0	0	25.4554	0	12.7973	0	0	102.583	11.8062	0	14.5602	0	9.18457	41.0478	0	21.5199	40.2308	60.3391	7.0052	34.084	37.4782	12.0727	0	0	0	0	0	0	0	0	3.86767	0	0	3.04471
PWY-3841: folate transformations II (plants)|g__Coprococcus.s__Coprococcus_comes	0.195552	0.0728825	0.0807577	0.209375	0.525	0.625	55.6558	93.2431	N <= Y	76.158	0.579545	0.744463	0.657948	20.3641	0	53.3221	0	0	0	0	17.9772	0	12.8917	144.188	0	68.4993	155.819	0	385.668	58.5844	0	127.462	0	114.084	265.808	149.335	319.265	31.7945	7.49727	0	124.763	0	69.2745	167.144	77.8337	73.6024	0	151.292	0
COA-PWY-1: superpathway of coenzyme A biosynthesis III (mammals)|g__Eisenbergiella.s__Eisenbergiella_tayi	0.19555	0.0728851	0.105635	0.132292	0.1	0.229167	3.91518	15.885	N <= Y	10.4442	0.170455	2.02051	0.657948	0	0	0	0	0	0	0	0	0	0	0	10.5728	0	0	0	0	0	0	0	0	0	0	0	0	0	0	0	6.88409	0	0	0	0	0	0	0	0
PWY-6385: peptidoglycan biosynthesis III (mycobacteria)|g__Firmicutes_unclassified.s__Firmicutes_bacterium_CAG_83	0.19517	0.0734551	0.0619972	0.221354	0.425	0.645833	42.3622	68.6677	N <= Y	56.7107	0.545455	0.696854	0.657948	0	159.728	55.706	97.6351	91.7319	0	0	0	44.7009	24.0235	0	0	0	142.538	0	0	60.5882	0	0	28.1982	56.6238	166.845	12.3432	0	50.7224	366.962	47.7128	232.725	93.9845	66.0974	41.4095	28.5884	22.5263	0	19.5855	0
NONMEVIPP-PWY: methylerythritol phosphate pathway I|g__Dorea.s__Dorea_longicatena	0.195012	0.0736935	0.0630006	0.215625	0.4	0.5625	25.8359	50.7059	N <= Y	39.4014	0.488636	0.972779	0.657948	42.3356	0	68.7608	0	41.8443	0	0	21.3298	65.4523	0	0	18.6314	0	0	0	60.8759	0	0	41.9993	0	0	29.2139	0	0	33.5985	59.8369	113.188	57.4668	0	73.4249	0	0	58.017	0	58.4916	0
PEPTIDOGLYCANSYN-PWY: peptidoglycan biosynthesis I (meso-diaminopimelate containing)|g__Firmicutes_unclassified.s__Firmicutes_bacterium_CAG_83	0.19491	0.0738468	0.063305	0.221875	0.45	0.666667	45.5329	72.6247	N <= Y	60.3102	0.568182	0.67355	0.657948	0	165.726	62.2363	99.9737	97.868	0	0	0	46.9385	25.8414	0	0	0	148.032	0	0	64.5191	0	0	28.1982	59.4796	173.019	13.9699	0	55.8456	382.621	50.0525	241.498	101.31	76.9246	46.9962	35.4572	27.5482	0	23.7524	0
PWY-6123: inosine-5-phosphate biosynthesis I|g__Coprococcus.s__Coprococcus_comes	0.194681	0.0741926	0.0822819	0.208333	0.525	0.625	55.7258	96.2111	N <= Y	77.8087	0.579545	0.787858	0.657948	19.1214	0	52.0032	0	0	0	0	13.542	0	21.8446	154.008	0	66.1484	155.26	0	388.562	80.318	0	126.411	0	104.825	269.723	153.944	335.877	31.0545	10.9995	0	138.884	0	66.5635	171.841	107.018	64.3269	0	148.775	0
PWY-7111: pyruvate fermentation to isobutanol (engineered)|g__Odoribacter.s__Odoribacter_splanchnicus	0.194578	0.0743501	0.112352	0.175	0.325	0.458333	19.1051	35.6856	N <= Y	28.149	0.397727	0.901384	0.657948	36.3741	0	0	0	41.1913	0	0	69.0274	0	24.1514	0	35.5772	0	51.8817	0	0	0	0	26.7527	42.5116	37.7925	0	0	0	0	86.3015	0	93.5934	45.8622	110.896	0	0	0	0	14.9855	0
VALSYN-PWY: L-valine biosynthesis|g__Odoribacter.s__Odoribacter_splanchnicus	0.194578	0.0743501	0.112352	0.175	0.325	0.458333	19.1051	35.6856	N <= Y	28.149	0.397727	0.901384	0.657948	36.3741	0	0	0	41.1913	0	0	69.0274	0	24.1514	0	35.5772	0	51.8817	0	0	0	0	26.7527	42.5116	37.7925	0	0	0	0	86.3015	0	93.5934	45.8622	110.896	0	0	0	0	14.9855	0
PWY-6122: 5-aminoimidazole ribonucleotide biosynthesis II|g__Dorea.s__Dorea_longicatena	0.194556	0.074383	0.0671702	0.223958	0.575	0.75	37.2298	65.8512	N <= Y	52.8414	0.670455	0.822753	0.657948	55.6905	0	86.5456	0	48.2937	0	0	40.5462	76.6346	10.0549	23.9177	29.2319	9.36838	46.5488	45.1775	76.4738	0	0	51.7348	26.8837	0	48.8943	28.0221	0	40.3269	54.6172	102.46	107.193	29.5748	69.3241	17.2836	0	85.2369	0	71.5716	0
PWY-6277: superpathway of 5-aminoimidazole ribonucleotide biosynthesis|g__Dorea.s__Dorea_longicatena	0.194556	0.074383	0.0671702	0.223958	0.575	0.75	37.2298	65.8512	N <= Y	52.8414	0.670455	0.822753	0.657948	55.6905	0	86.5456	0	48.2937	0	0	40.5462	76.6346	10.0549	23.9177	29.2319	9.36838	46.5488	45.1775	76.4738	0	0	51.7348	26.8837	0	48.8943	28.0221	0	40.3269	54.6172	102.46	107.193	29.5748	69.3241	17.2836	0	85.2369	0	71.5716	0
RIBOSYN2-PWY: flavin biosynthesis I (bacteria and plants)|g__Coprococcus.s__Coprococcus_comes	0.194478	0.0745022	0.084355	0.20625	0.5	0.625	53.8536	90.0783	N <= Y	73.6125	0.568182	0.742137	0.657948	16.0462	0	54.4095	0	0	0	0	17.5745	0	15.4724	170.587	0	57.9165	149.346	0	373.537	62.9524	0	106.87	0	101.07	252.861	132.275	283.437	21.7177	0	0	134.278	0	58.9613	186.367	77.6191	60.7125	0	154.79	0
PWY-5103: L-isoleucine biosynthesis III|g__Bifidobacterium.s__Bifidobacterium_breve	-0.194428	0.0745776	0.0884387	-0.18125	0.45	0.270833	187.524	52.8369	Y <= N	114.058	0.352273	-1.82746	0.657948	0	15.0115	0	39.7478	0	15.7128	0	0	0	23.8035	0	18.6682	0	0	0	34.2793	5.79085	1505.19	0	0	0	0	0	0	0	0	0	0	0	6.23661	0	0	0	30.6467	0	235.746
GLYOXYLATE-BYPASS: glyoxylate cycle|g__Klebsiella.s__Klebsiella_pneumoniae	-0.194321	0.0747404	0.0697911	-0.159375	0.3	0.125	15.5722	68.827	Y <= N	44.6203	0.204545	2.144	0.657948	0	23.0907	0	0	0	0	0	6.39104	10.0258	0	0	108.785	0	0	0	0	162.766	0	0	0	0	1713.64	0	0	0	0	0	0	0	0	0	0	0	0	0	0
PWY-6121: 5-aminoimidazole ribonucleotide biosynthesis I|g__Odoribacter.s__Odoribacter_splanchnicus	0.194302	0.0747696	0.117288	0.169792	0.3	0.4375	17.8296	35.5587	N <= Y	27.5	0.375	0.99593	0.657948	39.9202	0	0	0	27.1188	0	0	0	0	29.783	0	17.6732	0	43.1827	0	0	0	0	26.4701	46.7986	38.8093	0	0	0	0	108.938	0	120.484	54.5934	136.46	0	0	0	0	13.9001	0
BRANCHED-CHAIN-AA-SYN-PWY: superpathway of branched chain amino acid biosynthesis|g__Bifidobacterium.s__Bifidobacterium_breve	-0.194286	0.0747932	0.0884387	-0.18125	0.45	0.270833	199.112	55.9105	Y <= N	121.002	0.352273	-1.83239	0.657948	0	16.4411	0	49.5	0	19.94	0	0	0	27.4028	0	21.1598	0	0	0	40.8428	5.92321	1585.72	0	0	0	0	0	0	0	0	0	0	0	7.40774	0	0	0	31.47	0	261.168
PWY-6386: UDP-N-acetylmuramoyl-pentapeptide biosynthesis II (lysine-containing)|g__Odoribacter.s__Odoribacter_splanchnicus	0.194155	0.074994	0.112352	0.175	0.325	0.458333	19.615	37.8237	N <= Y	29.547	0.397727	0.947331	0.657948	41.8768	0	0	0	35.1974	0	0	73.7752	0	22.9748	0	28.5131	0	45.7254	0	0	0	0	27.755	43.7225	45.7722	0	0	0	0	87.7331	0	110.959	41.0502	128.205	0	0	0	0	18.4656	0
GLUTORN-PWY: L-ornithine biosynthesis I|g__Coprococcus.s__Coprococcus_comes	0.194074	0.0751171	0.0828711	0.205729	0.475	0.604167	71.027	118.44	N <= Y	96.8885	0.545455	0.737715	0.657948	0	0	67.0397	0	0	0	0	11.1029	0	0	190.078	0	71.0598	191.455	0	511.336	98.914	0	153.361	0	132.607	358.97	211.906	382.865	31.9496	0	0	162.14	0	90.2077	244.111	101.24	98.3202	0	201.279	0
COA-PWY: coenzyme A biosynthesis I (prokaryotic)|g__Peptoniphilus.s__Peptoniphilus_lacrimalis	0.193972	0.0752744	0.112735	0.0625	0	0.0625	0	0.755757	N <= Y	0.412231	0.0340909	Inf	0.657948	0	0	0	0	0	0	0	0	0	0	0	0	0	0	0	0	0	0	0	0	0	0	0	0	0	0	0	0	0	0	0	0	0	0	0	0
PWY-6609: adenine and adenosine salvage III|g__Oscillibacter.s__Oscillibacter_sp_57_20	0.193881	0.0754133	0.065491	0.2125	0.4	0.541667	22.1203	45.1137	N <= Y	34.6622	0.477273	1.02819	0.657948	0	45.4581	0	16.401	26.392	0	0	108.411	27.7715	33.496	0	0	28.5108	56.9161	0	0	35.4645	0	35.0615	44.8883	7.15457	0	49.5067	0	11.4695	249.565	0	80.0539	0	152.042	50.4156	0	65.9777	0	44.9951	41.5123
PWY-5415: catechol degradation I (meta-cleavage pathway)	-0.193699	0.0756942	0.0938434	-0.191146	0.525	0.395833	23.1567	14.5365	Y <= N	18.4547	0.454545	-0.671749	0.657948	0	37.0262	51.9153	58.6915	27.2992	0	0	0	0	0	0	0	0	20.4503	23.2499	20.429	0	74.3077	19.3375	14.0296	69.9095	30.3007	0	0	0	0	0	100.966	0	0	0	0	0	27.6913	0	0
PWY-7219: adenosine ribonucleotides de novo biosynthesis|g__Coprococcus.s__Coprococcus_comes	0.193667	0.0757432	0.085597	0.206771	0.525	0.645833	70.6241	118.765	N <= Y	96.8827	0.590909	0.749878	0.657948	22.2723	0	67.8752	0	0	0	0	28.2135	0	31.0691	186.971	0	65.8012	171.833	0	551.542	96.8039	0	152.817	0	152.494	344.391	168.478	395.641	41.4374	15.3474	0	145.374	0	77.0625	200.111	121.389	116.966	0	205.895	0
PWY-6163: chorismate biosynthesis from 3-dehydroquinate|g__Coprococcus.s__Coprococcus_comes	0.193618	0.0758181	0.084355	0.20625	0.5	0.625	77.077	126.548	N <= Y	104.061	0.568182	0.715318	0.657948	23.1135	0	71.03	0	0	0	0	22.5173	0	34.0268	218.743	0	85.0606	200.921	0	528.609	91.5438	0	168.812	0	160.505	404.696	188.01	403.153	44.2204	0	0	175.66	0	82.5384	258.436	108.785	118.437	0	226.586	0
COA-PWY-1: superpathway of coenzyme A biosynthesis III (mammals)|g__Clostridium.s__Clostridium_sp_CAG_253	-0.193613	0.075826	0.0551351	-0.104688	0.125	0.0208333	18.0775	1.78343	Y <= N	9.18984	0.0681818	-3.34147	0.657948	0	0	0	0	0	0	422.246	121.447	0	0	0	0	0	0	0	0	0	0	0	0	94.6449	0	0	0	0	0	0	0	0	0	0	0	0	0	0	0
NONMEVIPP-PWY: methylerythritol phosphate pathway I|g__Clostridium.s__Clostridium_sp_CAG_253	-0.193613	0.075826	0.0551351	-0.104688	0.125	0.0208333	16.6435	1.4063	Y <= N	8.33232	0.0681818	-3.56499	0.657948	0	0	0	0	0	0	395.77	121.17	0	0	0	0	0	0	0	0	0	0	0	0	75.3316	0	0	0	0	0	0	0	0	0	0	0	0	0	0	0
PWY-5686: UMP biosynthesis I|g__Clostridium.s__Clostridium_sp_CAG_253	-0.193613	0.075826	0.0551351	-0.104688	0.125	0.0208333	15.0434	1.24337	Y <= N	7.51611	0.0681818	-3.5968	0.657948	0	0	0	0	0	0	361.391	107.772	0	0	0	0	0	0	0	0	0	0	0	0	63.8866	0	0	0	0	0	0	0	0	0	0	0	0	0	0	0
PWY-6700: queuosine biosynthesis I (de novo)|g__Clostridium.s__Clostridium_sp_CAG_253	-0.193613	0.075826	0.0551351	-0.104688	0.125	0.0208333	18.4351	1.79811	Y <= N	9.36038	0.0681818	-3.3579	0.657948	0	0	0	0	0	0	436.884	128.913	0	0	0	0	0	0	0	0	0	0	0	0	89.6308	0	0	0	0	0	0	0	0	0	0	0	0	0	0	0
RIBOSYN2-PWY: flavin biosynthesis I (bacteria and plants)|g__Clostridium.s__Clostridium_sp_CAG_253	-0.193613	0.075826	0.0551351	-0.104688	0.125	0.0208333	15.3082	1.0955	Y <= N	7.55584	0.0681818	-3.80464	0.657948	0	0	0	0	0	0	395.975	104.211	0	0	0	0	0	0	0	0	0	0	0	0	62.9368	0	0	0	0	0	0	0	0	0	0	0	0	0	0	0
PWY4FS-7: phosphatidylglycerol biosynthesis I (plastidic)|g__Faecalibacterium.s__Faecalibacterium_prausnitzii	0.193427	0.0761141	0.115287	0.135417	0.125	0.25	43.7052	94.3215	N <= Y	71.3141	0.193182	1.10978	0.657948	0	0	0	520.639	0	0	0	0	0	0	0	0	0	0	0	0	0	0	0	0	0	0	0	0	0	0	0	0	0	0	0	744.207	0	0	64.1116	0
PWY4FS-8: phosphatidylglycerol biosynthesis II (non-plastidic)|g__Faecalibacterium.s__Faecalibacterium_prausnitzii	0.193427	0.0761141	0.115287	0.135417	0.125	0.25	43.7052	94.3215	N <= Y	71.3141	0.193182	1.10978	0.657948	0	0	0	520.639	0	0	0	0	0	0	0	0	0	0	0	0	0	0	0	0	0	0	0	0	0	0	0	0	0	0	0	744.207	0	0	64.1116	0
PWY-7219: adenosine ribonucleotides de novo biosynthesis|g__Veillonella.s__Veillonella_infantium	0.193424	0.0761177	0.0663372	0.198958	0.275	0.458333	10.707	23.115	N <= Y	17.475	0.375	1.11027	0.657948	0	5.55654	0	0	29.5451	0	6.25641	0	0	173.079	12.2182	0	25.4063	0	14.4753	70.4107	0	52.2169	37.3915	130.199	17.2498	49.2117	30.3525	18.96	5.28531	0	4.39335	0	0	0	0	0	7.67326	0	0	54.4274
VALSYN-PWY: L-valine biosynthesis|g__Dorea.s__Dorea_longicatena	0.193276	0.0763474	0.0671702	0.223958	0.575	0.75	48.9798	81.919	N <= Y	66.9466	0.670455	0.742009	0.657948	77.7139	0	98.0976	0	69.2699	0	0	69.5169	115.229	20.9668	35.4744	43.6244	9.07311	71.4128	71.171	118.936	0	0	64.9137	37.1741	0	62.8888	50.9619	0	56.1796	55.601	118.929	124.333	31.487	105.085	35.6813	0	144.43	0	98.3341	0
GALACTARDEG-PWY: D-galactarate degradation I|g__Klebsiella.s__Klebsiella_pneumoniae	-0.193272	0.0763542	0.071644	-0.158333	0.3	0.125	29.7027	73.5112	Y <= N	53.5983	0.204545	1.30737	0.657948	0	16.7574	0	0	0	0	0	8.22229	16.5738	0	0	238.287	0	0	0	0	307.039	0	0	0	0	1490.93	0	0	0	0	0	0	0	0	0	0	0	0	0	0
GLUCARGALACTSUPER-PWY: superpathway of D-glucarate and D-galactarate degradation|g__Klebsiella.s__Klebsiella_pneumoniae	-0.193272	0.0763542	0.071644	-0.158333	0.3	0.125	29.7027	73.5112	Y <= N	53.5983	0.204545	1.30737	0.657948	0	16.7574	0	0	0	0	0	8.22229	16.5738	0	0	238.287	0	0	0	0	307.039	0	0	0	0	1490.93	0	0	0	0	0	0	0	0	0	0	0	0	0	0
ARGININE-SYN4-PWY: L-ornithine biosynthesis II|g__Bacteroides.s__Bacteroides_stercoris	-0.193233	0.0764145	0.0773007	-0.177604	0.375	0.229167	266.118	37.6753	Y <= N	141.513	0.295455	-2.82038	0.657948	0	0	0	0	0	0	0	0	0	20.6603	0	1634.05	71.6221	0	0	222.232	0	0	107.803	0	510.967	102.093	564.103	0	0	2278.21	0	152.923	0	21.8652	0	0	23.9963	0	70.8169	0
BRANCHED-CHAIN-AA-SYN-PWY: superpathway of branched chain amino acid biosynthesis|g__Alistipes.s__Alistipes_finegoldii	0.193226	0.0764244	0.0784472	0.179167	0.2	0.395833	35.6629	51.1184	N <= Y	44.0932	0.306818	0.519419	0.657948	0	0	0	167.482	0	0	0	183.779	0	0	0	0	0	63.9162	0	0	336.429	0	45.8463	0	54.0958	137.853	0	0	156.723	0	0	99.5539	341.351	341.692	0	0	208.058	0	0	0
PWY-7228: superpathway of guanosine nucleotides de novo biosynthesis I|g__Streptococcus.s__Streptococcus_anginosus_group	0.193217	0.0764382	0.112735	0.0625	0	0.0625	0	0.502284	N <= Y	0.273973	0.0340909	Inf	0.657948	0	0	0	0	0	0	0	0	0	0	0	0	0	0	0	0	0	0	0	0	0	0	0	0	0	0	0	0	0	0	0	0	0	0	0	0
PWY-7208: superpathway of pyrimidine nucleobases salvage|g__Streptococcus.s__Streptococcus_anginosus_group	0.193208	0.0764532	0.112735	0.0625	0	0.0625	0	0.522274	N <= Y	0.284877	0.0340909	Inf	0.657948	0	0	0	0	0	0	0	0	0	0	0	0	0	0	0	0	0	0	0	0	0	0	0	0	0	0	0	0	0	0	0	0	0	0	0	0
PWY-7220: adenosine deoxyribonucleotides de novo biosynthesis II|g__Streptococcus.s__Streptococcus_anginosus_group	0.193208	0.0764532	0.112735	0.0625	0	0.0625	0	0.454236	N <= Y	0.247765	0.0340909	Inf	0.657948	0	0	0	0	0	0	0	0	0	0	0	0	0	0	0	0	0	0	0	0	0	0	0	0	0	0	0	0	0	0	0	0	0	0	0	0
PWY-7222: guanosine deoxyribonucleotides de novo biosynthesis II|g__Streptococcus.s__Streptococcus_anginosus_group	0.193208	0.0764532	0.112735	0.0625	0	0.0625	0	0.454236	N <= Y	0.247765	0.0340909	Inf	0.657948	0	0	0	0	0	0	0	0	0	0	0	0	0	0	0	0	0	0	0	0	0	0	0	0	0	0	0	0	0	0	0	0	0	0	0	0
PWY-6124: inosine-5-phosphate biosynthesis II|g__Veillonella.s__Veillonella_infantium	0.193173	0.0765069	0.0663372	0.198958	0.275	0.458333	5.17065	9.92461	N <= Y	7.76372	0.375	0.940665	0.657948	0	4.51094	0	0	11.1233	0	2.88243	0	0	57.2349	10.7956	0	13.0115	0	10.5403	24.1924	0	25.1911	20.6745	56.0646	6.63197	27.753	22.3806	3.72118	4.29281	0	2.96027	0	0	0	0	0	5.02539	0	0	31.8434
PWY-6387: UDP-N-acetylmuramoyl-pentapeptide biosynthesis I (meso-diaminopimelate containing)|g__Streptococcus.s__Streptococcus_parasanguinis	0.192881	0.0769623	0.0947739	0.194792	0.35	0.625	14.7986	18.9633	N <= Y	17.0703	0.5	0.357743	0.657948	0	0	0	16.0844	29.6894	0	0	0	0	9.06768	18.4217	0	49.4082	8.94136	0	19.5426	0	34.4085	0	22.6823	48.1551	37.4434	18.195	17.2382	0	32.7699	0	41.3309	0	0	0	21.978	0	0	0	77.6146
HSERMETANA-PWY: L-methionine biosynthesis III|g__Alistipes.s__Alistipes_finegoldii	0.192849	0.0770113	0.0784472	0.179167	0.2	0.395833	29.7922	39.7044	N <= Y	35.1989	0.306818	0.414363	0.657948	0	0	0	91.6058	0	0	0	136.82	0	0	0	0	0	38.7629	0	0	306.316	0	32.8283	0	33.4068	124.268	0	0	111.334	0	0	136.188	329.436	334.075	0	0	122.709	0	0	0
PWY-5097: L-lysine biosynthesis VI|g__Bacteroides.s__Bacteroides_stercoris	-0.192531	0.0775101	0.0855661	-0.163021	0.325	0.1875	245.837	36.4326	Y <= N	131.616	0.25	-2.7544	0.657948	0	0	0	0	0	0	0	0	0	12.9212	0	1609.87	64.5011	0	0	230.434	0	0	95.7825	0	519.192	0	512.095	0	0	2425.72	0	144.168	0	0	0	0	37.4011	0	69.4668	0
TRPSYN-PWY: L-tryptophan biosynthesis|g__Lachnoclostridium.s__Clostridium_citroniae	-0.19248	0.0775904	0.0576128	-0.103646	0.125	0.0208333	4.69247	0.393253	Y <= N	2.34744	0.0681818	-3.57682	0.657948	0	0	0	0	0	0	15.7302	0	0	0	0	15.9228	0	0	0	0	0	0	0	0	0	0	0	0	0	0	0	0	0	0	0	0	0	0	0	0
PANTOSYN-PWY: superpathway of coenzyme A biosynthesis I (bacteria)|g__Odoribacter.s__Odoribacter_splanchnicus	0.192451	0.0776358	0.118931	0.171875	0.325	0.458333	19.2472	37.5982	N <= Y	29.2568	0.397727	0.966014	0.657948	34.6005	0	0	0	33.5291	0	0	67.6485	0	19.7379	0	34.4496	0	40.9925	0	0	0	0	28.1657	50.241	39.2076	0	0	0	0	86.7132	0	109.762	48.8635	133.916	0	0	0	0	18.8218	0
GOLPDLCAT-PWY: superpathway of glycerol degradation to 1,3-propanediol|g__Klebsiella.s__Klebsiella_pneumoniae	-0.192287	0.0778938	0.0813408	-0.125	0.2	0.0625	11.2712	70.246	Y <= N	43.4393	0.125	2.63977	0.657948	0	0	0	0	0	0	0	4.02906	0	0	0	13.6724	0	0	0	0	148.61	0	0	0	0	2008.61	0	0	0	0	0	0	0	0	0	0	0	0	0	0
PWY-6803: phosphatidylcholine acyl editing|g__Klebsiella.s__Klebsiella_pneumoniae	-0.192234	0.077977	0.0735345	-0.157292	0.3	0.125	38.6404	61.8787	Y <= N	51.3158	0.204545	0.679335	0.657948	0	5.984	0	0	0	0	0	33.2871	13.8696	0	0	453.546	0	0	0	0	396.801	0	0	0	0	1334.57	0	0	0	0	0	0	0	0	0	0	0	0	0	0
ARO-PWY: chorismate biosynthesis I|g__Bacteroides.s__Bacteroides_galacturonicus	-0.192174	0.0780718	0.124735	-0.0770833	0.1	0.0208333	3.69225	13.0838	Y <= N	8.81493	0.0568182	1.82521	0.657948	0	7.24767	0	0	0	0	0	0	45.1581	0	0	0	0	0	0	0	0	0	628.024	0	0	0	0	0	0	0	0	0	0	0	0	0	0	0	0	0
COMPLETE-ARO-PWY: superpathway of aromatic amino acid biosynthesis|g__Bacteroides.s__Bacteroides_galacturonicus	-0.192174	0.0780718	0.124735	-0.0770833	0.1	0.0208333	3.90347	12.9834	Y <= N	8.85614	0.0568182	1.73384	0.657948	0	8.26531	0	0	0	0	0	0	45.7218	0	0	0	0	0	0	0	0	0	623.202	0	0	0	0	0	0	0	0	0	0	0	0	0	0	0	0	0
1CMET2-PWY: folate transformations III (E. coli)|g__Coprococcus.s__Coprococcus_comes	0.192125	0.0781492	0.0869948	0.205208	0.525	0.625	52.5415	87.2777	N <= Y	71.4885	0.579545	0.732154	0.657948	19.6315	0	50.9467	0	0	0	0	16.9797	0	14.3399	135.245	0	61.5148	136.369	0	352.343	56.2789	0	115.804	0	107.025	248.291	141.611	312.072	26.8329	6.94754	0	123.173	0	63.0488	157.66	72.1054	66.1435	0	140.723	0
PWY-6387: UDP-N-acetylmuramoyl-pentapeptide biosynthesis I (meso-diaminopimelate containing)|g__Firmicutes_unclassified.s__Firmicutes_bacterium_CAG_83	0.192011	0.0783289	0.0671265	0.21875	0.45	0.666667	46.2072	73.4647	N <= Y	61.0749	0.568182	0.668934	0.657948	0	165.979	64.6381	100.932	104.117	0	0	0	48.4741	26.1164	0	0	0	149.616	0	0	64.5321	0	0	31.4967	65.9966	176.69	13.9835	0	54.1538	382.904	50.1464	257.088	103.661	76.2746	46.9856	34.1377	26.6377	0	23.5183	0
PWY-6387: UDP-N-acetylmuramoyl-pentapeptide biosynthesis I (meso-diaminopimelate containing)|g__Odoribacter.s__Odoribacter_splanchnicus	0.191987	0.0783671	0.118931	0.171875	0.325	0.458333	19.7945	37.5194	N <= Y	29.4626	0.397727	0.922533	0.657948	38.4664	0	0	0	31.5766	0	0	69.6134	0	24.7923	0	31.181	0	46.6011	0	0	0	0	25.3766	42.0056	45.3518	0	0	0	0	87.8615	0	109.487	48.1509	127.541	0	0	0	0	18.6404	0
COA-PWY-1: superpathway of coenzyme A biosynthesis III (mammals)|g__Bifidobacterium.s__Bifidobacterium_breve	-0.191832	0.0786128	0.0971658	-0.164583	0.375	0.208333	129.203	30.5204	Y <= N	75.3762	0.284091	-2.0818	0.657948	0	3.90498	0	23.2554	0	5.34712	0	0	0	6.87159	0	4.86027	0	0	0	12.2009	0	942.769	0	0	0	0	0	0	0	0	0	0	0	0	0	0	0	11.4147	0	167.188
PWY-724: superpathway of L-lysine, L-threonine and L-methionine biosynthesis II|g__Gordonibacter.s__Gordonibacter_pamelaeae	0.19176	0.0787273	0.0649181	0.0833333	0	0.0833333	0	0.998341	N <= Y	0.54455	0.0454545	Inf	0.657948	0	0	0	9.79241	0	0	0	0	0	0	0	0	0	0	0	0	0	0	0	0	0	0	0	0	0	0	0	0	0	0	0	0	0	0	0	0
PWY-6737: starch degradation V|g__Coprococcus.s__Coprococcus_comes	0.191657	0.0788916	0.0859392	0.205208	0.5	0.625	66.2974	111.482	N <= Y	90.9435	0.568182	0.749787	0.657948	23.1938	0	62.2099	0	0	0	0	22.0027	0	25.8687	179.612	0	61.2352	185.024	0	456.695	85.1937	0	152.183	0	134.649	355.167	188.46	392.656	37.7277	0	0	156.115	0	66.6123	216.247	108.366	79.3102	0	184.792	0
PWY-7220: adenosine deoxyribonucleotides de novo biosynthesis II|g__Klebsiella.s__Klebsiella_michiganensis	0.191641	0.0789164	0.0649181	0.0833333	0	0.0833333	0	8.4067	N <= Y	4.58547	0.0454545	Inf	0.657948	0	0	0	11.1891	0	0	0	0	0	0	0	0	12.8773	0	0	2.57974	0	0	0	0	0	0	0	0	0	0	0	0	0	0	0	0	0	0	0	0
PWY-7222: guanosine deoxyribonucleotides de novo biosynthesis II|g__Klebsiella.s__Klebsiella_michiganensis	0.191641	0.0789164	0.0649181	0.0833333	0	0.0833333	0	8.4067	N <= Y	4.58547	0.0454545	Inf	0.657948	0	0	0	11.1891	0	0	0	0	0	0	0	0	12.8773	0	0	2.57974	0	0	0	0	0	0	0	0	0	0	0	0	0	0	0	0	0	0	0	0
PWY-6151: S-adenosyl-L-methionine salvage I|g__Coprococcus.s__Coprococcus_comes	0.191502	0.0791384	0.0869948	0.205208	0.525	0.625	72.6017	124.798	N <= Y	101.072	0.579545	0.781522	0.657948	18.8035	0	76.2987	0	0	0	0	28.8697	0	26.1023	233.285	0	71.9372	182.696	0	485.409	119.869	0	150.164	0	135.572	313.652	198.493	413.3	37.502	17.2046	0	158.004	0	91.2686	234.03	112.913	101.96	0	212.64	0
ARGSYNBSUB-PWY: L-arginine biosynthesis II (acetyl cycle)|g__Clostridium.s__Clostridium_sp_CAG_253	-0.191496	0.0791473	0.0576128	-0.103646	0.125	0.0208333	17.3227	1.63737	Y <= N	8.76708	0.0681818	-3.40321	0.657948	0	0	0	0	0	0	408.628	124.306	0	0	0	0	0	0	0	0	0	0	0	0	70.4307	0	0	0	0	0	0	0	0	0	0	0	0	0	0	0
PWY-1042: glycolysis IV|g__Clostridium.s__Clostridium_sp_CAG_253	-0.191496	0.0791473	0.0576128	-0.103646	0.125	0.0208333	22.4158	2.15022	Y <= N	11.3618	0.0681818	-3.38196	0.657948	0	0	0	0	0	0	517.394	162.101	0	0	0	0	0	0	0	0	0	0	0	0	101.952	0	0	0	0	0	0	0	0	0	0	0	0	0	0	0
PWY-5188: tetrapyrrole biosynthesis I (from glutamate)|g__Clostridium.s__Clostridium_sp_CAG_253	-0.191496	0.0791473	0.0576128	-0.103646	0.125	0.0208333	17.2803	1.7975	Y <= N	8.83514	0.0681818	-3.26506	0.657948	0	0	0	0	0	0	417.765	122.911	0	0	0	0	0	0	0	0	0	0	0	0	70.9391	0	0	0	0	0	0	0	0	0	0	0	0	0	0	0
PWY-6121: 5-aminoimidazole ribonucleotide biosynthesis I|g__Clostridium.s__Clostridium_sp_CAG_253	-0.191496	0.0791473	0.0576128	-0.103646	0.125	0.0208333	14.1435	1.38243	Y <= N	7.18292	0.0681818	-3.35486	0.657948	0	0	0	0	0	0	346.277	97.4484	0	0	0	0	0	0	0	0	0	0	0	0	61.4788	0	0	0	0	0	0	0	0	0	0	0	0	0	0	0
PWY-6122: 5-aminoimidazole ribonucleotide biosynthesis II|g__Clostridium.s__Clostridium_sp_CAG_253	-0.191496	0.0791473	0.0576128	-0.103646	0.125	0.0208333	13.6636	1.31441	Y <= N	6.92767	0.0681818	-3.37785	0.657948	0	0	0	0	0	0	334.671	92.4291	0	0	0	0	0	0	0	0	0	0	0	0	62.6676	0	0	0	0	0	0	0	0	0	0	0	0	0	0	0
PWY-6277: superpathway of 5-aminoimidazole ribonucleotide biosynthesis|g__Clostridium.s__Clostridium_sp_CAG_253	-0.191496	0.0791473	0.0576128	-0.103646	0.125	0.0208333	13.6636	1.31441	Y <= N	6.92767	0.0681818	-3.37785	0.657948	0	0	0	0	0	0	334.671	92.4291	0	0	0	0	0	0	0	0	0	0	0	0	62.6676	0	0	0	0	0	0	0	0	0	0	0	0	0	0	0
PEPTIDOGLYCANSYN-PWY: peptidoglycan biosynthesis I (meso-diaminopimelate containing)|g__Clostridium.s__Clostridium_sp_CAG_253	-0.191491	0.0791566	0.0576128	-0.103646	0.125	0.0208333	17.4623	1.59896	Y <= N	8.80955	0.0681818	-3.44903	0.657948	0	0	0	0	0	0	428.007	118.785	0	0	0	0	0	0	0	0	0	0	0	0	63.8157	0	0	0	0	0	0	0	0	0	0	0	0	0	0	0
PWY-6387: UDP-N-acetylmuramoyl-pentapeptide biosynthesis I (meso-diaminopimelate containing)|g__Clostridium.s__Clostridium_sp_CAG_253	-0.191491	0.0791566	0.0576128	-0.103646	0.125	0.0208333	17.4778	1.65317	Y <= N	8.84617	0.0681818	-3.40221	0.657948	0	0	0	0	0	0	426.454	116.035	0	0	0	0	0	0	0	0	0	0	0	0	68.0013	0	0	0	0	0	0	0	0	0	0	0	0	0	0	0
PANTO-PWY: phosphopantothenate biosynthesis I|g__Klebsiella.s__Klebsiella_michiganensis	0.191473	0.0791845	0.0649181	0.0833333	0	0.0833333	0	5.88538	N <= Y	3.21021	0.0454545	Inf	0.657948	0	0	0	11.6781	0	0	0	0	0	0	0	0	9.28848	0	0	5.63844	0	0	0	0	0	0	0	0	0	0	0	0	0	0	0	0	0	0	0	0
PWY-7219: adenosine ribonucleotides de novo biosynthesis|g__Klebsiella.s__Klebsiella_michiganensis	0.191473	0.0791845	0.0649181	0.0833333	0	0.0833333	0	10.1148	N <= Y	5.51714	0.0454545	Inf	0.657948	0	0	0	11.9835	0	0	0	0	0	0	0	0	9.80529	0	0	5.24169	0	0	0	0	0	0	0	0	0	0	0	0	0	0	0	0	0	0	0	0
PWY-7357: thiamine phosphate formation from pyrithiamine and oxythiamine (yeast)|g__Weissella.s__Weissella_confusa	0.19136	0.0793656	0.0649181	0.0833333	0	0.0833333	0	2.88514	N <= Y	1.57371	0.0454545	Inf	0.657948	0	0	0	0	0	0	0	0	0	0	0	0	0	0	0	0	0	0	0	0	0	0	0	0	0	0	8.85985	0	0	0	0	0	0	0	0	0
PWY-5920: superpathway of heme b biosynthesis from glycine|g__Escherichia.s__Escherichia_coli	-0.191289	0.0794784	0.0681943	-0.183333	0.4	0.208333	90.2076	50.7656	Y <= N	68.6938	0.295455	-0.829398	0.657948	0	22.956	0	0	0	0	0	3.74726	0	0	0	1487.8	0	0	0	0	184.09	0	0	0	0	0	0	0	0	0	0	34.9508	0	0	0	0	0	0	0	0
PWY-6151: S-adenosyl-L-methionine salvage I|g__Weissella.s__Weissella_confusa	0.191175	0.0796616	0.0649181	0.0833333	0	0.0833333	0	2.50464	N <= Y	1.36617	0.0454545	Inf	0.657948	0	0	0	0	0	0	0	0	0	0	0	0	0	0	0	0	0	0	0	0	0	0	0	0	0	0	11.6397	0	0	0	0	0	0	0	0	0
PWY-6122: 5-aminoimidazole ribonucleotide biosynthesis II|g__Weissella.s__Weissella_confusa	0.191171	0.0796679	0.0649181	0.0833333	0	0.0833333	0	2.59413	N <= Y	1.41498	0.0454545	Inf	0.657948	0	0	0	0	0	0	0	0	0	0	0	0	0	0	0	0	0	0	0	0	0	0	0	0	0	0	14.661	0	0	0	0	0	0	0	0	0
PWY-6277: superpathway of 5-aminoimidazole ribonucleotide biosynthesis|g__Weissella.s__Weissella_confusa	0.191171	0.0796679	0.0649181	0.0833333	0	0.0833333	0	2.59413	N <= Y	1.41498	0.0454545	Inf	0.657948	0	0	0	0	0	0	0	0	0	0	0	0	0	0	0	0	0	0	0	0	0	0	0	0	0	0	14.661	0	0	0	0	0	0	0	0	0
PWY-4242|g__Odoribacter.s__Odoribacter_splanchnicus	0.191154	0.0796944	0.123483	0.169792	0.325	0.458333	18.5742	36.592	N <= Y	28.4021	0.397727	0.978227	0.657948	33.1137	0	0	0	30.7901	0	0	58.9632	0	16.2287	0	40.1381	0	37.4848	0	0	0	0	27.6406	46.1989	37.8951	0	0	0	0	88.9408	0	107.815	39.1738	127.841	0	0	0	0	16.4777	0
PWY-5100: pyruvate fermentation to acetate and lactate II|g__Blautia.s__Blautia_wexlerae	0.191083	0.0798088	0.104897	0.202083	0.925	1	159.686	220.905	N <= Y	193.078	0.965909	0.468191	0.657948	51.2971	105.896	22.3322	95.068	14.3138	0	117.004	7.51796	70.4672	114.859	195.143	12.9814	12.0036	205.148	342.542	298.057	27.1416	193.338	18.5511	202.917	4.73793	372.065	111.889	246.188	82.7725	42.5468	161.261	9.80344	57.9899	49.7051	37.7071	180.824	93.8416	31.4021	37.5386	244.586
PWY-6121: 5-aminoimidazole ribonucleotide biosynthesis I|g__Coprococcus.s__Coprococcus_comes	0.190786	0.0802869	0.0886134	0.204167	0.525	0.625	67.5607	113.539	N <= Y	92.6396	0.579545	0.74893	0.657948	25.6195	0	74.2141	0	0	0	0	16.6784	0	27.7698	189.15	0	64.5766	185.157	0	461.172	88.8487	0	145.401	0	135.046	345.471	196.183	399.976	32.3497	10.094	0	135.551	0	81.47	202.847	102.373	100.24	0	185.044	0
PWY-6121: 5-aminoimidazole ribonucleotide biosynthesis I|g__Actinomyces.s__Actinomyces_odontolyticus	0.190658	0.0804942	0.103205	0.121354	0.075	0.1875	0.941945	3.78824	N <= Y	2.49447	0.136364	2.00781	0.657948	0	0	0	0	0	0	0	0	0	0	0	0	0	0	6.05654	0	0	0	0	0	0	0	0	0	0	0	0	0	0	0	0	0	0	0	0	0
PWY-5097: L-lysine biosynthesis VI|g__Coprococcus.s__Coprococcus_comes	0.190569	0.0806378	0.0902561	0.203125	0.525	0.625	58.1656	95.1066	N <= Y	78.3153	0.579545	0.709379	0.657948	17.87	0	59.5847	0	0	0	0	16.4327	0	29.4058	164.533	0	63.373	156.641	0	373.478	83.0484	0	123.554	0	126.16	276.765	163.11	316.046	32.8798	7.76357	0	116.515	0	64.7707	184.361	84.5766	83.6954	0	158.138	0
LACTOSECAT-PWY: lactose and galactose degradation I|g__Eisenbergiella.s__Eisenbergiella_tayi	0.190496	0.080757	0.118932	0.116146	0.075	0.1875	2.81854	15.1973	N <= Y	9.57057	0.136364	2.43079	0.657948	0	0	0	0	0	0	0	0	0	0	0	0	0	0	0	0	0	0	0	0	0	8.03073	0	0	0	0	0	0	0	0	0	0	0	0	0	0
FASYN-INITIAL-PWY: superpathway of fatty acid biosynthesis initiation (E. coli)|g__Faecalibacterium.s__Faecalibacterium_prausnitzii	0.190463	0.0808109	0.138746	0.175	0.475	0.583333	29.382	61.4706	N <= Y	46.8849	0.534091	1.06497	0.657948	0	0	45.1351	321.455	0	0	0	0	0	0	0	2.95462	3.06448	0	0	27.0943	0	3.06652	0	0	21.1269	0	0	0	47.6203	0	0	6.10895	0	11.7749	24.0807	330.439	6.12167	11.9741	44.7586	0
PWY-7115: C4 photosynthetic carbon assimilation cycle, NAD-ME type|g__Klebsiella.s__Klebsiella_pneumoniae	-0.189966	0.0816201	0.0788251	-0.126042	0.2	0.0625	12.3257	48.8074	Y <= N	32.2248	0.125	1.98543	0.657948	0	0	0	0	0	0	0	4.36973	0	0	0	27.1843	0	0	0	0	301.013	0	0	0	0	1138.18	0	0	0	0	0	0	0	0	0	0	0	0	0	0
DTDPRHAMSYN-PWY: dTDP-&beta;-L-rhamnose biosynthesis|g__Roseburia.s__Roseburia_faecis	0.189923	0.0816897	0.0968775	0.184375	0.3	0.5	173.741	306.713	N <= Y	246.271	0.409091	0.819948	0.657948	0	319.751	0	0	0	0	0	0	0	493.037	0	0	62.9416	20.8001	0	0	724	0	418.875	525.376	1704.71	0	0	0	127.042	0	0	66.6467	0	0	211.627	0	44.3102	0	466.121	183.677
PWY0-1296: purine ribonucleosides degradation|g__Dorea.s__Dorea_longicatena	0.189885	0.0817531	0.0698623	0.221354	0.575	0.729167	45.7829	80.3397	N <= Y	64.6321	0.659091	0.811304	0.657948	56.5658	0	134.762	0	48.4386	0	0	34.6654	97.1215	9.25137	37.406	44.5144	18.3931	39.4728	57.5277	95.9088	0	0	58.2328	41.3357	0	58.5502	46.5455	0	62.9322	50.5649	149.748	155.158	18.5556	95.5933	13.152	0	120.411	0	92.6016	0
PEPTIDOGLYCANSYN-PWY: peptidoglycan biosynthesis I (meso-diaminopimelate containing)|g__Odoribacter.s__Odoribacter_splanchnicus	0.189739	0.0819924	0.123483	0.169792	0.325	0.458333	19.443	36.7629	N <= Y	28.8902	0.397727	0.919002	0.657948	37.3325	0	0	0	31.7155	0	0	69.4099	0	22.7671	0	33.0762	0	47.2786	0	0	0	0	25.0707	42.5187	43.4407	0	0	0	0	85.0531	0	110.309	50.6793	123.032	0	0	0	0	17.9416	0
PWY-6385: peptidoglycan biosynthesis III (mycobacteria)|g__Odoribacter.s__Odoribacter_splanchnicus	0.189676	0.082096	0.123483	0.169792	0.325	0.458333	19.4436	36.8715	N <= Y	28.9498	0.397727	0.923211	0.657948	37.8114	0	0	0	33.7167	0	0	70.4913	0	25.22	0	31.4459	0	46.3275	0	0	0	0	25.6356	42.4048	44.2296	0	0	0	0	87.2946	0	111.958	49.6152	125.466	0	0	0	0	18.4098	0
PWY-2723: trehalose degradation V|g__Klebsiella.s__Klebsiella_pneumoniae	-0.189642	0.0821521	0.0813408	-0.125	0.2	0.0625	4.56661	36.3315	Y <= N	21.8929	0.125	2.99202	0.657948	0	0	0	0	0	0	0	3.28677	0	0	0	5.99361	0	0	0	0	66.6432	0	0	0	0	963.078	0	0	0	0	0	0	0	0	0	0	0	0	0	0
COA-PWY-1: superpathway of coenzyme A biosynthesis III (mammals)|g__Veillonella.s__Veillonella_infantium	0.189473	0.08243	0.0635289	0.172917	0.15	0.3125	2.37251	7.24342	N <= Y	5.02937	0.238636	1.61026	0.657948	0	0	0	0	18.2519	0	2.66379	0	0	78.6506	2.83431	0	0	0	0	32.3742	0	24.46	10.2453	40.8422	0	23.7454	10.5449	8.53409	0	0	0	0	0	0	0	0	0	0	0	0
SER-GLYSYN-PWY: superpathway of L-serine and glycine biosynthesis I|g__Coprococcus.s__Coprococcus_comes	0.189388	0.08257	0.0919233	0.202083	0.525	0.625	51.215	90.2133	N <= Y	72.4868	0.579545	0.816773	0.657948	20.5393	0	47.0746	0	0	0	0	18.516	0	22.7547	171.293	0	50.0846	119.157	0	386.445	80.4591	0	114.588	0	105.993	272.877	141.81	300.425	35.5809	8.09498	0	124.522	0	67.3508	163.257	77.3249	63.6522	0	135.512	0
PWY-4981: L-proline biosynthesis II (from arginine)|g__Asaccharobacter.s__Asaccharobacter_celatus	0.189228	0.0828338	0.0764339	0.178125	0.2	0.375	2.27751	8.30887	N <= Y	5.56734	0.295455	1.8672	0.657948	0	0	2.61552	6.6405	11.6011	0	0	0	0	13.4213	0	0	0	0	8.03567	185.108	11.7833	0	0	0	0	13.5705	0	0	0	0	0	4.2549	5.96741	2.45286	5.63393	0	0	0	0	0
PWY-6317: D-galactose degradation I (Leloir pathway)|g__Coprococcus.s__Coprococcus_comes	0.189138	0.0829831	0.0902561	0.203125	0.525	0.625	56.7029	94.9453	N <= Y	77.5624	0.579545	0.743674	0.657948	19.2641	0	45.4845	0	0	0	0	11.6143	0	24.8394	147.594	0	54.8303	159.208	0	385.46	77.1065	0	130.852	0	116.922	295.823	142.086	335.343	31.4214	11.6556	0	143.792	0	62.7109	168.006	78.1151	70.7705	0	153.786	0
PWY-5030: L-histidine degradation III|g__Bacteroides.s__Bacteroides_ovatus	0.189074	0.08309	0.126261	0.1875	0.6	0.75	189.423	135.244	N <= Y	159.871	0.681818	-0.486047	0.657948	200.41	0	37.5095	0	123.324	0	0	92.1568	79.5242	0	23.5135	165.706	0	419.604	0	3.39121	164.586	0	34.0092	0	14.9203	16.4477	0	0	325.568	45.5257	379.55	23.2712	134.111	189.487	131.757	0	53.1598	0	41.3193	87.9989
CATECHOL-ORTHO-CLEAVAGE-PWY: catechol degradation to &beta;-ketoadipate	-0.189071	0.0830937	0.0748744	-0.163021	0.325	0.145833	25.6815	51.5591	Y <= N	39.7966	0.227273	1.0055	0.657948	0	12.6111	0	27.934	0	0	0	0	10.5245	0	0	20.6505	0	0	0	0	194.963	0	0	0	0	928.099	0	0	0	0	0	0	0	0	0	0	0	0	0	0
GALACTUROCAT-PWY: D-galacturonate degradation I|g__Eisenbergiella.s__Eisenbergiella_tayi	0.189031	0.0831612	0.114163	0.129167	0.1	0.229167	4.41923	17.0963	N <= Y	11.334	0.170455	1.95182	0.657948	0	0	0	0	0	0	0	0	0	0	0	0	0	0	0	0	0	0	0	0	0	0	0	0	0	0	0	0	0	0	0	12.9819	0	0	0	0
COA-PWY: coenzyme A biosynthesis I (prokaryotic)|g__Odoribacter.s__Odoribacter_splanchnicus	0.188963	0.0832732	0.12817	0.167708	0.325	0.458333	20.9347	38.7914	N <= Y	30.6747	0.397727	0.889842	0.657948	36.6818	0	0	0	36.1085	0	0	66.6155	0	16.2196	0	40.4928	0	39.0779	0	0	0	0	29.703	46.9523	41.3875	0	0	0	0	96.7625	0	106.487	49.4294	138.396	0	0	0	0	19.6503	0
PWY-7111: pyruvate fermentation to isobutanol (engineered)|g__Veillonella.s__Veillonella_infantium	0.188846	0.0834679	0.0735162	0.192188	0.275	0.4375	6.41506	15.2783	N <= Y	11.2495	0.363636	1.25195	0.657948	0	1.85675	0	0	23.7114	0	8.99361	0	0	86.4136	8.90103	0	16.1408	0	9.12803	47.5668	0	33.8417	23.8328	66.6463	13.3816	39.8628	27.9875	6.99787	0	0	3.89399	0	0	0	0	0	9.28565	0	0	15.6187
ARGSYN-PWY: L-arginine biosynthesis I (via L-ornithine)|g__Coprococcus.s__Coprococcus_comes	0.188795	0.083554	0.0909805	0.200521	0.475	0.604167	56.1301	92.9133	N <= Y	76.1937	0.545455	0.72711	0.657948	0	0	61.5614	0	0	0	0	15.2347	0	0	157.463	0	49.7761	150.279	0	386.897	78.0683	0	117.225	0	106.239	269.526	158.877	325.375	30.0429	0	0	132.324	0	69.1307	179.746	80.8078	59.1621	0	176.883	0
PWY-7400: L-arginine biosynthesis IV (archaebacteria)|g__Coprococcus.s__Coprococcus_comes	0.188795	0.083554	0.0909805	0.200521	0.475	0.604167	56.2708	93.1773	N <= Y	76.4016	0.545455	0.727591	0.657948	0	0	61.7745	0	0	0	0	15.498	0	0	157.531	0	50.0277	150.647	0	387.918	78.2731	0	117.449	0	106.304	270.248	159.297	326.288	30.2743	0	0	132.586	0	69.4273	180.288	80.9928	59.6128	0	177.051	0
PWY-6386: UDP-N-acetylmuramoyl-pentapeptide biosynthesis II (lysine-containing)|g__Anaeromassilibacillus.s__Anaeromassilibacillus_sp_An250	0.188791	0.0835602	0.0785562	0.103125	0.025	0.125	0.286189	4.67683	N <= Y	2.68108	0.0795455	4.03049	0.657948	0	0	0	18.2376	0	0	0	0	0	0	0	0	0	0	0	0	0	0	0	0	0	0	0	0	0	0	0	0	0	0	0	0	0	0	0	0
PWY-6387: UDP-N-acetylmuramoyl-pentapeptide biosynthesis I (meso-diaminopimelate containing)|g__Anaeromassilibacillus.s__Anaeromassilibacillus_sp_An250	0.188791	0.0835602	0.0785562	0.103125	0.025	0.125	0.28506	4.61826	N <= Y	2.64863	0.0795455	4.01801	0.657948	0	0	0	17.9252	0	0	0	0	0	0	0	0	0	0	0	0	0	0	0	0	0	0	0	0	0	0	0	0	0	0	0	0	0	0	0	0
PWY-6125: superpathway of guanosine nucleotides de novo biosynthesis II|g__Klebsiella.s__Klebsiella_pneumoniae	-0.188787	0.0835667	0.0813408	-0.125	0.2	0.0625	6.02496	38.5827	Y <= N	23.7837	0.125	2.67893	0.657948	0	0	0	0	0	0	0	5.78929	0	0	0	2.77581	0	0	0	0	98.9595	0	0	0	0	1167.06	0	0	0	0	0	0	0	0	0	0	0	0	0	0
PWY-7219: adenosine ribonucleotides de novo biosynthesis|g__Firmicutes_unclassified.s__Firmicutes_bacterium_CAG_83	0.188604	0.0838715	0.075412	0.215625	0.525	0.708333	49.2655	73.8613	N <= Y	62.6814	0.625	0.584242	0.657948	0	171.801	58.8053	90.5	77.2471	0	0	0	44.0447	37.8576	0	0	0	134.365	0	0	72.0742	0	0	34.8807	66.9944	181.142	26.9364	0	42.5822	419.897	65.9875	203.081	98.3008	160.021	57.0815	33.7747	31.418	0	22.2979	0
GLYCOGENSYNTH-PWY: glycogen biosynthesis I (from ADP-D-Glucose)|g__Klebsiella.s__Klebsiella_pneumoniae	-0.188459	0.0841155	0.0883986	-0.13125	0.225	0.0833333	8.52552	55.6319	Y <= N	34.2199	0.147727	2.70605	0.657948	0	0	0	0	0	0	0	1.48148	0	0	0	15.0416	0	0	0	0	128.125	0	0	0	0	1403.17	0	0	0	0	0	0	0	0	0	0	0	0	0	0
PWY-6163: chorismate biosynthesis from 3-dehydroquinate|g__Eubacterium.s__Eubacterium_ramulus	0.188456	0.0841192	0.0896448	0.163542	0.175	0.333333	7.02506	11.5826	N <= Y	9.511	0.261364	0.72138	0.657948	0	0	0	0	40.6478	0	0	0	0	0	0	0	0	0	0	17.9438	0	0	52.7906	81.4401	0	0	0	0	11.4548	0	0	0	0	0	0	37.3469	52.8607	0	0	0
HSERMETANA-PWY: L-methionine biosynthesis III|g__Coprococcus.s__Coprococcus_comes	0.188151	0.0846327	0.0919233	0.202083	0.525	0.625	54.043	89.6011	N <= Y	73.4383	0.579545	0.729407	0.657948	17.8108	0	61.6551	0	0	0	0	20.5819	0	22.0851	149.869	0	52.038	143.57	0	375.515	78.5722	0	116.58	0	112.659	269.867	157.899	290.154	26.1245	11.9022	0	130.863	0	65.8925	180.37	84.8771	65.7268	0	161.319	0
NONMEVIPP-PWY: methylerythritol phosphate pathway I|g__Odoribacter.s__Odoribacter_splanchnicus	0.188075	0.0847604	0.125809	0.16875	0.325	0.458333	19.1702	35.6977	N <= Y	28.1852	0.397727	0.896966	0.657948	41.7965	0	0	0	29.2964	0	0	79.1874	0	28.5636	0	27.9736	0	40.4952	0	0	0	0	24.4394	45.6545	30.5735	0	0	0	0	88.2337	0	113.313	43.9316	124.941	0	0	0	0	15.2858	0
PWY-6168: flavin biosynthesis III (fungi)|g__Veillonella.s__Veillonella_infantium	0.188031	0.0848335	0.0733654	0.182292	0.225	0.375	4.15671	11.174	N <= Y	7.98431	0.306818	1.42663	0.657948	0	0	0	0	24.7141	0	10.6703	0	0	100.639	11.8249	0	14.0523	0	8.84621	40.3021	0	20.1648	41.0495	59.7702	6.62651	32.9988	29.435	11.6782	0	0	0	0	0	0	0	0	0	0	0	2.83383
THRESYN-PWY: superpathway of L-threonine biosynthesis|g__Veillonella.s__Veillonella_infantium	0.187836	0.0851629	0.072709	0.184896	0.225	0.395833	4.01531	7.28375	N <= Y	5.7981	0.318182	0.85917	0.657948	0	0	0	0	15.7557	0	2.84362	0	0	31.6501	7.77465	0	5.9727	0	0	24.602	0	22.5636	21.9241	27.6236	7.43424	21.5449	11.27	14.0468	0	0	3.61582	0	0	0	0	0	0	0	0	2.25267
PWY-7111: pyruvate fermentation to isobutanol (engineered)|g__Firmicutes_unclassified.s__Firmicutes_bacterium_CAG_95	0.187748	0.0853127	0.0649181	0.0833333	0	0.0833333	0	0.901068	N <= Y	0.491492	0.0454545	Inf	0.657948	0	0	0	0	0	0	0	0	0	0	0	0	0	0	0	0	0	0	0	0	0	0	0	0	0	0	0	0	0	0	0	0	0	0	0	0
VALSYN-PWY: L-valine biosynthesis|g__Firmicutes_unclassified.s__Firmicutes_bacterium_CAG_95	0.187748	0.0853127	0.0649181	0.0833333	0	0.0833333	0	0.901068	N <= Y	0.491492	0.0454545	Inf	0.657948	0	0	0	0	0	0	0	0	0	0	0	0	0	0	0	0	0	0	0	0	0	0	0	0	0	0	0	0	0	0	0	0	0	0	0	0
PWY-6387: UDP-N-acetylmuramoyl-pentapeptide biosynthesis I (meso-diaminopimelate containing)|g__Firmicutes_unclassified.s__Firmicutes_bacterium_CAG_95	0.187697	0.085399	0.0649181	0.0833333	0	0.0833333	0	1.11357	N <= Y	0.607404	0.0454545	Inf	0.657948	0	0	0	0	0	0	0	0	0	0	0	0	0	0	0	0	0	0	0	0	0	0	0	0	0	0	0	0	0	0	0	0	0	0	0	0
PWY-6122: 5-aminoimidazole ribonucleotide biosynthesis II|g__Firmicutes_unclassified.s__Firmicutes_bacterium_CAG_95	0.187638	0.0854997	0.0649181	0.0833333	0	0.0833333	0	1.37176	N <= Y	0.748231	0.0454545	Inf	0.657948	0	0	0	0	0	0	0	0	0	0	0	0	0	0	0	0	0	0	0	0	0	0	0	0	0	0	0	0	0	0	0	0	0	0	0	0
PWY-6277: superpathway of 5-aminoimidazole ribonucleotide biosynthesis|g__Firmicutes_unclassified.s__Firmicutes_bacterium_CAG_95	0.187638	0.0854997	0.0649181	0.0833333	0	0.0833333	0	1.37176	N <= Y	0.748231	0.0454545	Inf	0.657948	0	0	0	0	0	0	0	0	0	0	0	0	0	0	0	0	0	0	0	0	0	0	0	0	0	0	0	0	0	0	0	0	0	0	0	0
PWY-7208: superpathway of pyrimidine nucleobases salvage|g__Adlercreutzia.s__Adlercreutzia_equolifaciens	0.187634	0.0855068	0.0832473	0.161458	0.15	0.3125	0.97914	3.41822	N <= Y	2.30955	0.238636	1.80366	0.657948	0	3.85268	0	0	2.25479	0	0	0	0	5.63866	0	0	0	0	0	54.4447	0	0	0	0	0	7.19488	0	0	0	0	0	3.844	0	0	0	0	0	0	0	0
PWY-5837: 2-carboxy-1,4-naphthoquinol biosynthesis|g__Veillonella.s__Veillonella_atypica	0.187222	0.0862076	0.0787111	0.135417	0.075	0.208333	2.64295	7.0028	N <= Y	5.02105	0.147727	1.40578	0.657948	0	0	0	0	0	0	0	0	0	102.399	29.827	0	11.3534	0	0	30.5821	0	58.5702	0	16.0259	0	0	0	0	0	0	0	0	0	0	0	0	0	0	0	0
PWY-6151: S-adenosyl-L-methionine salvage I|g__Odoribacter.s__Odoribacter_splanchnicus	0.187168	0.0863004	0.127973	0.163542	0.3	0.416667	18.4087	35.4757	N <= Y	27.718	0.363636	0.946443	0.657948	42.0684	0	0	0	34.4255	0	0	42.1876	0	21.4504	0	37.7756	0	41.4591	0	0	0	0	0	50.8088	33.5428	0	0	0	0	99.6367	0	123.4	48.1676	119.435	0	0	0	0	0	0
PEPTIDOGLYCANSYN-PWY: peptidoglycan biosynthesis I (meso-diaminopimelate containing)|g__Eubacterium.s__Eubacterium_hallii	0.187166	0.0863025	0.0782068	0.202083	0.4	0.520833	11.7767	25.2826	N <= Y	19.1436	0.465909	1.10221	0.657948	0	0	16.6267	0	50.7081	0	0	0	24.0813	0	0	0	0	0	0	0	23.4185	121.882	21.9532	0	24.9086	31.9375	19.7577	0	20.1262	26.116	0	23.3805	14.9311	34.7773	0	0	53.9449	0	0	24.2462
GLYCOGENSYNTH-PWY: glycogen biosynthesis I (from ADP-D-Glucose)|g__Eisenbergiella.s__Eisenbergiella_tayi	0.186944	0.086683	0.133123	0.129167	0.125	0.25	3.63668	16.0421	N <= Y	10.4033	0.193182	2.14117	0.657948	0	0	0	0	0	0	0	0	0	0	0	11.1798	0	0	0	0	0	0	0	0	0	7.66763	0	0	0	0	0	0	0	0	0	15.8349	0	0	0	0
PWY-6168: flavin biosynthesis III (fungi)|g__Coprococcus.s__Coprococcus_comes	0.186797	0.0869358	0.0970737	0.198958	0.525	0.625	53.4931	88.6669	N <= Y	72.6788	0.579545	0.729041	0.657948	15.7894	0	46.9091	0	0	0	0	18.546	0	15.0728	155.959	0	57.8332	148.127	0	370.976	61.7657	0	106.799	0	99.3279	250.314	131.33	264.509	20.633	12.8385	0	138.476	0	58.4973	186.054	72.1781	60.5586	0	154.236	0
HISDEG-PWY: L-histidine degradation I|g__Bacteroides.s__Bacteroides_ovatus	0.18671	0.0870865	0.137487	0.180208	0.55	0.6875	160.826	103.796	N <= Y	129.719	0.625	-0.631743	0.657948	5.4163	0	41.1115	0	132.123	0	0	1.80473	39.7318	0	23.6776	134.333	0	439.017	0	0	163.776	0	1.7931	0	11.5047	0	0	0	340.73	62.3112	384.931	18.1931	5.3966	180.381	86.1597	0	49.1405	0	35.1353	81.9566
PWY-6749: CMP-legionaminate biosynthesis I|g__Eisenbergiella.s__Eisenbergiella_tayi	0.186635	0.0872156	0.133123	0.129167	0.125	0.25	5.0727	19.6833	N <= Y	13.0421	0.193182	1.95615	0.657948	0	0	0	0	0	0	0	0	0	0	0	16.3545	0	0	0	0	0	0	0	0	0	17.6035	0	0	0	0	0	0	0	0	0	21.6994	0	0	0	0
NONMEVIPP-PWY: methylerythritol phosphate pathway I|g__Collinsella.s__Collinsella_aerofaciens	0.186607	0.0872629	0.117115	0.185938	0.475	0.604167	108.597	151.358	N <= Y	131.922	0.545455	0.478982	0.657948	0	0	239.828	296.996	0	0	0	18.7962	33.6874	102.124	0	168.565	271.751	114.353	0	251.387	0	91.7137	129.623	281.109	34.6809	100.276	0	0	58.0505	130.592	124.924	93.9931	55.981	97.3323	0	93.0432	0	0	0	0
HSERMETANA-PWY: L-methionine biosynthesis III|g__Dorea.s__Dorea_longicatena	0.186568	0.0873302	0.0780251	0.215625	0.575	0.75	49.3463	89.9712	N <= Y	71.5053	0.670455	0.866521	0.657948	94.9134	0	101.543	0	70.9596	0	0	37.1917	108.837	21.1336	34.1733	32.1731	14.0602	64.7865	66.2463	111.125	0	0	76.9262	43.4685	0	61.8524	43.9755	0	69.2307	75.5152	149.793	171.898	45.8655	117.851	19.9956	0	136.294	0	80.0221	0
PWY-5097: L-lysine biosynthesis VI|g__Klebsiella.s__Klebsiella_pneumoniae	-0.186415	0.0875954	0.0813408	-0.125	0.2	0.0625	12.4537	76.8404	Y <= N	47.5737	0.125	2.62528	0.657948	0	0	0	0	0	0	0	0	10.3576	0	0	3.94004	0	0	0	0	236.709	0	0	0	0	1807.84	0	0	0	0	0	0	0	0	0	0	0	0	0	0
RIBOSYN2-PWY: flavin biosynthesis I (bacteria and plants)|g__Odoribacter.s__Odoribacter_splanchnicus	0.186409	0.087606	0.130564	0.166667	0.325	0.458333	20.4116	37.2856	N <= Y	29.6156	0.397727	0.86923	0.657948	47.1586	0	0	0	40.0505	0	0	74.6623	0	30.1797	0	39.2664	0	45.3685	0	0	0	0	21.3604	53.5996	47.0487	0	0	0	0	103.478	0	105.608	55.911	126.653	0	0	0	0	19.5525	0
PWY-5384: sucrose degradation IV (sucrose phosphorylase)|g__Klebsiella.s__Klebsiella_pneumoniae	-0.18632	0.0877592	0.0813408	-0.125	0.2	0.0625	7.63316	55.2357	Y <= N	33.5982	0.125	2.85525	0.657948	0	0	0	0	0	0	0	0	0	0	0	12.9968	0	0	0	0	115.842	0	0	0	0	1356.78	0	0	0	0	0	0	0	0	0	0	0	0	0	0
PWY-3841: folate transformations II (plants)|g__Bacteroides.s__Bacteroides_stercoris	-0.186307	0.0877812	0.0914227	-0.171875	0.375	0.25	325.905	47.6822	Y <= N	174.147	0.306818	-2.77293	0.657948	0	0	0	0	0	0	0	0	0	9.99961	0	1894.94	75.9381	0	0	291.738	0	0	122.624	0	625.245	102.502	602.367	0	0	2728.95	0	212.751	0	30.6332	0	0	44.1181	0	97.2243	0
PWY-6737: starch degradation V|g__Streptococcus.s__Streptococcus_salivarius	0.1863	0.0877944	0.0758614	0.220833	0.775	0.916667	55.8284	107.838	N <= Y	84.197	0.852273	0.949789	0.657948	0	71.0367	49.1006	44.7184	69.2833	37.9383	0	0	17.961	112.596	26.9799	3.10035	18.8637	81.178	51.1792	139.679	21.9369	163.193	35.2581	81.2403	69.1826	112.521	59.3791	93.6979	23.3671	140.171	19.5008	88.3211	8.17927	27.6436	27.3937	80.9824	13.3274	49.1548	0	697.97
TRPSYN-PWY: L-tryptophan biosynthesis|g__Blautia.s__Ruminococcus_gnavus	-0.186214	0.0879438	0.0931276	-0.204167	0.75	0.541667	296.884	191.572	Y <= N	239.441	0.636364	-0.632015	0.657948	74.2329	110.629	0	0	0	412.85	32.2638	0	10.9784	0	103.221	203.328	0	0	0	510.353	219.558	116.319	54.5982	43.6453	0	119.304	92.901	87.1403	14.2111	0	0	0	34.7341	0	0	0	12.1425	180.484	0	83.7429
COBALSYN-PWY: superpathway of adenosylcobalamin salvage from cobinamide I|g__Collinsella.s__Collinsella_aerofaciens	0.186126	0.0880956	0.158971	0.167187	0.475	0.604167	51.2761	75.2649	N <= Y	64.3609	0.545455	0.553691	0.657948	0	0	69.9159	70.2211	0	0	0	3.47205	13.837	25.6743	63.8684	46.6738	248.392	23.3847	0	72.9362	0	0	129.37	132.365	41.8846	24.9475	0	0	20.184	40.4265	24.1211	28.0651	13.6012	26.6913	0	16.9472	0	0	0	0
PWY-6121: 5-aminoimidazole ribonucleotide biosynthesis I|g__Bifidobacterium.s__Bifidobacterium_dentium	0.186126	0.0880969	0.091471	0.0989583	0.025	0.125	0.84258	6.91665	N <= Y	4.15571	0.0795455	3.03719	0.657948	0	0	0	0	0	0	0	0	0	0	0	0	3.50828	2.56588	0	0	0	0	0	0	0	0	0	0	0	0	0	0	0	0	0	0	0	0	0	0
GLUCOSE1PMETAB-PWY: glucose and glucose-1-phosphate degradation|g__Bifidobacterium.s__Bifidobacterium_breve	-0.186013	0.0882931	0.0996439	-0.173437	0.425	0.270833	234.134	51.443	Y <= N	134.485	0.340909	-2.18629	0.657948	0	17.0333	0	30.3599	0	24.8512	0	0	0	30.8498	0	71.5939	0	0	0	33.5228	9.33852	1313.7	0	0	0	0	0	0	0	0	0	0	0	13.8675	0	0	0	52.7622	0	218.661
NONOXIPENT-PWY: pentose phosphate pathway (non-oxidative branch) I|g__Eisenbergiella.s__Eisenbergiella_tayi	0.185918	0.0884588	0.133123	0.129167	0.125	0.25	6.48479	27.1935	N <= Y	17.7804	0.193182	2.06813	0.657948	0	0	0	0	0	0	0	0	0	0	0	0	0	0	0	0	0	0	0	0	0	6.92407	0	0	0	0	0	0	0	0	0	14.0974	0	0	0	0
ARGSYN-PWY: L-arginine biosynthesis I (via L-ornithine)|g__Bifidobacterium.s__Bifidobacterium_dentium	0.18585	0.0885777	0.112735	0.0625	0	0.0625	0	5.41835	N <= Y	2.95547	0.0340909	Inf	0.657948	0	0	0	0	0	0	0	0	0	0	0	0	0	0	0	0	0	0	0	0	0	0	0	0	0	0	0	0	0	0	0	0	0	0	0	0
ARGSYNBSUB-PWY: L-arginine biosynthesis II (acetyl cycle)|g__Bifidobacterium.s__Bifidobacterium_dentium	0.18585	0.0885777	0.112735	0.0625	0	0.0625	0	5.75227	N <= Y	3.1376	0.0340909	Inf	0.657948	0	0	0	0	0	0	0	0	0	0	0	0	0	0	0	0	0	0	0	0	0	0	0	0	0	0	0	0	0	0	0	0	0	0	0	0
GLUTORN-PWY: L-ornithine biosynthesis I|g__Bifidobacterium.s__Bifidobacterium_dentium	0.18585	0.0885777	0.112735	0.0625	0	0.0625	0	6.1539	N <= Y	3.35667	0.0340909	Inf	0.657948	0	0	0	0	0	0	0	0	0	0	0	0	0	0	0	0	0	0	0	0	0	0	0	0	0	0	0	0	0	0	0	0	0	0	0	0
PWY-7400: L-arginine biosynthesis IV (archaebacteria)|g__Bifidobacterium.s__Bifidobacterium_dentium	0.18585	0.0885777	0.112735	0.0625	0	0.0625	0	5.43119	N <= Y	2.96246	0.0340909	Inf	0.657948	0	0	0	0	0	0	0	0	0	0	0	0	0	0	0	0	0	0	0	0	0	0	0	0	0	0	0	0	0	0	0	0	0	0	0	0
PWY-5913: partial TCA cycle (obligate autotrophs)|g__Klebsiella.s__Klebsiella_pneumoniae	-0.185773	0.0887113	0.0883986	-0.13125	0.225	0.0833333	21.8061	104.457	Y <= N	66.8886	0.147727	2.26011	0.657948	0	0	0	0	0	0	0	18.5909	0	0	0	32.7988	0	0	0	0	393.301	0	0	0	0	2579.46	0	0	0	0	0	0	0	0	0	0	0	0	0	0
PWY-7357: thiamine phosphate formation from pyrithiamine and oxythiamine (yeast)|g__Blautia.s__Ruminococcus_gnavus	-0.185744	0.0887618	0.0974363	-0.201042	0.725	0.541667	254.034	162.465	Y <= N	204.087	0.625	-0.644893	0.657948	55.8847	83.0315	0	0	0	386.75	23.4386	0	15.836	0	59.1653	211.116	0	0	0	418.285	250.221	83.1991	40.8721	32.0139	0	100.083	40.4875	81.2119	13.9006	0	0	0	38.6297	0	0	0	14.3114	142.784	0	47.7373
PWY-4242|g__Holdemania.s__Holdemania_filiformis	0.185696	0.0888465	0.0871155	0.117708	0.05	0.166667	0.903158	5.12955	N <= Y	3.20846	0.113636	2.50578	0.657948	0	15.4649	0	0	0	0	20.6614	0	0	0	0	0	0	13.4647	0	0	0	0	0	0	0	0	0	0	0	0	17.7996	0	0	0	0	0	0	0	0	0
GLUCOSE1PMETAB-PWY: glucose and glucose-1-phosphate degradation|g__Klebsiella.s__Klebsiella_pneumoniae	-0.185621	0.0889774	0.0830508	-0.141667	0.25	0.104167	12.0927	58.8324	Y <= N	37.5871	0.170455	2.28247	0.657948	0	0	0	0	0	0	0	5.72246	0	0	0	16.2985	0	0	0	0	208.931	0	0	0	0	1522.16	0	0	0	0	0	0	0	0	0	0	0	0	0	0
PWY-6121: 5-aminoimidazole ribonucleotide biosynthesis I|g__Oscillibacter.s__Oscillibacter_sp_57_20	0.185535	0.089128	0.0837251	0.194792	0.35	0.5	13.0846	26.245	N <= Y	20.263	0.431818	1.00418	0.657948	0	29.8857	0	17.9851	17.0862	0	0	43.067	11.122	0	0	0	19.5316	33.7798	0	0	32.8472	0	19.5296	17.5458	12.4066	0	20.5159	0	0	162.498	0	44.8556	0	135.479	30.4299	0	35.9629	0	26.2962	19.7372
HISTSYN-PWY: L-histidine biosynthesis|g__Haemophilus.s__Haemophilus_parainfluenzae	0.185502	0.0891859	0.0871155	0.117708	0.05	0.166667	0.907827	8.98587	N <= Y	5.31403	0.113636	3.30717	0.657948	0	0	0	0	0	0	0	0	0	0	6.41766	0	11.65	0	0	114.085	0	0	0	36.0132	0	0	0	0	0	0	0	0	0	0	0	0	0	0	0	22.6261
ARO-PWY: chorismate biosynthesis I|g__Coprococcus.s__Coprococcus_comes	0.185469	0.0892437	0.0965222	0.197917	0.5	0.604167	68.9335	113.995	N <= Y	93.5123	0.556818	0.72569	0.657948	23.7472	0	61.0774	0	0	0	0	20.93	0	0	183.936	0	79.7834	188.271	0	493.004	86.2259	0	152.516	0	149.079	361.912	182.34	370.282	39.0205	0	0	167.484	0	77.3359	218.837	99.0215	86.9392	0	191.352	0
PWY-6122: 5-aminoimidazole ribonucleotide biosynthesis II|g__Veillonella.s__Veillonella_infantium	0.185448	0.0892814	0.0799962	0.188021	0.275	0.4375	7.57433	16.4721	N <= Y	12.4277	0.363636	1.12083	0.657948	0	6.61466	0	0	19.4797	0	11.3487	0	0	67.5503	18.1551	0	20.6159	0	17.4264	46.7535	0	39.2545	28.7434	46.5424	8.18084	33.4058	18.426	19.4598	0	0	5.36784	0	0	0	0	0	5.60836	0	0	44.7122
PWY-6277: superpathway of 5-aminoimidazole ribonucleotide biosynthesis|g__Veillonella.s__Veillonella_infantium	0.185448	0.0892814	0.0799962	0.188021	0.275	0.4375	7.57433	16.4721	N <= Y	12.4277	0.363636	1.12083	0.657948	0	6.61466	0	0	19.4797	0	11.3487	0	0	67.5503	18.1551	0	20.6159	0	17.4264	46.7535	0	39.2545	28.7434	46.5424	8.18084	33.4058	18.426	19.4598	0	0	5.36784	0	0	0	0	0	5.60836	0	0	44.7122
PWY-6527: stachyose degradation|g__Eisenbergiella.s__Eisenbergiella_tayi	0.185441	0.0892924	0.136293	0.128125	0.125	0.25	7.70378	30.5274	N <= Y	20.153	0.193182	1.98647	0.657948	0	0	0	0	0	0	0	0	0	0	0	28.6777	0	0	0	0	0	0	0	0	0	16.5289	0	0	0	0	0	0	0	0	0	24.9301	0	0	0	0
PWY-5188: tetrapyrrole biosynthesis I (from glutamate)|g__Eubacterium.s__Eubacterium_ramulus	0.185295	0.08955	0.0816369	0.102083	0.025	0.125	0.299333	2.89481	N <= Y	1.71505	0.0795455	3.27365	0.657948	0	0	0	0	0	0	0	0	0	0	0	0	0	0	0	0	0	0	22.0115	44.8658	0	0	0	0	10.8523	0	0	0	0	0	0	0	0	0	0	0
OANTIGEN-PWY: O-antigen building blocks biosynthesis (E. coli)|g__Bifidobacterium.s__Bifidobacterium_breve	-0.185259	0.0896124	0.0954312	-0.169792	0.4	0.229167	160.285	41.1819	Y <= N	95.3197	0.306818	-1.96056	0.657948	0	0	0	30.9904	0	20.2233	0	0	0	33.5033	0	14.936	0	0	0	29.6068	3.07548	1096.41	0	0	0	0	0	0	0	0	0	0	0	23.43	0	0	0	32.5872	0	169.906
COA-PWY-1: superpathway of coenzyme A biosynthesis III (mammals)|g__Odoribacter.s__Odoribacter_splanchnicus	0.185251	0.0896278	0.137957	0.163542	0.325	0.458333	20.543	39.435	N <= Y	30.8478	0.397727	0.940831	0.657948	37.8288	0	0	0	36.2319	0	0	63.8538	0	16.9774	0	42.4852	0	37.1339	0	0	0	0	28.4529	48.0531	41.3875	0	0	0	0	100.512	0	118.842	50.3165	138.396	0	0	0	0	17.2412	0
PWY-5103: L-isoleucine biosynthesis III|g__Coprococcus.s__Coprococcus_comes	0.18517	0.0897693	0.0953318	0.2	0.525	0.625	61.3038	102.189	N <= Y	83.605	0.579545	0.737197	0.657948	17.2765	0	79.0109	0	0	0	0	19.8153	0	18.079	175.501	0	73.6695	167.737	0	414.683	97.2547	0	129.546	0	121.12	272.691	176.195	337.226	38.6478	13.3876	0	170.54	0	66.9495	180.326	98.5841	83.5879	0	184.617	0
SALVADEHYPOX-PWY: adenosine nucleotides degradation II|g__Lachnoclostridium.s__Clostridium_saccharolyticum	-0.185105	0.0898857	0.123112	-0.05	0.05	0	1.19045	0	Y <= N	0.541112	0.0227273	#NAME?	0.657948	0	37.5605	0	0	0	0	0	0	0	0	0	0	0	0	0	0	0	0	0	0	0	0	10.0574	0	0	0	0	0	0	0	0	0	0	0	0	0
PWY-6700: queuosine biosynthesis I (de novo)|g__Coprococcus.s__Coprococcus_comes	0.184936	0.0901843	0.0988408	0.197917	0.525	0.625	49.5889	84.1427	N <= Y	68.4365	0.579545	0.76282	0.657948	11.0545	0	45.5006	0	0	0	0	13.2959	0	13.6777	136.384	0	46.8974	164.006	0	376.338	62.2238	0	100.229	0	91.0689	272.201	129.272	283.08	25.031	14.1331	0	115.234	0	56.5361	174.519	68.646	52.6763	0	157.73	0
HISDEG-PWY: L-histidine degradation I|g__Odoribacter.s__Odoribacter_splanchnicus	0.184774	0.09047	0.135457	0.164583	0.325	0.458333	17.6308	34.2328	N <= Y	26.6864	0.397727	0.95728	0.657948	34.3312	0	0	0	34.0427	0	0	66.5271	0	18.8152	0	35.0322	0	36.4649	0	0	0	0	18.9379	41.7633	33.4796	0	0	0	0	85.0941	0	102.475	45.4511	121.652	0	0	0	0	19.7518	0
PWY-7221: guanosine ribonucleotides de novo biosynthesis|g__Veillonella.s__Veillonella_infantium	0.184739	0.0905333	0.0834704	0.182292	0.25	0.416667	6.75371	11.2501	N <= Y	9.20626	0.340909	0.73618	0.657948	0	0	0	0	28.3744	0	3.5631	0	0	89.8169	10.6609	0	23.1214	0	9.47278	32.1692	0	29.0119	16.6875	20.3072	18.9237	36.3244	6.78941	14.4992	3.23531	0	0	0	0	0	0	0	5.47819	0	0	25.1193
PWY-6168: flavin biosynthesis III (fungi)|g__Odoribacter.s__Odoribacter_splanchnicus	0.184533	0.0908997	0.135457	0.164583	0.325	0.458333	20.521	35.8699	N <= Y	28.8931	0.397727	0.805668	0.657948	48.9088	0	0	0	28.9502	0	0	75.1739	0	29.8663	0	38.7571	0	44.5403	0	0	0	0	20.9552	52.9794	49.8328	0	0	0	0	103.451	0	96.8792	56.6061	117.917	0	0	0	0	19.4822	0
COA-PWY-1: superpathway of coenzyme A biosynthesis III (mammals)|g__Oscillibacter.s__Oscillibacter_sp_57_20	0.18444	0.091066	0.0832478	0.19375	0.325	0.5	12.6316	24.7846	N <= Y	19.2605	0.420455	0.972409	0.657948	0	30.6126	0	22.0873	13.8047	0	0	34.5405	0	18.2831	0	0	17.2683	26.135	0	0	27.6649	0	22.6006	0	0	0	23.9322	0	0	173.429	0	30.4735	0	105.98	24.413	0	47.5886	0	28.4498	17.7933
TRNA-CHARGING-PWY: tRNA charging|g__Eisenbergiella.s__Eisenbergiella_tayi	0.184411	0.0911173	0.139521	0.127083	0.125	0.25	4.89764	18.5049	N <= Y	12.3198	0.193182	1.91775	0.657948	0	0	0	0	0	0	0	0	0	0	0	14.6974	0	0	0	0	0	0	0	0	0	12.8694	0	0	0	0	0	0	0	0	0	16.3016	0	0	0	0
PWY-6317: D-galactose degradation I (Leloir pathway)|g__Lachnospiraceae_unclassified.s__Eubacterium_rectale	0.184354	0.0912184	0.0973969	0.123438	0.075	0.1875	4.41727	57.8229	N <= Y	33.5476	0.136364	3.71041	0.657948	0	0	0	0	520.18	0	0	0	0	0	0	0	0	0	0	0	0	0	0	0	142.269	879.581	0	0	0	0	0	393.943	6.93255	0	0	0	358.867	0	0	0
PWY-7219: adenosine ribonucleotides de novo biosynthesis|g__Blautia.s__Blautia_obeum	0.184281	0.0913486	0.0875915	0.210417	0.675	0.75	129.326	222.67	N <= Y	180.241	0.715909	0.783897	0.657948	24.4708	236.665	304.568	161.203	104.652	162.691	0	26.1881	174.492	0	0	0	63.3904	0	516.634	998.456	35.4914	0	337.258	169.637	112.353	416.32	101.769	0	119.039	110.503	185.033	248.842	220.518	206.36	85.4749	0	154.539	0	0	0
PWY-6897: thiamine diphosphate salvage II|g__Lachnoclostridium.s__Clostridium_citroniae	-0.184213	0.0914701	0.0790925	-0.109375	0.15	0.0416667	3.73556	0.572598	Y <= N	2.01031	0.0909091	-2.70573	0.657948	0	0	0	0	0	0	8.60218	0	0	0	0	19.7024	0	0	0	0	0	0	0	0	0	0	0	0	0	0	9.43679	0	0	0	0	0	0	0	0	0
PWY0-1241: ADP-L-glycero-&beta;-D-manno-heptose biosynthesis|g__Veillonella.s__Veillonella_infantium	0.184116	0.091645	0.0764339	0.178125	0.2	0.375	4.33734	10.4561	N <= Y	7.67487	0.295455	1.26947	0.657948	0	3.67647	0	0	14.894	0	0	0	0	41.9726	6.3239	0	14.6477	0	0	31.9723	0	28.3482	29.3093	40.1899	4.29801	7.2428	13.4181	3.7909	0	0	1.93358	0	0	0	0	0	0	0	0	38.9794
GLYCOGENSYNTH-PWY: glycogen biosynthesis I (from ADP-D-Glucose)|g__Blautia.s__Blautia_obeum	0.184112	0.0916521	0.0800097	0.215625	0.675	0.75	167.144	282.938	N <= Y	230.305	0.715909	0.759398	0.657948	72.4112	246.131	205.524	314.954	94.2875	249.953	0	37.1316	364.011	0	0	0	60.3079	0	661.508	1505.09	62.8626	0	324.89	365.408	134.894	483.909	155.598	0	131.917	141.664	220.811	320.604	213.999	219.821	93.7733	0	329.653	0	0	0
MET-SAM-PWY: superpathway of S-adenosyl-L-methionine biosynthesis|g__Klebsiella.s__Klebsiella_pneumoniae	-0.184025	0.0918083	0.0883986	-0.13125	0.225	0.0833333	12.9031	72.7088	Y <= N	45.5244	0.147727	2.49441	0.657948	0	0	0	0	0	0	0	2.62639	0	0	0	0	0	0	0	0	272.05	0	0	0	0	1814.39	0	0	0	0	0	0	0	0	0	0	0	0	0	0
CALVIN-PWY: Calvin-Benson-Bassham cycle|g__Blautia.s__Blautia_obeum	0.184018	0.0918213	0.0785592	0.216667	0.675	0.75	125.927	202.008	N <= Y	167.426	0.715909	0.681823	0.657948	68.0843	255.445	154.349	171.508	117.147	220.213	0	40.9991	251.168	0	0	0	39.2695	0	545.312	781.06	65.4407	0	265.192	220.707	70.6864	427.701	121.317	0	114.12	128.421	224.473	276.335	154.243	151.607	65.7924	0	237.778	0	0	0
PWY-6122: 5-aminoimidazole ribonucleotide biosynthesis II|g__Coprococcus.s__Coprococcus_comes	0.183837	0.0921464	0.100634	0.196875	0.525	0.625	70.1529	117.516	N <= Y	95.9875	0.579545	0.744285	0.657948	25.7515	0	73.941	0	0	0	0	17.9919	0	29.3396	185.992	0	66.9735	195.528	0	474.619	90.2391	0	151.31	0	146.901	344.508	200.077	408.791	33.2162	9.04505	0	137.692	0	75.7051	223.469	106.759	102.694	0	196.238	0
PWY-6277: superpathway of 5-aminoimidazole ribonucleotide biosynthesis|g__Coprococcus.s__Coprococcus_comes	0.183837	0.0921464	0.100634	0.196875	0.525	0.625	70.1529	117.516	N <= Y	95.9875	0.579545	0.744285	0.657948	25.7515	0	73.941	0	0	0	0	17.9919	0	29.3396	185.992	0	66.9735	195.528	0	474.619	90.2391	0	151.31	0	146.901	344.508	200.077	408.791	33.2162	9.04505	0	137.692	0	75.7051	223.469	106.759	102.694	0	196.238	0
PWY0-1296: purine ribonucleosides degradation|g__Eisenbergiella.s__Eisenbergiella_tayi	0.183805	0.0922029	0.149535	0.114583	0.1	0.208333	4.27828	20.5298	N <= Y	13.1427	0.159091	2.26261	0.657948	0	0	0	0	0	0	0	0	0	0	0	0	0	0	0	0	0	0	0	0	0	0	0	0	0	0	0	0	0	0	0	21.2129	0	0	0	0
COA-PWY: coenzyme A biosynthesis I (prokaryotic)|g__Klebsiella.s__Klebsiella_pneumoniae	-0.183555	0.0926554	0.0858909	-0.132292	0.225	0.0833333	7.98415	25.6402	Y <= N	17.6147	0.147727	1.6832	0.657948	0	0	0	0	0	0	0	16.9851	0	0	0	76.0046	0	0	0	0	123.327	0	0	0	0	699.215	0	0	0	0	0	0	0	0	0	0	0	0	0	0
PWY-6700: queuosine biosynthesis I (de novo)|g__Oxalobacter.s__Oxalobacter_formigenes	-0.183468	0.092812	0.123112	-0.05	0.05	0	0.453071	0	Y <= N	0.205941	0.0227273	#NAME?	0.657948	0	0	0	0	0	0	0	7.60605	0	0	0	0	0	0	0	0	10.5168	0	0	0	0	0	0	0	0	0	0	0	0	0	0	0	0	0	0	0
PWY-7220: adenosine deoxyribonucleotides de novo biosynthesis II|g__Oxalobacter.s__Oxalobacter_formigenes	-0.183468	0.092812	0.123112	-0.05	0.05	0	0.593956	0	Y <= N	0.26998	0.0227273	#NAME?	0.657948	0	0	0	0	0	0	0	10.2443	0	0	0	0	0	0	0	0	13.5139	0	0	0	0	0	0	0	0	0	0	0	0	0	0	0	0	0	0	0
PWY-7222: guanosine deoxyribonucleotides de novo biosynthesis II|g__Oxalobacter.s__Oxalobacter_formigenes	-0.183468	0.092812	0.123112	-0.05	0.05	0	0.593956	0	Y <= N	0.26998	0.0227273	#NAME?	0.657948	0	0	0	0	0	0	0	10.2443	0	0	0	0	0	0	0	0	13.5139	0	0	0	0	0	0	0	0	0	0	0	0	0	0	0	0	0	0	0
ARGSYNBSUB-PWY: L-arginine biosynthesis II (acetyl cycle)|g__Adlercreutzia.s__Adlercreutzia_equolifaciens	0.183446	0.0928515	0.0921472	0.154167	0.15	0.291667	2.63912	13.2431	N <= Y	8.42311	0.227273	2.32711	0.657948	0	0	0	12.6151	23.0985	0	0	0	0	18.6497	0	0	0	0	0	353.017	5.98106	0	0	0	0	0	0	0	0	0	0	7.29993	9.87332	0	9.18665	0	0	0	0	0
NONMEVIPP-PWY: methylerythritol phosphate pathway I|g__Firmicutes_unclassified.s__Firmicutes_bacterium_CAG_83	0.183444	0.0928567	0.0813217	0.206771	0.425	0.645833	39.3523	61.8981	N <= Y	51.65	0.545455	0.653446	0.657948	0	134.613	42.7935	93.8651	75.7017	0	0	0	43.0447	17.5914	0	0	0	117.235	0	0	58.1509	0	0	22.719	46.8226	155.766	12.2711	0	44.446	325.184	42.0342	206.015	93.7479	76.4339	31.9721	24.6345	23.4168	0	0	0
DTDPRHAMSYN-PWY: dTDP-&beta;-L-rhamnose biosynthesis|g__Eubacterium.s__Eubacterium_hallii	0.183403	0.0929306	0.092839	0.209375	0.9	0.9375	52.3935	85.9792	N <= Y	70.713	0.920455	0.714599	0.657948	19.5683	0	35.6731	90.3557	57.8161	112.448	21.0909	13.6789	54.6752	26.0267	37.3424	39.5568	12.2565	25.103	52.3504	537.823	32.2663	323.42	32.4481	35.503	25.0638	53.2986	20.3445	51.927	32.1685	35.8455	67.6784	73.4762	27.3794	68.3805	18.3353	123.598	97.3096	0	1.76186	32.6761
PWY-6700: queuosine biosynthesis I (de novo)|g__Blautia.s__Ruminococcus_gnavus	-0.18336	0.0930089	0.10097	-0.198437	0.725	0.520833	196.927	122.852	Y <= N	156.522	0.613636	-0.680741	0.657948	35.3343	62.9069	0	0	0	273.497	30.1307	0	15.1135	0	46.8677	138.577	0	0	0	309.13	151.333	73.2085	30.4221	32.0041	0	68.1721	48.4721	67.4095	12.42	0	0	0	19.6227	0	0	0	0	143.005	0	51.7638
PWY-7242: D-fructuronate degradation|g__Intestinimonas.s__Intestinimonas_butyriciproducens	0.183297	0.0931232	0.10842	0.13125	0.1	0.229167	3.24047	5.8969	N <= Y	4.68943	0.170455	0.863753	0.657948	0	0	0	0	0	0	0	0	7.65078	0	0	0	0	0	0	0	0	0	0	0	0	0	10.8634	0	0	0	0	0	0	56.3491	15.9476	0	90.8856	0	0	0
ARO-PWY: chorismate biosynthesis I|g__Blautia.s__Blautia_obeum	0.183291	0.0931341	0.084492	0.2125	0.675	0.75	164.383	276.683	N <= Y	225.637	0.715909	0.751176	0.657948	55.0196	365.908	422.417	263.521	132.832	330.602	0	30.0065	320.448	0	0	0	61.0603	0	629.885	1063.22	67.4833	0	352.763	264.381	120.075	552.23	135.469	0	133.63	145.561	233.767	342.748	234.654	221.812	97.2302	0	266.774	0	0	0
PWY-6121: 5-aminoimidazole ribonucleotide biosynthesis I|g__Peptoniphilus.s__Peptoniphilus_lacrimalis	0.183257	0.0931956	0.139752	0.0807292	0.025	0.104167	0.0709958	0.798622	N <= Y	0.467883	0.0681818	3.49171	0.657948	0	0	0	0	0	0	0	0	0	0	0	0	0	0	0	0	0	0	0	0	0	0	0	0	0	0	0	0	0	0	0	0	0	0	0	0
POLYAMSYN-PWY: superpathway of polyamine biosynthesis I|g__Lachnoclostridium.s__Clostridium_saccharolyticum	-0.183248	0.0932117	0.123112	-0.05	0.05	0	1.65239	0	Y <= N	0.751086	0.0227273	#NAME?	0.657948	8.6585	57.437	0	0	0	0	0	0	0	0	0	0	0	0	0	0	0	0	0	0	0	0	0	0	0	0	0	0	0	0	0	0	0	0	0	0
PANTO-PWY: phosphopantothenate biosynthesis I|g__Klebsiella.s__Klebsiella_pneumoniae	-0.183099	0.0934821	0.0921202	-0.144792	0.275	0.125	33.8254	59.9576	Y <= N	48.0793	0.193182	0.825834	0.657948	0	5.91862	0	0	0	0	0	64.777	40.8823	0	0	224.834	0	0	0	0	457.973	0	0	0	0	1209.67	0	0	0	0	0	0	0	0	0	0	0	0	0	0
PWY-7111: pyruvate fermentation to isobutanol (engineered)|g__Bacteroides.s__Bacteroides_stercoris	-0.183065	0.0935448	0.0974877	-0.16875	0.375	0.25	264.496	37.0955	Y <= N	140.459	0.306818	-2.83393	0.657948	0	0	0	0	0	0	0	0	0	16.7622	0	1571.43	65.7878	0	0	227.884	0	0	88.0111	0	508.61	86.3563	587.174	0	0	2237.13	0	158.984	0	17.298	0	0	36.2223	0	70.4965	0
ILEUSYN-PWY: L-isoleucine biosynthesis I (from threonine)|g__Coprococcus.s__Coprococcus_comes	0.183048	0.0935762	0.100634	0.196875	0.525	0.625	70.8877	119.123	N <= Y	97.1979	0.579545	0.748844	0.657948	26.8529	0	85.3821	0	0	0	0	29.7762	0	22.5733	219.083	0	83.6681	185.94	0	466.079	120.916	0	143.874	0	148.524	333.209	194.181	401.69	43.758	15.055	0	180.629	0	84.5379	232.763	119.814	91.8861	0	215.748	0
VALSYN-PWY: L-valine biosynthesis|g__Coprococcus.s__Coprococcus_comes	0.183048	0.0935762	0.100634	0.196875	0.525	0.625	70.8877	119.123	N <= Y	97.1979	0.579545	0.748844	0.657948	26.8529	0	85.3821	0	0	0	0	29.7762	0	22.5733	219.083	0	83.6681	185.94	0	466.079	120.916	0	143.874	0	148.524	333.209	194.181	401.69	43.758	15.055	0	180.629	0	84.5379	232.763	119.814	91.8861	0	215.748	0
FUCCAT-PWY: fucose degradation|g__Hungatella.s__Hungatella_hathewayi	0.183017	0.0936311	0.161008	0.111458	0.1	0.208333	2.55447	8.46251	N <= Y	5.77704	0.159091	1.72806	0.657948	0	0	0	0	0	0	0	0	0	0	0	9.02572	0	0	0	0	0	0	0	0	0	0	0	0	0	0	0	0	0	0	0	0	0	0	0	0
COA-PWY-1: superpathway of coenzyme A biosynthesis III (mammals)|g__Klebsiella.s__Klebsiella_pneumoniae	-0.182993	0.0936754	0.0858909	-0.132292	0.225	0.0833333	12.0281	33.6468	Y <= N	23.8201	0.147727	1.48406	0.657948	0	0	0	0	0	0	0	22.0621	0	0	0	97.6493	0	0	0	0	151.359	0	0	0	0	932.482	0	0	0	0	0	0	0	0	0	0	0	0	0	0
OANTIGEN-PWY: O-antigen building blocks biosynthesis (E. coli)|g__Intestinimonas.s__Intestinimonas_butyriciproducens	0.182923	0.0938036	0.112735	0.0625	0	0.0625	0	2.20852	N <= Y	1.20465	0.0340909	Inf	0.657948	0	0	0	0	0	0	0	0	0	0	0	0	0	0	0	0	0	0	0	0	0	0	0	0	0	0	0	0	0	37.2977	0	0	59.8517	0	0	0
PWY-6703: preQ0 biosynthesis|g__Odoribacter.s__Odoribacter_splanchnicus	0.18273	0.0941569	0.137957	0.163542	0.325	0.458333	18.958	33.3393	N <= Y	26.8024	0.397727	0.814415	0.657948	28.8198	0	0	0	34.3063	0	0	64.5775	0	20.6762	0	33.0329	0	34.6061	0	0	0	0	20.1133	44.876	41.1452	0	0	0	0	88.1201	0	113.059	63.5481	132.161	0	0	0	0	20.0558	0
PWY-6737: starch degradation V|g__Eubacterium.s__Eubacterium_hallii	0.182533	0.094517	0.0879642	0.2125	0.875	0.916667	57.262	93.5453	N <= Y	77.0529	0.897727	0.708086	0.657948	36.325	0	54.9211	92.6222	76.9895	116.711	17.9309	13.785	82.4066	16.2855	51.5436	31.5516	12.4726	21.7436	60.9759	483.688	43.3407	322.42	38.327	37.7568	47.2533	74.4985	35.3721	67.9632	32.818	34.8544	89.9421	90.9264	45.1104	76.0035	0	134.957	127.089	0	0	54.1011
PWY-6737: starch degradation V|g__Bacteroides.s__Bacteroides_stercoris	-0.182524	0.0945342	0.0971658	-0.164583	0.35	0.229167	383.454	54.3815	Y <= N	203.96	0.284091	-2.81787	0.657948	0	0	0	0	0	0	0	0	0	30.1872	0	2327.4	95.481	0	0	317.118	0	0	127.209	0	774.442	96.4611	781.488	0	0	3282.22	0	248.664	0	25.7054	0	0	34.8393	0	100.07	0
PWY-2942: L-lysine biosynthesis III|g__Odoribacter.s__Odoribacter_splanchnicus	0.182418	0.0947289	0.137957	0.163542	0.325	0.458333	19.338	34.9842	N <= Y	27.8723	0.397727	0.855269	0.657948	37.9907	0	0	0	37.5172	0	0	75.2381	0	23.1369	0	30.1877	0	51.3239	0	0	0	0	21.7306	38.8935	39.564	0	0	0	0	93.7953	0	105.913	54.3748	132.039	0	0	0	0	15.8337	0
NONMEVIPP-PWY: methylerythritol phosphate pathway I|g__Blautia.s__Blautia_obeum	0.182401	0.0947605	0.0860304	0.211458	0.675	0.75	123.965	207.367	N <= Y	169.457	0.715909	0.742253	0.657948	54.4075	294.644	212.636	207.698	86.8936	255.304	0	28.445	256.306	0	0	0	51.0001	0	557.984	704.644	67.0935	0	286.797	199.482	93.345	437.529	103.897	0	112.096	104.972	164.494	234.032	175.67	200.175	68.3073	0	204.855	0	0	0
PWY-2941: L-lysine biosynthesis II|g__Bacteroides.s__Bacteroides_uniformis	-0.182313	0.0949221	0.123112	-0.05	0.05	0	17.5451	0	Y <= N	7.97502	0.0227273	#NAME?	0.657948	0	0	0	0	0	0	0	0	650.334	0	0	0	0	0	0	0	0	0	0	0	0	0	0	0	0	0	0	0	0	0	0	0	0	51.4682	0	0
PWY3O-355: stearate biosynthesis III (fungi)|g__Bacteroides.s__Bacteroides_uniformis	-0.182313	0.0949221	0.123112	-0.05	0.05	0	13.4842	0	Y <= N	6.1292	0.0227273	#NAME?	0.657948	0	0	0	0	0	0	0	0	528.38	0	0	0	0	0	0	0	0	0	0	0	0	0	0	0	0	0	0	0	0	0	0	0	0	10.9899	0	0
METH-ACETATE-PWY: methanogenesis from acetate	0.182264	0.0950135	0.0881841	0.2125	1	1	1315.37	1747.75	N <= Y	1551.22	1	0.410029	0.657948	422.655	1758.43	1103.37	894.761	1164.96	1409.9	970.549	604.177	1742.49	489.666	999.966	221.033	401.182	1365.48	3148.21	2997.13	526.993	1516.35	1833.17	974.548	1245.77	1784.86	763.913	1026.22	621.092	1048.94	1149.61	1150.57	1459.26	698.874	576.281	1143.48	1258.5	92.5546	524.452	910.8
RIBOSYN2-PWY: flavin biosynthesis I (bacteria and plants)|g__Roseburia.s__Roseburia_faecis	0.182193	0.0951445	0.0935909	0.129167	0.075	0.208333	30.4046	68.4996	N <= Y	51.1837	0.147727	1.17181	0.657948	0	0	0	0	0	0	0	0	0	0	0	0	0	0	629.378	0	0	0	0	0	0	0	0	0	106.495	0	382.684	37.6693	0	0	207.832	0	25.9544	0	385.951	0
PWY-6897: thiamine diphosphate salvage II|g__Adlercreutzia.s__Adlercreutzia_equolifaciens	0.18217	0.095186	0.106166	0.147917	0.15	0.291667	1.4923	6.41637	N <= Y	4.17816	0.227273	2.10421	0.657948	0	0	5.44767	0	10.1305	0	0	0	0	6.10238	0	0	0	0	0	183.712	0	0	0	0	0	4.08395	0	0	0	0	0	0	2.51332	3.30063	0	0	0	0	0	0
ARGSYN-PWY: L-arginine biosynthesis I (via L-ornithine)|g__Klebsiella.s__Klebsiella_pneumoniae	-0.182119	0.0952801	0.0900986	-0.138542	0.25	0.104167	14.52	61.2026	Y <= N	39.9833	0.170455	2.07555	0.657948	0	3.98908	0	0	0	0	0	2.53262	0	0	0	0	0	0	0	0	290.275	0	0	0	0	1452.73	0	0	0	0	0	0	0	0	0	0	0	0	0	0
DTDPRHAMSYN-PWY: dTDP-&beta;-L-rhamnose biosynthesis|g__Dorea.s__Dorea_longicatena	0.181906	0.0956755	0.0839657	0.211458	0.575	0.75	46.764	68.9542	N <= Y	58.8678	0.670455	0.56024	0.657948	78.4582	0	100.083	0	65.6143	0	0	43.4929	90.0204	16.6146	34.1049	43.2245	8.115	56.2185	71.42	105.787	0	0	58.4308	29.2678	0	68.6806	44.4996	0	64.6416	71.2831	142.173	165.076	45.6306	82.0153	21.7735	0	122.839	0	79.3332	0
PWY-7221: guanosine ribonucleotides de novo biosynthesis|g__Bifidobacterium.s__Bifidobacterium_dentium	0.181868	0.0957452	0.112735	0.0625	0	0.0625	0	10.132	N <= Y	5.52653	0.0340909	Inf	0.657948	0	0	0	0	0	0	0	0	0	0	0	0	2.8544	0	0	0	0	0	0	0	0	0	0	0	0	0	0	0	0	0	0	0	0	0	0	0
PWY-6168: flavin biosynthesis III (fungi)|g__Dorea.s__Dorea_longicatena	0.181745	0.0959749	0.0744057	0.209896	0.425	0.604167	28.8862	46.3865	N <= Y	38.4318	0.522727	0.683321	0.657948	41.9972	0	72.3091	0	0	0	0	23.7318	84.1035	0	25.3684	25.5429	0	35.0917	0	102.242	0	0	52.5752	30.6161	0	38.5412	0	0	35.205	18.5128	80.8631	112.107	51.5941	0	15.3742	0	81.7888	0	61.6952	0
BRANCHED-CHAIN-AA-SYN-PWY: superpathway of branched chain amino acid biosynthesis|g__Coprococcus.s__Coprococcus_comes	0.181662	0.0961294	0.102452	0.195833	0.525	0.625	66.6306	111.44	N <= Y	91.0722	0.579545	0.742012	0.657948	19.5315	0	80.8307	0	0	0	0	23.2395	0	21.3128	196.072	0	77.1057	178.722	0	447.426	108.737	0	138.675	0	130.081	305.554	186.633	372.529	40.8768	13.3876	0	178.699	0	76.2788	205.673	110.449	90.3927	0	202.477	0
PWY-7219: adenosine ribonucleotides de novo biosynthesis|g__Bacteroides.s__Bacteroides_stercoris	-0.181642	0.0961655	0.0995794	-0.167708	0.375	0.25	323.914	47.9329	Y <= N	173.379	0.306818	-2.75652	0.657948	0	0	0	0	0	0	0	0	0	36.6708	0	1936.79	84.9933	0	0	268.178	0	0	139.438	0	644.33	111.331	661.759	0	0	2766.17	0	197.379	0	19.3966	0	0	41.474	0	94.8057	0
PWY-3001: superpathway of L-isoleucine biosynthesis I|g__Gordonibacter.s__Gordonibacter_pamelaeae	0.181627	0.0961938	0.0785562	0.103125	0.025	0.125	0.0638205	1.84788	N <= Y	1.03694	0.0795455	4.8557	0.657948	0	2.55282	0	9.68126	0	0	0	0	0	0	0	0	0	0	0	0	0	0	0	0	0	0	0	0	0	0	0	0	0	0	0	0	0	0	0	0
HISTSYN-PWY: L-histidine biosynthesis|g__Odoribacter.s__Odoribacter_splanchnicus	0.181615	0.096217	0.143562	0.1625	0.35	0.458333	20.9355	40.9246	N <= Y	31.8386	0.409091	0.967015	0.657948	39.2463	0	0	0	35.4145	0	0	92.5103	0	34.0604	0	27.9204	0	54.2462	0	0	0	0	20.4498	38.755	41.0066	0	0	0	0	104.216	0	111.76	52.1501	132.297	0	0	0	0	13.348	0
PWY-5686: UMP biosynthesis I|g__Prevotella.s__Prevotella_bivia	-0.181599	0.0962462	0.123112	-0.05	0.05	0	0.88559	0	Y <= N	0.402541	0.0227273	#NAME?	0.657948	0	0	0	0	0	0	0	0	0	0	0	0	0	0	0	0	0	0	0	0	0	0	0	0	0	0	0	0	0	0	0	0	0	27.5708	0	0
PWY-7208: superpathway of pyrimidine nucleobases salvage|g__Asaccharobacter.s__Asaccharobacter_celatus	0.181526	0.096383	0.0876142	0.164583	0.175	0.333333	2.88088	10.922	N <= Y	7.26694	0.261364	1.92266	0.657948	0	0	0	7.36866	6.81291	0	0	0	0	6.63269	0	0	0	0	11.5276	262.792	10.2074	0	0	0	0	14.0006	0	0	5.45579	0	0	0	9.83516	0	0	0	0	0	0	0
ASPASN-PWY: superpathway of L-aspartate and L-asparagine biosynthesis|g__Bacteroides.s__Bacteroides_stercoris	-0.181523	0.096388	0.0995794	-0.167708	0.375	0.25	284.458	41.2804	Y <= N	151.816	0.306818	-2.78469	0.657948	0	0	0	0	0	0	0	0	0	19.8635	0	1726.12	67.012	0	0	231.901	0	0	109.119	0	559.374	81.4336	543.287	0	0	2497.95	0	182.206	0	23.637	0	0	42.6978	0	68.5757	0
PWY-5667: CDP-diacylglycerol biosynthesis I|g__Bacteroides.s__Bacteroides_stercoris	-0.181523	0.0963881	0.0993075	-0.163542	0.35	0.229167	239.376	33.3488	Y <= N	126.998	0.284091	-2.84357	0.657948	0	0	0	0	0	0	0	0	0	9.77796	0	1420.13	62.7797	0	0	214.81	0	0	80.4754	0	473.768	67.9813	508.357	0	0	1990.46	0	160.736	0	27.3127	0	0	24.6175	0	70.5931	0
PWY0-1319: CDP-diacylglycerol biosynthesis II|g__Bacteroides.s__Bacteroides_stercoris	-0.181523	0.0963881	0.0993075	-0.163542	0.35	0.229167	239.376	33.3488	Y <= N	126.998	0.284091	-2.84357	0.657948	0	0	0	0	0	0	0	0	0	9.77796	0	1420.13	62.7797	0	0	214.81	0	0	80.4754	0	473.768	67.9813	508.357	0	0	1990.46	0	160.736	0	27.3127	0	0	24.6175	0	70.5931	0
VALSYN-PWY: L-valine biosynthesis|g__Streptococcus.s__Streptococcus_parasanguinis	0.181491	0.0964471	0.101389	0.203125	0.675	0.875	21.3204	27.2861	N <= Y	24.5744	0.784091	0.355933	0.657948	0	10.7892	19.3961	35.8098	23.2102	10.414	0	0	10.6867	14.5825	35.2123	5.58736	43.8014	16.2647	9.19573	38.2542	10.3217	40.4456	15.6003	31.5946	59.0168	37.4218	28.5535	33.2706	15.0522	32.2475	6.55731	37.3542	0	3.32155	10.8218	34.8386	6.73726	0	0	87.9663
PWY-7560: methylerythritol phosphate pathway II|g__Blautia.s__Blautia_obeum	0.181447	0.0965296	0.0875915	0.210417	0.675	0.75	123.928	207.296	N <= Y	169.401	0.715909	0.742194	0.657948	54.4075	294.644	212.636	207.698	86.8936	255.304	0	28.445	256.306	0	0	0	51.0001	0	557.984	704.644	67.0935	0	286.797	199.482	93.345	437.529	103.897	0	112.096	104.972	164.494	234.032	175.67	200.175	68.3073	0	204.855	0	0	0
THRESYN-PWY: superpathway of L-threonine biosynthesis|g__Gordonibacter.s__Gordonibacter_pamelaeae	0.181386	0.0966428	0.0790141	0.120833	0.05	0.166667	0.30907	1.9534	N <= Y	1.20598	0.113636	2.65998	0.657948	0	1.73553	0	8.67147	5.85032	0	0	0	0	0	0	0	0	0	0	0	0	0	0	0	0	0	0	0	0	0	0	0	0	0	0	0	0	0	0	0
PWY-7221: guanosine ribonucleotides de novo biosynthesis|g__Coprococcus.s__Coprococcus_comes	0.181272	0.0968574	0.106331	0.194271	0.525	0.645833	64.8617	105.798	N <= Y	87.1908	0.590909	0.705878	0.657948	27.3596	0	69.9318	0	0	0	0	24.5418	0	30.0717	196.484	0	64.4165	157.979	0	481.452	100.886	0	126.335	0	128.394	329.512	177.272	400.711	30.3917	9.21202	0	142.44	0	74.0612	201.929	85.9138	88.4772	0	187.411	0
PWY-5838: superpathway of menaquinol-8 biosynthesis I|g__Klebsiella.s__Klebsiella_pneumoniae	-0.181161	0.0970653	0.0883986	-0.13125	0.225	0.0833333	12.0388	44.0635	Y <= N	29.5068	0.147727	1.87189	0.657948	0	0	0	0	0	0	0	6.50073	0	0	0	85.7987	0	0	0	0	156.053	0	0	0	0	1089.8	0	0	0	0	0	0	0	0	0	0	0	0	0	0
PWY-7221: guanosine ribonucleotides de novo biosynthesis|g__Asaccharobacter.s__Asaccharobacter_celatus	0.181007	0.0973546	0.0868604	0.150521	0.125	0.270833	1.58018	7.71785	N <= Y	4.928	0.204545	2.28811	0.657948	0	0	0	3.95205	5.42093	0	0	0	0	3.53041	0	0	0	0	3.99113	209.965	11.1985	0	0	0	0	0	0	0	5.56286	0	0	0	0	0	0	0	0	0	0	0
PWY-7219: adenosine ribonucleotides de novo biosynthesis|g__Adlercreutzia.s__Adlercreutzia_equolifaciens	0.180976	0.0974121	0.0869329	0.183854	0.275	0.4375	4.41482	13.2421	N <= Y	9.22969	0.363636	1.5847	0.657948	0	8.86646	8.15566	11.7171	22.9719	0	0	0	0	18.0326	0	0	0	12.3307	7.84944	294.152	9.29854	0	0	0	0	13.4439	0	0	8.02481	0	0	9.25467	9.57938	3.08199	6.63258	0	0	0	0	0
PWY-7317: superpathway of dTDP-glucose-derived O-antigen building blocks biosynthesis	0.180879	0.0975959	0.112735	0.0625	0	0.0625	0	1.50623	N <= Y	0.821579	0.0340909	Inf	0.657948	0	0	0	0	0	0	0	0	0	0	0	0	0	36.561	0	0	0	0	0	0	0	0	0	0	0	0	0	0	0	0	0	0	0	0	0	0
P125-PWY: superpathway of (R,R)-butanediol biosynthesis|g__Streptococcus.s__Streptococcus_anginosus_group	0.180713	0.097909	0.112735	0.0625	0	0.0625	0	0.261277	N <= Y	0.142515	0.0340909	Inf	0.657948	0	0	0	0	0	0	0	0	0	0	0	0	0	0	0	0	0	0	0	0	0	0	0	0	0	0	0	0	0	0	0	0	0	0	0	0
PWY-5030: L-histidine degradation III|g__Bacteroides.s__Bacteroides_stercoris	-0.18059	0.0981411	0.101707	-0.166667	0.375	0.25	290.216	42.2187	Y <= N	154.945	0.306818	-2.78117	0.657948	0	0	0	0	0	0	0	0	0	21.3476	0	1757.47	80.5437	0	0	274.367	0	0	120.941	0	616.439	90.4743	623.333	0	0	2412.76	0	174.174	0	21.445	0	0	37.854	0	81.9897	0
PWY-6386: UDP-N-acetylmuramoyl-pentapeptide biosynthesis II (lysine-containing)|g__Gordonibacter.s__Gordonibacter_pamelaeae	0.180582	0.0981554	0.112735	0.0625	0	0.0625	0	1.0522	N <= Y	0.573925	0.0340909	Inf	0.657948	0	0	0	0	0	0	0	0	0	0	0	0	0	0	0	0	0	0	0	0	0	0	0	0	0	0	0	0	0	0	0	0	0	0	0	0
PWY-5103: L-isoleucine biosynthesis III|g__Alistipes.s__Alistipes_finegoldii	0.180531	0.098252	0.0995794	0.167708	0.2	0.395833	32.5147	42.2516	N <= Y	37.8257	0.306818	0.377916	0.657948	0	0	0	131.562	0	0	0	172.89	0	0	0	0	0	51.9039	0	0	312.716	0	36.7095	0	50.4221	121.186	0	0	125.34	0	0	77.27	312.39	309.676	0	0	166.058	0	0	0
PWY-5695: inosine 5-phosphate degradation|g__Eisenbergiella.s__Eisenbergiella_tayi	0.180495	0.0983208	0.133123	0.129167	0.125	0.25	8.72229	32.7359	N <= Y	21.8206	0.193182	1.9081	0.657948	0	0	0	0	0	0	0	0	0	0	0	18.3057	0	0	0	0	0	0	0	0	0	33.276	0	0	0	0	0	0	0	0	0	20.5629	0	0	0	0
RHAMCAT-PWY: L-rhamnose degradation I|g__Eisenbergiella.s__Eisenbergiella_tayi	0.180366	0.0985656	0.13001	0.130208	0.125	0.25	3.87704	16.5951	N <= Y	10.8142	0.193182	2.09773	0.657948	0	0	0	0	0	0	0	0	0	0	0	0	0	0	0	0	0	0	0	0	0	10.9763	0	0	0	0	0	0	0	0	0	23.4625	0	0	0	0
PWY-6385: peptidoglycan biosynthesis III (mycobacteria)|g__Gordonibacter.s__Gordonibacter_pamelaeae	0.180242	0.0988004	0.112735	0.0625	0	0.0625	0	0.929182	N <= Y	0.506827	0.0340909	Inf	0.657948	0	0	0	0	0	0	0	0	0	0	0	0	0	0	0	0	0	0	0	0	0	0	0	0	0	0	0	0	0	0	0	0	0	0	0	0
PANTOSYN-PWY: superpathway of coenzyme A biosynthesis I (bacteria)|g__Bacteroides.s__Bacteroides_stercoris	-0.180241	0.0988033	0.101487	-0.1625	0.35	0.229167	291.925	42.9414	Y <= N	156.116	0.284091	-2.76515	0.657948	0	0	0	0	0	0	0	0	0	20.7478	0	1759.72	71.8731	0	0	249.032	0	0	103.078	0	587.152	99.5944	560.88	0	0	2461.11	0	190.185	0	24.5608	0	0	36.7556	0	77.8064	0
PWY-6936: seleno-amino acid biosynthesis (plants)|g__Blautia.s__Ruminococcus_gnavus	-0.180182	0.0989157	0.110234	-0.19375	0.725	0.541667	238.173	153.675	Y <= N	192.083	0.625	-0.632129	0.657948	53.649	84.4911	0	0	0	357.659	35.2531	0	12.9011	0	81.8022	148.608	0	0	0	432.223	173.096	99.7346	39.3548	39.94	0	82.0315	50.5061	62.531	11.7978	0	0	0	28.1029	0	0	0	13.6026	161.612	0	53.1276
REDCITCYC: TCA cycle VI (Helicobacter)	0.180151	0.0989749	0.108287	0.2	0.85	0.916667	122.86	272.832	N <= Y	204.663	0.886364	1.151	0.657948	16.5321	132.26	79.4976	122.638	0	9.75487	0	225.418	83.2038	48.6122	132.064	287.247	49.3525	27.1787	101.192	333.829	271.393	61.9975	284.552	73.2561	206.339	1067.69	0	0	47.3205	18.1375	19.1337	282.423	0	49.989	18.8678	112.776	171.234	21.1373	19.3877	0
REDCITCYC: TCA cycle VI (Helicobacter)|g__Escherichia.s__Escherichia_coli	-0.180121	0.0990324	0.0900986	-0.138542	0.25	0.104167	21.5721	32.5289	Y <= N	27.5485	0.170455	0.592557	0.657948	0	0	0	0	0	0	0	11.7899	0	0	0	281.313	0	0	0	0	150.04	0	0	0	0	0	0	0	0	0	0	0	0	0	0	0	0	0	0	0
PWY-6936: seleno-amino acid biosynthesis (plants)|g__Veillonella.s__Veillonella_infantium	0.180086	0.0990984	0.0927047	0.177083	0.25	0.416667	5.57326	13.8998	N <= Y	10.115	0.340909	1.31847	0.657948	0	0	0	0	8.56012	0	13.3502	0	0	134.891	13.6165	0	19.274	0	13.0799	56.5749	0	28.0155	5.05701	100.792	9.19857	27.5421	30.7015	9.34835	0	0	0	0	0	0	0	0	3.44061	0	0	2.03006
LACTOSECAT-PWY: lactose and galactose degradation I	0.180041	0.0991845	0.13303	0.1875	1	1	1074.09	1430.08	N <= Y	1268.27	1	0.412979	0.657948	120.452	576.78	1343.16	1437.93	460.778	943.516	80.3662	471.085	317.346	729.223	1095	896.864	1177.92	515.857	425.802	1910.73	196.708	1263.4	736.68	2199.33	554.281	1213.49	1109.14	690.055	579.197	687.174	626.579	1239.46	595.271	796.614	287.532	1066.77	952.981	235.472	860.474	1410.01
PWY-7357: thiamine phosphate formation from pyrithiamine and oxythiamine (yeast)|g__Klebsiella.s__Klebsiella_pneumoniae	-0.180037	0.0991922	0.102907	-0.133333	0.25	0.104167	9.09714	38.9317	Y <= N	25.3705	0.170455	2.09746	0.657948	0	10.5323	0	0	0	0	0	5.29579	0	0	0	40.252	0	0	0	0	105.68	0	0	0	0	884.148	0	0	0	0	0	0	0	0	0	0	0	0	0	0
PWY-4242|g__Bacteroides.s__Bacteroides_stercoris	-0.179987	0.0992864	0.101487	-0.1625	0.35	0.229167	289.605	42.2257	Y <= N	154.671	0.284091	-2.7779	0.657948	0	0	0	0	0	0	0	0	0	19.9346	0	1799.64	74.4067	0	0	251.136	0	0	97.665	0	565.91	101.866	530.161	0	0	2372.79	0	169.681	0	25.1057	0	0	28.761	0	69.5198	0
PWY-5367: petroselinate biosynthesis|g__Klebsiella.s__Klebsiella_pneumoniae	-0.179925	0.0994062	0.106969	-0.110937	0.175	0.0625	11.7474	8.07669	Y <= N	9.74519	0.113636	-0.540506	0.657948	0	9.82008	0	0	0	0	0	22.476	0	0	0	192.737	0	0	0	0	144.944	0	0	0	0	0	0	0	0	0	0	0	0	0	0	0	0	0	0	0
PWY-7111: pyruvate fermentation to isobutanol (engineered)|g__Catabacter.s__Catabacter_hongkongensis	0.179906	0.0994417	0.112735	0.0625	0	0.0625	0	1.3539	N <= Y	0.73849	0.0340909	Inf	0.657948	0	0	0	0	0	0	0	0	0	0	0	0	0	0	0	0	0	0	0	0	0	0	0	0	0	0	0	0	0	0	0	0	0	0	0	0
PWY-3841: folate transformations II (plants)|g__Odoribacter.s__Odoribacter_splanchnicus	0.179892	0.0994682	0.148783	0.160417	0.35	0.458333	19.3267	37.2483	N <= Y	29.1021	0.409091	0.946584	0.657948	34.5417	0	0	0	45.2267	0	0	69.4522	0	22.8235	0	34.4945	0	48.014	0	0	0	0	24.9852	42.5802	36.5254	0	0	0	0	76.1064	0	110.074	63.5533	132.375	0	0	0	0	16.1877	0
PWY-6305: superpathway of putrescine biosynthesis|g__Klebsiella.s__Klebsiella_variicola	-0.179697	0.0998418	0.101349	-0.102083	0.15	0.0416667	0.54079	2.4326	Y <= N	1.57269	0.0909091	2.16936	0.657948	0	0	0	0	0	0	0	1.4171	0	0	0	2.76116	0	0	0	0	2.5983	0	0	0	0	12.9157	0	0	0	0	0	0	0	0	0	0	0	0	0	0
PWY-6168: flavin biosynthesis III (fungi)|g__Asaccharobacter.s__Asaccharobacter_celatus	0.179686	0.0998638	0.100827	0.144271	0.125	0.270833	1.28523	6.07655	N <= Y	3.89868	0.204545	2.24123	0.657948	0	0	0	4.10203	0	0	0	0	0	0	0	0	0	0	0	182.11	0	0	0	0	0	4.75893	0	0	0	0	0	0	5.1809	0	0	0	0	0	0	0
BRANCHED-CHAIN-AA-SYN-PWY: superpathway of branched chain amino acid biosynthesis|g__Veillonella.s__Veillonella_tobetsuensis	0.179681	0.0998721	0.112735	0.0625	0	0.0625	0	0.478302	N <= Y	0.260892	0.0340909	Inf	0.657948	0	0	0	0	0	0	0	0	0	0	0	0	0	0	0	0	0	0	0	0	0	0	0	0	0	0	0	0	0	0	0	0	0	0	0	0
ILEUSYN-PWY: L-isoleucine biosynthesis I (from threonine)|g__Veillonella.s__Veillonella_tobetsuensis	0.179681	0.0998721	0.112735	0.0625	0	0.0625	0	0.84081	N <= Y	0.458624	0.0340909	Inf	0.657948	0	0	0	0	0	0	0	0	0	0	0	0	0	0	0	0	0	0	0	0	0	0	0	0	0	0	0	0	0	0	0	0	0	0	0	0
PWY-5103: L-isoleucine biosynthesis III|g__Veillonella.s__Veillonella_tobetsuensis	0.179681	0.0998721	0.112735	0.0625	0	0.0625	0	0.395765	N <= Y	0.215872	0.0340909	Inf	0.657948	0	0	0	0	0	0	0	0	0	0	0	0	0	0	0	0	0	0	0	0	0	0	0	0	0	0	0	0	0	0	0	0	0	0	0	0
PWY-6124: inosine-5-phosphate biosynthesis II|g__Veillonella.s__Veillonella_tobetsuensis	0.179681	0.0998721	0.112735	0.0625	0	0.0625	0	0.489342	N <= Y	0.266914	0.0340909	Inf	0.657948	0	0	0	0	0	0	0	0	0	0	0	0	0	0	0	0	0	0	0	0	0	0	0	0	0	0	0	0	0	0	0	0	0	0	0	0
PWY-7111: pyruvate fermentation to isobutanol (engineered)|g__Veillonella.s__Veillonella_tobetsuensis	0.179681	0.0998721	0.112735	0.0625	0	0.0625	0	0.84081	N <= Y	0.458624	0.0340909	Inf	0.657948	0	0	0	0	0	0	0	0	0	0	0	0	0	0	0	0	0	0	0	0	0	0	0	0	0	0	0	0	0	0	0	0	0	0	0	0
HISTSYN-PWY: L-histidine biosynthesis|g__Eubacterium.s__Eubacterium_sp_CAG_274	-0.179616	0.099997	0.0777142	-0.161458	0.3	0.166667	40.9237	9.8773	Y <= N	23.9893	0.227273	-2.05075	0.657948	0	367.638	0	0	136.279	0	59.3754	0	0	0	0	0	0	0	70.5934	0	0	0	0	0	0	0	0	0	0	0	0	0	0	0	0	34.8411	0	0	55.0104	0
PWY-5897: superpathway of menaquinol-11 biosynthesis|g__Klebsiella.s__Klebsiella_pneumoniae	-0.179566	0.100094	0.0909649	-0.130208	0.225	0.0833333	12.9988	44.6608	Y <= N	30.269	0.147727	1.78063	0.657948	0	0	0	0	0	0	0	6.19985	0	0	0	111.571	0	0	0	0	161.289	0	0	0	0	1102.61	0	0	0	0	0	0	0	0	0	0	0	0	0	0
PWY-5898: superpathway of menaquinol-12 biosynthesis|g__Klebsiella.s__Klebsiella_pneumoniae	-0.179566	0.100094	0.0909649	-0.130208	0.225	0.0833333	12.9988	44.6608	Y <= N	30.269	0.147727	1.78063	0.657948	0	0	0	0	0	0	0	6.19985	0	0	0	111.571	0	0	0	0	161.289	0	0	0	0	1102.61	0	0	0	0	0	0	0	0	0	0	0	0	0	0
PWY-5899: superpathway of menaquinol-13 biosynthesis|g__Klebsiella.s__Klebsiella_pneumoniae	-0.179566	0.100094	0.0909649	-0.130208	0.225	0.0833333	12.9988	44.6608	Y <= N	30.269	0.147727	1.78063	0.657948	0	0	0	0	0	0	0	6.19985	0	0	0	111.571	0	0	0	0	161.289	0	0	0	0	1102.61	0	0	0	0	0	0	0	0	0	0	0	0	0	0
PWY-5103: L-isoleucine biosynthesis III|g__Bacteroides.s__Bacteroides_stercoris	-0.179537	0.10015	0.10387	-0.165625	0.375	0.25	266.071	37.51	Y <= N	141.402	0.306818	-2.82647	0.657948	0	0	0	0	0	0	0	0	0	15.012	0	1574.23	68.7447	0	0	233.385	0	0	82.8875	0	515.148	83.8472	586.385	0	0	2258.02	0	159.997	0	19.137	0	0	35.8522	0	69.131	0
PWY-5861: superpathway of demethylmenaquinol-8 biosynthesis I|g__Klebsiella.s__Klebsiella_pneumoniae	-0.17953	0.100163	0.0909649	-0.130208	0.225	0.0833333	10.4239	37.9872	Y <= N	25.4585	0.147727	1.86561	0.657948	0	0	0	0	0	0	0	5.65387	0	0	0	66.2868	0	0	0	0	133.067	0	0	0	0	940.725	0	0	0	0	0	0	0	0	0	0	0	0	0	0
PWY-6527: stachyose degradation|g__Streptococcus.s__Streptococcus_anginosus_group	0.179515	0.100191	0.112735	0.0625	0	0.0625	0	0.539492	N <= Y	0.294268	0.0340909	Inf	0.657948	0	0	0	0	0	0	0	0	0	0	0	0	0	0	0	0	0	0	0	0	0	0	0	0	0	0	0	5.05267	0	0	0	0	0	0	0	0
NONMEVIPP-PWY: methylerythritol phosphate pathway I|g__Bacteroides.s__Bacteroides_salyersiae	0.17949	0.100239	0.139752	0.0807292	0.025	0.104167	0.467684	5.58658	N <= Y	3.25981	0.0681818	3.57836	0.657948	0	0	0	0	0	0	0	0	0	0	67.5233	0	0	0	0	0	0	0	0	0	0	0	0	0	0	0	0	72.2398	18.7073	10.5584	0	80.6573	0	0	0	0
UDPNAGSYN-PWY: UDP-N-acetyl-D-glucosamine biosynthesis I|g__Clostridium.s__Clostridium_ventriculi	0.179469	0.10028	0.112735	0.0625	0	0.0625	0	2.00776	N <= Y	1.09514	0.0340909	Inf	0.657948	0	0	0	0	0	0	0	0	0	0	0	0	0	0	0	0	0	0	0	0	0	0	0	0	0	0	0	0	0	0	6.85691	0	0	0	0	0
PWY-6317: D-galactose degradation I (Leloir pathway)|g__Clostridium.s__Clostridium_bolteae_CAG_59	-0.179419	0.100376	0.0945326	-0.104167	0.15	0.0416667	2.22058	2.48457	Y <= N	2.36457	0.0909091	0.162057	0.657948	0	0	0	0	0	0	7.42463	0	0	0	0	25.1196	0	0	0	0	0	0	0	0	0	0	0	0	0	0	0	0	0	0	0	0	0	0	0	0
PWY66-422|g__Clostridium.s__Clostridium_bolteae_CAG_59	-0.179419	0.100376	0.0945326	-0.104167	0.15	0.0416667	2.22058	2.48457	Y <= N	2.36457	0.0909091	0.162057	0.657948	0	0	0	0	0	0	7.42463	0	0	0	0	25.1196	0	0	0	0	0	0	0	0	0	0	0	0	0	0	0	0	0	0	0	0	0	0	0	0
PWY-6163: chorismate biosynthesis from 3-dehydroquinate|g__Blautia.s__Blautia_obeum	0.179417	0.10038	0.0924121	0.207292	0.675	0.75	171.968	285.538	N <= Y	233.915	0.715909	0.731543	0.657948	50.3033	372.529	428.236	295.667	139.787	332.449	0	43.5083	336.94	0	0	0	54.2008	0	666.502	1152.07	72.0108	0	384.719	258.38	138.08	567.756	125.765	0	131.324	141.292	230.073	349.807	233.022	227.364	111.347	0	268.922	0	0	0
PWY-6876: isopropanol biosynthesis (engineered)	-0.179232	0.100737	0.089623	-0.204167	0.65	0.541667	84.8881	30.1763	Y <= N	55.0453	0.590909	-1.49215	0.657948	57.5688	124.032	0	0	0	16.8534	382.256	0	0	0	14.0535	228.658	0	14.0675	0	27.7937	25.2146	107.63	0	0	0	33.704	39.2166	91.8541	0	0	41.8983	0	16.8243	0	0	22.4546	0	0	0	19.6988
PWY-6121: 5-aminoimidazole ribonucleotide biosynthesis I|g__Bifidobacterium.s__Bifidobacterium_breve	-0.179159	0.100879	0.121769	-0.163021	0.425	0.270833	166.64	43.2432	Y <= N	99.3326	0.340909	-1.94619	0.657948	0	7.44929	0	29.6128	0	14.776	0	0	0	7.75252	0	7.37161	0	2.82306	0	15.1708	1.84544	1296.28	0	0	0	0	0	0	0	0	0	0	0	3.59281	0	0	0	20.978	0	205.232
COA-PWY-1: superpathway of coenzyme A biosynthesis III (mammals)|g__Bacteroides.s__Bacteroides_stercoris	-0.179075	0.101041	0.103704	-0.161458	0.35	0.229167	314.492	47.4718	Y <= N	168.845	0.284091	-2.72788	0.657948	0	0	0	0	0	0	0	0	0	21.7609	0	1929.72	99.4949	0	0	273.492	0	0	108.892	0	624.526	108.399	633.617	0	0	2600.73	0	196.767	0	26.5182	0	0	36.5801	0	74.9166	0
PWY-2941: L-lysine biosynthesis II|g__Actinomyces.s__Actinomyces_odontolyticus	0.179026	0.101135	0.112735	0.0625	0	0.0625	0	0.981231	N <= Y	0.535217	0.0340909	Inf	0.657948	0	0	0	0	0	0	0	0	0	0	0	0	0	0	0	0	0	0	0	0	0	0	0	0	0	0	0	0	0	0	0	0	0	0	0	0
THRESYN-PWY: superpathway of L-threonine biosynthesis|g__Klebsiella.s__Klebsiella_pneumoniae	-0.179005	0.101177	0.0925521	-0.1375	0.25	0.104167	20.9663	68.6118	Y <= N	46.9547	0.170455	1.71039	0.657948	0	0	0	0	0	0	0	2.36586	0	0	0	118.62	0	0	0	0	384.463	0	0	0	0	1566.12	0	0	0	0	0	0	0	0	0	0	0	0	0	0
PWY-6151: S-adenosyl-L-methionine salvage I|g__Streptococcus.s__Streptococcus_anginosus_group	0.178994	0.101198	0.112735	0.0625	0	0.0625	0	1.04671	N <= Y	0.570935	0.0340909	Inf	0.657948	0	0	0	0	0	0	0	0	0	0	0	0	0	0	0	0	0	0	0	0	0	0	0	0	0	0	0	20.7027	0	0	0	0	0	0	0	0
PWY-5686: UMP biosynthesis I|g__Bacteroides.s__Bacteroides_stercoris	-0.178979	0.101226	0.103704	-0.161458	0.35	0.229167	291.194	41.999	Y <= N	155.269	0.284091	-2.79355	0.657948	0	0	0	0	0	0	0	0	0	21.3697	0	1699.43	85.7082	0	0	270.82	0	0	98.9835	0	568.509	88.9623	565.752	0	0	2518.95	0	180.836	0	22.8853	0	0	39.6636	0	75.1237	0
PWY-6608: guanosine nucleotides degradation III	-0.178948	0.101287	0.0866168	-0.213542	1	1	4316.36	4148.1	Y <= N	4224.58	1	-0.0573645	0.657948	1200.97	3183.2	1776.16	1725.99	3462.36	3941.03	3379.92	2807.02	2152.34	1542.02	2124.38	7272.54	1766.88	2980.61	4397.82	3908.57	5398.22	3929.8	2159.64	1263.41	2982.56	6820.61	2450.13	3596.54	1448.59	1426.69	2450.44	2532.96	2972.65	1890.87	1813	2883.4	1917.29	763.401	3424.18	3408.26
GLUTORN-PWY: L-ornithine biosynthesis I|g__Blautia.s__Blautia_obeum	0.178925	0.101332	0.0891753	0.209375	0.675	0.75	101.296	162.135	N <= Y	134.481	0.715909	0.678616	0.657948	58.7597	53.9186	36.8132	166.869	62.13	161.495	0	21.9324	241.596	0	0	0	50.6513	0	435.969	766.792	22.6476	0	241.235	202.9	74.1924	402.87	152.243	0	95.5915	88.0652	175.631	85.4323	87.8939	52.7774	67.2676	0	189.065	0	0	0
ILEUSYN-PWY: L-isoleucine biosynthesis I (from threonine)|g__Klebsiella.s__Klebsiella_pneumoniae	-0.178914	0.101354	0.0944934	-0.14375	0.275	0.125	34.4082	96.4701	Y <= N	68.2601	0.193182	1.48733	0.657948	0	25.9089	0	0	0	0	0	57.3543	0	0	0	614.151	0	0	0	0	270.58	0	0	0	0	2423.93	0	0	0	0	0	0	0	0	0	0	0	0	0	0
VALSYN-PWY: L-valine biosynthesis|g__Klebsiella.s__Klebsiella_pneumoniae	-0.178914	0.101354	0.0944934	-0.14375	0.275	0.125	34.4082	96.4701	Y <= N	68.2601	0.193182	1.48733	0.657948	0	25.9089	0	0	0	0	0	57.3543	0	0	0	614.151	0	0	0	0	270.58	0	0	0	0	2423.93	0	0	0	0	0	0	0	0	0	0	0	0	0	0
NONMEVIPP-PWY: methylerythritol phosphate pathway I|g__Gordonibacter.s__Gordonibacter_pamelaeae	0.178854	0.10147	0.112735	0.0625	0	0.0625	0	0.968036	N <= Y	0.52802	0.0340909	Inf	0.657948	0	0	0	0	0	0	0	0	0	0	0	0	0	0	0	0	0	0	0	0	0	0	0	0	0	0	0	0	0	0	0	0	0	0	0	0
PWY-724: superpathway of L-lysine, L-threonine and L-methionine biosynthesis II|g__Veillonella.s__Veillonella_infantium	0.178825	0.101525	0.0836642	0.166667	0.175	0.333333	3.28038	6.24741	N <= Y	4.89876	0.261364	0.929392	0.657948	0	0	0	0	8.77361	0	0	0	0	38.2355	7.66428	0	8.02948	0	0	25.4927	0	13.532	26.6251	33.3447	6.03606	20.5792	7.85208	11.6034	0	0	0	0	0	0	0	0	0	0	0	3.52837
TRPSYN-PWY: L-tryptophan biosynthesis|g__Intestinimonas.s__Intestinimonas_butyriciproducens	0.178819	0.101538	0.112735	0.0625	0	0.0625	0	1.54818	N <= Y	0.84446	0.0340909	Inf	0.657948	0	0	0	0	0	0	0	0	0	0	0	0	0	0	0	0	0	0	0	0	0	0	0	0	0	0	0	0	0	22.056	7.20098	0	45.0555	0	0	0
PWY-7111: pyruvate fermentation to isobutanol (engineered)|g__Erysipelatoclostridium.s__Clostridium_spiroforme	0.178677	0.101813	0.11251	0.150521	0.175	0.3125	6.2272	13.1301	N <= Y	9.99239	0.25	1.07622	0.657948	0	0	0	0	3.47573	13.0346	0	0	29.1857	0	0	0	0	0	0	0	0	18.8699	8.01841	10.5076	0	65.6833	0	0	0	0	0	0	0	0	0	12.1144	22.9155	0	0	0
1CMET2-PWY: folate transformations III (E. coli)|g__Odoribacter.s__Odoribacter_splanchnicus	0.178639	0.101888	0.149024	0.157812	0.325	0.4375	18.737	36.1716	N <= Y	28.2468	0.386364	0.948968	0.657948	38.0957	0	0	0	42.2942	0	0	66.0089	0	22.7447	0	34.4637	0	43.5966	0	0	0	0	23.2596	42.4748	32.7473	0	0	0	0	75.7671	0	108.734	53.3399	132.881	0	0	0	0	16.1606	0
PWY-5188: tetrapyrrole biosynthesis I (from glutamate)|g__Streptococcus.s__Streptococcus_salivarius	0.178591	0.101982	0.094953	0.0979167	0.025	0.125	0.34994	0.923908	N <= Y	0.663013	0.0795455	1.40064	0.657948	0	0	0	0	0	0	0	0	0	0	0	0	0	0	0	5.21688	0	0	0	0	0	0	0	0	0	0	0	0	0	0	0	0	0	0	0	0
PWY-6151: S-adenosyl-L-methionine salvage I|g__Klebsiella.s__Klebsiella_pneumoniae	-0.178528	0.102103	0.0993866	-0.141667	0.275	0.125	14.7879	56.8273	Y <= N	37.7185	0.193182	1.94217	0.657948	0	1.61128	0	0	0	0	0	3.30209	2.25248	0	0	35.0282	0	0	0	0	187.026	0	0	0	0	1264.1	0	0	0	0	0	0	0	0	0	0	0	0	0	0
DTDPRHAMSYN-PWY: dTDP-&beta;-L-rhamnose biosynthesis|g__Blautia.s__Blautia_hydrogenotrophica	0.178525	0.102109	0.112735	0.0625	0	0.0625	0	0.475797	N <= Y	0.259526	0.0340909	Inf	0.657948	0	0	0	0	0	0	0	0	0	0	0	0	0	0	0	0	0	0	0	0	0	0	0	0	0	0	0	0	0	0	0	0	0	0	0	0
ILEUSYN-PWY: L-isoleucine biosynthesis I (from threonine)|g__Haemophilus.s__Haemophilus_sputorum	0.178522	0.102115	0.112735	0.0625	0	0.0625	0	13.0275	N <= Y	7.10592	0.0340909	Inf	0.657948	0	0	0	0	0	0	0	0	0	0	54.9648	0	0	0	0	0	0	0	0	262.02	0	0	0	0	0	0	0	0	0	0	0	0	0	0	0	0
DTDPRHAMSYN-PWY: dTDP-&beta;-L-rhamnose biosynthesis|g__Blautia.s__Blautia_obeum	0.178521	0.102118	0.0991684	0.203125	0.675	0.75	158.528	236.375	N <= Y	200.99	0.715909	0.576337	0.657948	68.3056	236.77	146.129	220.503	87.8897	96.1801	0	45.1963	316.593	0	0	0	100.311	0	377.625	1057.93	90.5069	0	335.502	251.472	192.321	385.77	174.079	0	108.853	113.418	207.688	274.469	259.792	218.554	125.349	0	219.328	0	0	0
VALSYN-PWY: L-valine biosynthesis|g__Blautia.s__Blautia_hydrogenotrophica	0.178513	0.102134	0.112735	0.0625	0	0.0625	0	1.03519	N <= Y	0.56465	0.0340909	Inf	0.657948	0	0	0	0	0	0	0	0	0	0	0	0	0	0	0	0	0	0	0	0	0	0	0	0	0	0	0	0	0	0	0	0	0	0	0	0
GLYCOGENSYNTH-PWY: glycogen biosynthesis I (from ADP-D-Glucose)|g__Dorea.s__Dorea_longicatena	0.178438	0.10228	0.0920777	0.205729	0.575	0.729167	51.0615	92.1343	N <= Y	73.4649	0.659091	0.851503	0.657948	66.7548	0	124.922	0	61.9261	0	0	29.9001	107.424	15.7361	38.9808	41.2886	0	54.2031	72.5425	103.197	0	0	68.3193	29.435	0	61.3624	56.7873	0	72.4311	84.4561	139.106	148.178	39.3709	93.6563	21.5363	0	131.149	0	91.4722	0
PWY-6897: thiamine diphosphate salvage II|g__Haemophilus.s__Haemophilus_parainfluenzae	0.178343	0.102465	0.115287	0.135417	0.125	0.25	3.35509	21.7035	N <= Y	13.3633	0.193182	2.69351	0.657948	0	0	0	0	0	0	0	0	0	0	16.2076	0	25.9086	0	66.8014	80.4623	0	0	147.565	164.931	0	0	0	0	0	0	0	0	0	0	0	0	0	0	0	36.1337
PANTO-PWY: phosphopantothenate biosynthesis I|g__Blautia.s__Blautia_hydrogenotrophica	0.178332	0.102487	0.112735	0.0625	0	0.0625	0	0.870791	N <= Y	0.474977	0.0340909	Inf	0.657948	0	0	0	0	0	0	0	0	0	0	0	0	0	0	0	0	0	0	0	0	0	0	0	0	0	0	0	0	0	0	0	0	0	0	0	0
ARG+POLYAMINE-SYN: superpathway of arginine and polyamine biosynthesis|g__Klebsiella.s__Klebsiella_pneumoniae	-0.1783	0.10255	0.136143	-0.102604	0.175	0.0625	12.2302	62.4384	Y <= N	39.6165	0.113636	2.35198	0.657948	0	4.36987	0	0	0	0	0	2.8728	0	0	0	0	0	0	0	0	264.53	0	0	0	0	1515.85	0	0	0	0	0	0	0	0	0	0	0	0	0	0
PWY-6609: adenine and adenosine salvage III|g__Anaeromassilibacillus.s__Anaeromassilibacillus_sp_An250	0.178274	0.1026	0.112429	0.118229	0.075	0.1875	0.784517	4.6694	N <= Y	2.90354	0.136364	2.57336	0.657948	0	0	0	16.792	0	0	0	0	0	0	0	0	0	0	0	0	0	0	0	0	0	0	0	0	0	0	0	0	0	0	0	0	0	0	0	0
BRANCHED-CHAIN-AA-SYN-PWY: superpathway of branched chain amino acid biosynthesis|g__Haemophilus.s__Haemophilus_sputorum	0.178251	0.102647	0.112735	0.0625	0	0.0625	0	3.59527	N <= Y	1.96106	0.0340909	Inf	0.657948	0	0	0	0	0	0	0	0	0	0	9.63529	0	0	0	0	0	0	0	0	90.5163	0	0	0	0	0	0	0	0	0	0	0	0	0	0	0	0
HISTSYN-PWY: L-histidine biosynthesis|g__Haemophilus.s__Haemophilus_sputorum	0.178251	0.102647	0.112735	0.0625	0	0.0625	0	0.791913	N <= Y	0.431953	0.0340909	Inf	0.657948	0	0	0	0	0	0	0	0	0	0	2.16276	0	0	0	0	0	0	0	0	23.3608	0	0	0	0	0	0	0	0	0	0	0	0	0	0	0	0
PWY-5103: L-isoleucine biosynthesis III|g__Haemophilus.s__Haemophilus_sputorum	0.178251	0.102647	0.112735	0.0625	0	0.0625	0	2.94862	N <= Y	1.60834	0.0340909	Inf	0.657948	0	0	0	0	0	0	0	0	0	0	7.75703	0	0	0	0	0	0	0	0	75.6797	0	0	0	0	0	0	0	0	0	0	0	0	0	0	0	0
PWY-7357: thiamine phosphate formation from pyrithiamine and oxythiamine (yeast)|g__Haemophilus.s__Haemophilus_sputorum	0.178251	0.102647	0.112735	0.0625	0	0.0625	0	1.03994	N <= Y	0.567242	0.0340909	Inf	0.657948	0	0	0	0	0	0	0	0	0	0	11.1147	0	0	0	0	0	0	0	0	25.0981	0	0	0	0	0	0	0	0	0	0	0	0	0	0	0	0
BRANCHED-CHAIN-AA-SYN-PWY: superpathway of branched chain amino acid biosynthesis|g__Bacteroides.s__Bacteroides_stercoris	-0.178201	0.102743	0.10607	-0.164583	0.375	0.25	268.781	38.6074	Y <= N	143.232	0.306818	-2.79948	0.657948	0	0	0	0	0	0	0	0	0	15.2893	0	1579.25	72.6679	0	0	241.997	0	0	86.6383	0	525.284	83.8472	588.368	0	0	2282.62	0	163.585	0	21.3545	0	0	37.1739	0	69.131	0
ILEUSYN-PWY: L-isoleucine biosynthesis I (from threonine)|g__Bacteroides.s__Bacteroides_stercoris	-0.178201	0.102743	0.10607	-0.164583	0.375	0.25	271.837	39.7446	Y <= N	145.241	0.306818	-2.77391	0.657948	0	0	0	0	0	0	0	0	0	16.7622	0	1590.75	76.3349	0	0	259.691	0	0	88.0111	0	535.101	86.3563	594.901	0	0	2313.82	0	167.853	0	20.6779	0	0	38.946	0	70.4965	0
VALSYN-PWY: L-valine biosynthesis|g__Bacteroides.s__Bacteroides_stercoris	-0.178201	0.102743	0.10607	-0.164583	0.375	0.25	271.837	39.7446	Y <= N	145.241	0.306818	-2.77391	0.657948	0	0	0	0	0	0	0	0	0	16.7622	0	1590.75	76.3349	0	0	259.691	0	0	88.0111	0	535.101	86.3563	594.901	0	0	2313.82	0	167.853	0	20.6779	0	0	38.946	0	70.4965	0
PWY-2942: L-lysine biosynthesis III|g__Bacteroides.s__Bacteroides_stercoris	-0.178142	0.10286	0.105959	-0.160417	0.35	0.229167	287.847	40.8213	Y <= N	153.106	0.284091	-2.81791	0.657948	0	0	0	0	0	0	0	0	0	14.9667	0	1743.42	57.7688	0	0	260.145	0	0	104.732	0	576.929	86.0116	587.42	0	0	2550.9	0	156.058	0	20.0399	0	0	37.1434	0	73.6983	0
PWY0-1586: peptidoglycan maturation (meso-diaminopimelate containing)|g__Blautia.s__Blautia_hydrogenotrophica	0.178054	0.103032	0.112735	0.0625	0	0.0625	0	1.21097	N <= Y	0.660527	0.0340909	Inf	0.657948	0	0	0	0	0	0	0	0	0	0	0	0	0	0	0	0	0	0	0	0	0	0	0	0	0	0	0	0	0	0	0	0	0	0	0	0
ARGSYNBSUB-PWY: L-arginine biosynthesis II (acetyl cycle)|g__Coprococcus.s__Coprococcus_comes	0.177992	0.103155	0.111432	0.189583	0.5	0.604167	64.5713	106.204	N <= Y	87.28	0.556818	0.717872	0.657948	21.14	0	66.3033	0	0	0	0	12.9539	0	0	176.589	0	58.4423	171.511	0	468.999	89.7515	0	146.182	0	122.862	332.567	182.945	354.919	28.9852	0	0	143.683	0	73.8028	199.646	93.6124	83.9499	0	199.163	0
PWY-5695: inosine 5-phosphate degradation|g__Klebsiella.s__Klebsiella_pneumoniae	-0.17799	0.103159	0.101908	-0.140625	0.275	0.125	20.8765	42.1766	Y <= N	32.4947	0.193182	1.01456	0.657948	0	23.0164	0	0	0	0	0	6.42124	6.03149	0	0	481.81	0	0	0	0	85.4771	0	0	0	0	1207.52	0	0	0	0	0	0	0	0	0	0	0	0	0	0
PANTO-PWY: phosphopantothenate biosynthesis I|g__Odoribacter.s__Odoribacter_splanchnicus	0.177945	0.103248	0.154149	0.158333	0.35	0.458333	19.0826	36.4463	N <= Y	28.5537	0.409091	0.933518	0.657948	37.3777	0	0	0	33.1718	0	0	61.7946	0	26.5287	0	27.6198	0	40.2424	0	0	0	0	26.5821	54.7702	39.914	0	0	0	0	85.3789	0	106.103	55.8147	117.626	0	0	0	0	18.2639	0
PEPTIDOGLYCANSYN-PWY: peptidoglycan biosynthesis I (meso-diaminopimelate containing)|g__Bacteroides.s__Bacteroides_stercoris	-0.177935	0.103267	0.105959	-0.160417	0.35	0.229167	270.103	39.3045	Y <= N	144.213	0.284091	-2.78074	0.657948	0	0	0	0	0	0	0	0	0	17.3271	0	1611.1	81.682	0	0	250.814	0	0	101.864	0	555.288	92.5207	585.213	0	0	2258	0	172.943	0	19.8818	0	0	39.9821	0	73.5339	0
PWY-6385: peptidoglycan biosynthesis III (mycobacteria)|g__Bacteroides.s__Bacteroides_stercoris	-0.177935	0.103267	0.105959	-0.160417	0.35	0.229167	276.256	39.7318	Y <= N	147.243	0.284091	-2.79764	0.657948	0	0	0	0	0	0	0	0	0	17.3224	0	1599.98	85.7507	0	0	249.962	0	0	99.4063	0	538.845	93.3615	610.837	0	0	2375.74	0	169.254	0	20.2875	0	0	39.1118	0	73.875	0
PWY-6387: UDP-N-acetylmuramoyl-pentapeptide biosynthesis I (meso-diaminopimelate containing)|g__Bacteroides.s__Bacteroides_stercoris	-0.177935	0.103267	0.105959	-0.160417	0.35	0.229167	269.561	39.3102	Y <= N	143.97	0.284091	-2.77764	0.657948	0	0	0	0	0	0	0	0	0	17.175	0	1609.68	81.8177	0	0	249.138	0	0	100.531	0	554.777	91.5429	576.066	0	0	2255.53	0	170.179	0	22.0619	0	0	41.1092	0	74.8976	0
COA-PWY-1: superpathway of coenzyme A biosynthesis III (mammals)|g__Firmicutes_unclassified.s__Firmicutes_bacterium_CAG_83	0.177926	0.103284	0.0896903	0.202083	0.45	0.645833	40.9568	62.8271	N <= Y	52.886	0.556818	0.617285	0.657948	0	170.365	60.321	83.8872	68.5756	0	0	0	42.2636	24.8795	0	0	0	116.921	0	0	41.3682	0	0	20.601	44.6874	158.405	17.8709	0	43.3812	350.007	44.3978	202.611	88.6452	66.4103	49.308	26.4461	14.265	0	15.7425	0
PWY-6121: 5-aminoimidazole ribonucleotide biosynthesis I|g__Veillonella.s__Veillonella_infantium	0.177897	0.103341	0.0924477	0.180729	0.275	0.4375	7.32761	14.6767	N <= Y	11.3362	0.363636	1.00211	0.657948	0	5.60357	0	0	19.8223	0	10.6174	0	0	60.2173	14.5255	0	18.3279	0	15.435	42.5869	0	38.1064	28.5324	45.1968	9.40585	27.4592	12.9441	19.164	0	0	6.22043	0	0	0	0	0	3.88012	0	0	41.1365
PWY-6608: guanosine nucleotides degradation III|g__Klebsiella.s__Klebsiella_pneumoniae	-0.177883	0.103369	0.101908	-0.140625	0.275	0.125	28.7929	60.0084	Y <= N	45.8196	0.193182	1.05945	0.657948	0	23.0164	0	0	0	0	0	5.83148	11.897	0	0	481.81	0	0	0	0	269.523	0	0	0	0	1565.53	0	0	0	0	0	0	0	0	0	0	0	0	0	0
COA-PWY: coenzyme A biosynthesis I (prokaryotic)|g__Bacteroides.s__Bacteroides_stercoris	-0.177819	0.103496	0.105959	-0.160417	0.35	0.229167	269.977	41.1875	Y <= N	145.183	0.284091	-2.71256	0.657948	0	0	0	0	0	0	0	0	0	21.4768	0	1685.01	71.1289	0	0	234.919	0	0	92.7956	0	528.886	94.3085	498.654	0	0	2254.65	0	172.269	0	23.427	0	0	33.6108	0	63.4032	0
PWY-6700: queuosine biosynthesis I (de novo)|g__Firmicutes_unclassified.s__Firmicutes_bacterium_CAG_83	0.177794	0.103545	0.0913607	0.201042	0.45	0.645833	39.9086	60.7637	N <= Y	51.2841	0.556818	0.606509	0.657948	0	127.945	54.013	77.6757	76.84	0	0	0	47.9664	0	0	0	0	106.561	0	0	41.949	0	0	18.9935	51.9686	130.996	16.9498	0	45.1193	346.079	50.778	181.899	93.9736	59.5031	42.3868	23.4875	20.7714	0	0	0
PWY-7111: pyruvate fermentation to isobutanol (engineered)|g__Paraprevotella.s__Paraprevotella_xylaniphila	-0.177702	0.103725	0.0978932	-0.103125	0.15	0.0416667	1.38251	2.14489	Y <= N	1.79835	0.0909091	0.633613	0.657948	0	0	0	0	0	0	0	0	0	0	0	0	0	94.0576	0	0	0	0	0	0	1.80467	0	2.25848	0	0	34.8098	0	0	5.42358	8.89705	0	0	0	0	0	0
VALSYN-PWY: L-valine biosynthesis|g__Paraprevotella.s__Paraprevotella_xylaniphila	-0.177702	0.103725	0.0978932	-0.103125	0.15	0.0416667	1.38251	2.14489	Y <= N	1.79835	0.0909091	0.633613	0.657948	0	0	0	0	0	0	0	0	0	0	0	0	0	94.0576	0	0	0	0	0	0	1.80467	0	2.25848	0	0	34.8098	0	0	5.42358	8.89705	0	0	0	0	0	0
PWY-7221: guanosine ribonucleotides de novo biosynthesis|g__Haemophilus.s__Haemophilus_sputorum	0.177676	0.103778	0.112735	0.0625	0	0.0625	0	1.32886	N <= Y	0.724834	0.0340909	Inf	0.657948	0	0	0	0	0	0	0	0	0	0	0	0	10.2406	0	0	0	0	0	0	28.6532	0	0	0	0	0	0	0	0	0	0	0	0	0	0	0	0
DTDPRHAMSYN-PWY: dTDP-&beta;-L-rhamnose biosynthesis|g__Klebsiella.s__Klebsiella_pneumoniae	-0.177629	0.103871	0.110074	-0.0802083	0.1	0.0208333	3.07026	0.305721	Y <= N	1.56233	0.0568182	-3.32807	0.657948	0	0	0	0	0	0	0	0	0	0	0	0	0	0	0	0	60.6878	0	0	0	0	0	0	0	0	0	0	0	0	0	0	0	0	0	0	0
RHAMCAT-PWY: L-rhamnose degradation I|g__Klebsiella.s__Klebsiella_pneumoniae	-0.177585	0.103958	0.0876977	-0.139583	0.25	0.104167	21.0525	54.8483	Y <= N	39.4866	0.170455	1.38145	0.657948	0	0	0	0	0	0	0	36.0702	0	0	0	90.2128	0	0	0	0	285.756	0	0	0	0	1257.97	0	0	0	0	0	0	0	0	0	0	0	0	0	0
COA-PWY-1: superpathway of coenzyme A biosynthesis III (mammals)|g__Blautia.s__Blautia_obeum	0.17755	0.104026	0.0957426	0.205208	0.675	0.75	131.562	220.769	N <= Y	180.221	0.715909	0.746796	0.657948	67.2061	272.845	361.134	178.611	93.2285	237.743	0	34.9149	258.474	0	0	0	39.9588	0	567.256	812.231	54.6084	0	281.999	201.781	103.448	433.283	107.442	0	115.598	99.3778	178.26	251.965	184.667	165.465	68.1956	0	257.438	0	0	0
COA-PWY: coenzyme A biosynthesis I (prokaryotic)|g__Clostridium.s__Clostridium_disporicum	-0.177419	0.104286	0.0974005	-0.114062	0.175	0.0625	3.13417	0.799454	Y <= N	1.86069	0.113636	-1.971	0.657948	10.4794	0	0	0	0	0	0	7.47823	0	0	0	0	0	0	0	0	10.165	0	9.96835	0	0	0	7.16311	0	0	0	0	0	0	0	20.5494	0	0	0	0	0
PWY-724: superpathway of L-lysine, L-threonine and L-methionine biosynthesis II|g__Asaccharobacter.s__Asaccharobacter_celatus	0.177309	0.104504	0.0976199	0.135417	0.1	0.229167	0.905837	4.34443	N <= Y	2.78144	0.170455	2.26185	0.657948	0	0	0	3.97209	3.29516	0	0	0	0	8.65246	0	0	0	0	0	92.4908	0	0	0	0	0	0	0	0	0	0	0	0	4.1074	0	0	0	0	0	0	0
PEPTIDOGLYCANSYN-PWY: peptidoglycan biosynthesis I (meso-diaminopimelate containing)|g__Veillonella.s__Veillonella_infantium	0.177277	0.104569	0.0930975	0.175	0.25	0.395833	5.99074	13.5785	N <= Y	10.1295	0.329545	1.18051	0.657948	0	7.59232	0	0	17.3672	0	3.66435	0	0	84.7927	8.11056	0	22.9865	0	5.17808	45.8183	0	42.1617	39.9238	60.5446	5.63693	40.1307	21.5903	17.303	0	0	3.19648	0	0	0	0	0	0	0	0	0
PWY-7221: guanosine ribonucleotides de novo biosynthesis|g__Blautia.s__Ruminococcus_gnavus	-0.177097	0.104927	0.11987	-0.189583	0.75	0.5625	237.321	151.56	Y <= N	190.542	0.647727	-0.646956	0.657948	55.8807	91.0802	0	0	0	337.984	22.9179	0	12.5616	0	82.3339	176.453	0	0	0	420.777	154.52	72.6357	41.7828	26.4339	0	87.7646	49.3394	99.5088	11.4006	0	8.01438	0	38.6023	0	0	0	21.5901	162.121	0	62.7897
PWY-6609: adenine and adenosine salvage III|g__Dorea.s__Dorea_longicatena	0.176902	0.105317	0.088944	0.207292	0.575	0.708333	45.0003	76.1859	N <= Y	62.0106	0.647727	0.759589	0.657948	54.6578	0	117.407	0	41.4238	0	0	31.5778	84.8927	8.66614	32.8154	39.4616	0	40.9557	62.3579	98.6389	0	0	64.8686	28.1336	0	53.2861	40.2275	0	60.9256	46.6494	132.291	141.936	18.3335	83.8098	13.3747	0	119.215	0	87.8277	0
PWY-7312: dTDP-&beta;-D-fucofuranose biosynthesis|g__Bacteroides.s__Bacteroides_stercoris	-0.176661	0.105798	0.108253	-0.159375	0.35	0.229167	246.19	34.8022	Y <= N	130.888	0.284091	-2.82252	0.657948	0	0	0	0	0	0	0	0	0	16.8898	0	1564.02	72.1793	0	0	240.565	0	0	82.5276	0	490.294	85.9192	456.663	0	0	1715.78	0	148.087	0	23.9175	0	0	32.9967	0	66.4463	0
PWY-5188: tetrapyrrole biosynthesis I (from glutamate)|g__Streptococcus.s__Streptococcus_sanguinis	0.17665	0.10582	0.0985405	0.096875	0.025	0.125	0.280254	0.634917	N <= Y	0.473707	0.0795455	1.17983	0.657948	0	0	0	0	0	0	0	0	0	0	0	0	0	0	0	3.55021	0	0	0	0	0	0	0	0	0	0	0	0	0	0	0	0	0	0	0	0
PWY-7560: methylerythritol phosphate pathway II|g__Klebsiella.s__Klebsiella_pneumoniae	-0.176597	0.105927	0.0976199	-0.135417	0.25	0.104167	8.6417	50.8365	Y <= N	31.6571	0.170455	2.55648	0.657948	0	0	0	0	0	0	0	6.74726	0	0	0	21.1204	0	0	0	0	176.748	0	0	0	0	1223.89	0	0	0	0	0	0	0	0	0	0	0	0	0	0
PWY-6124: inosine-5-phosphate biosynthesis II|g__Streptococcus.s__Streptococcus_anginosus_group	0.176547	0.106028	0.134682	0.0817708	0.025	0.104167	0.0289298	0.928464	N <= Y	0.519585	0.0681818	5.00422	0.657948	0	0	0	0	0	0	0	0	0	0	0	0	3.90899	0	0	0	0	0	0	0	0	0	0	0	0	0	0	7.14073	0	0	0	0	0	0	0	0
PWY-6122: 5-aminoimidazole ribonucleotide biosynthesis II|g__Streptococcus.s__Streptococcus_anginosus_group	0.176542	0.106038	0.134682	0.0817708	0.025	0.104167	0.180168	1.19749	N <= Y	0.735071	0.0681818	2.73259	0.657948	0	0	0	0	0	0	0	0	0	0	0	0	0	0	0	0	0	0	0	0	0	0	0	0	0	0	0	11.8041	0	0	0	0	0	0	0	0
PWY-6277: superpathway of 5-aminoimidazole ribonucleotide biosynthesis|g__Streptococcus.s__Streptococcus_anginosus_group	0.176542	0.106038	0.134682	0.0817708	0.025	0.104167	0.180168	1.19749	N <= Y	0.735071	0.0681818	2.73259	0.657948	0	0	0	0	0	0	0	0	0	0	0	0	0	0	0	0	0	0	0	0	0	0	0	0	0	0	0	11.8041	0	0	0	0	0	0	0	0
PWY-7234: inosine-5-phosphate biosynthesis III|g__Streptococcus.s__Streptococcus_anginosus_group	0.17653	0.106062	0.134682	0.0817708	0.025	0.104167	0.0455051	1.0153	N <= Y	0.574484	0.0681818	4.47973	0.657948	0	0	0	0	0	0	0	0	0	0	0	0	4.00025	0	0	0	0	0	0	0	0	0	0	0	0	0	0	7.6753	0	0	0	0	0	0	0	0
PWY-2942: L-lysine biosynthesis III|g__Gordonibacter.s__Gordonibacter_pamelaeae	0.176504	0.106115	0.103205	0.121354	0.075	0.1875	0.635415	2.52994	N <= Y	1.66879	0.136364	1.99333	0.657948	0	0	0	9.95052	0	0	0	0	0	0	0	0	0	0	0	0	0	0	0	0	0	0	0	0	0	0	0	0	0	0	6.92022	0	0	0	0	0
PWY-6168: flavin biosynthesis III (fungi)|g__Erysipelatoclostridium.s__Clostridium_spiroforme	0.176424	0.106276	0.14925	0.0947917	0.05	0.145833	1.78475	4.91844	N <= Y	3.49404	0.102273	1.46248	0.657948	0	0	0	0	0	0	0	0	0	0	0	0	0	0	0	0	0	0	14.4774	0	0	0	0	0	0	0	0	0	0	0	0	6.88685	0	0	0	0
PWY-7219: adenosine ribonucleotides de novo biosynthesis|g__Dorea.s__Dorea_longicatena	0.17638	0.106365	0.0935577	0.205208	0.575	0.75	51.4087	85.4733	N <= Y	69.9894	0.670455	0.733462	0.657948	88.6856	0	100.362	0	80.504	0	0	33.1978	113.994	16.3791	40.0746	53.0932	14.6039	56.4058	85.4095	106.329	0	0	77.8369	52.2538	0	61.3691	59.7224	0	83.1326	64.5827	127.53	174.19	50.5471	102.679	23.7557	0	135.386	0	85.0277	0
PWY-7388: octanoyl-[acyl-carrier protein] biosynthesis (mitochondria, yeast)|g__Bacteroides.s__Bacteroides_intestinalis	-0.176272	0.106581	0.110074	-0.0802083	0.1	0.0208333	7.03609	1.45669	Y <= N	3.99278	0.0568182	-2.27208	0.657948	0	0	8.05211	0	0	0	0	0	121.839	0	0	0	0	0	0	0	71.0951	0	0	0	0	0	0	0	0	0	0	0	0	0	0	0	0	0	0	0
PWY-6385: peptidoglycan biosynthesis III (mycobacteria)|g__Veillonella.s__Veillonella_infantium	0.176192	0.106743	0.095067	0.173958	0.25	0.395833	5.75797	13.3216	N <= Y	9.88357	0.329545	1.21013	0.657948	0	6.84237	0	0	17.4885	0	3.66318	0	0	81.9567	7.83223	0	23.0272	0	5.15123	45.7961	0	42.1124	37.9524	60.5156	5.54072	39.5689	21.1104	17.2101	0	0	3.18319	0	0	0	0	0	0	0	0	0
PWY-6386: UDP-N-acetylmuramoyl-pentapeptide biosynthesis II (lysine-containing)|g__Blautia.s__Blautia_obeum	0.17618	0.106767	0.0974435	0.204167	0.675	0.75	158.669	260.389	N <= Y	214.153	0.715909	0.714646	0.657948	73.3091	407.224	415.974	226.355	126.093	300.91	0	38.0239	307.129	0	0	0	64.8556	0	641.367	972.28	73.4683	0	315.221	233.206	98.0355	503.722	121.622	0	137.487	122.938	244.158	242.077	212.061	205.313	74.6603	0	241.733	0	0	0
PYRIDNUCSYN-PWY: NAD de novo biosynthesis I (from aspartate)|g__Bifidobacterium.s__Bifidobacterium_breve	-0.176139	0.10685	0.119618	-0.160417	0.4	0.25	131.112	30.2393	Y <= N	76.0904	0.318182	-2.1163	0.657948	0	12.8985	0	14.8461	0	8.76419	0	0	0	22.3698	0	17.5036	0	0	0	12.7795	0	684.687	0	0	0	0	0	0	0	0	0	0	0	9.46917	0	0	0	26.0908	0	113.709
THISYNARA-PWY: superpathway of thiamine diphosphate biosynthesis III (eukaryotes)|g__Blautia.s__Ruminococcus_gnavus	-0.17595	0.107234	0.11611	-0.190625	0.725	0.541667	245.97	153.981	Y <= N	195.794	0.625	-0.675734	0.657948	56.666	80.8361	0	0	0	348.188	26.0986	0	12.3153	0	48.745	209.048	0	0	0	425.604	232.345	83.1141	40.7427	30.503	0	73.2099	42.9169	85.4915	14.979	0	0	0	32.7932	0	0	0	13.6689	153.58	0	48.0613
PWY-3001: superpathway of L-isoleucine biosynthesis I|g__Bacteroides.s__Bacteroides_stercoris	-0.175891	0.107354	0.110587	-0.158333	0.35	0.229167	298.965	42.6613	Y <= N	159.163	0.284091	-2.80898	0.657948	0	0	0	0	0	0	0	0	0	19.056	0	1780.95	78.0973	0	0	268.332	0	0	99.3337	0	582.638	97.0184	658.629	0	0	2528.72	0	177.932	0	23.021	0	0	40.3809	0	74.6296	0
CALVIN-PWY: Calvin-Benson-Bassham cycle|g__Streptococcus.s__Streptococcus_anginosus_group	0.175852	0.107433	0.134682	0.0817708	0.025	0.104167	0.242632	1.33639	N <= Y	0.839228	0.0681818	2.4615	0.657948	0	0	0	0	0	0	0	0	0	0	0	0	0	0	0	0	0	0	0	0	0	0	0	0	0	0	0	15.1113	0	0	0	0	0	0	0	0
COA-PWY: coenzyme A biosynthesis I (prokaryotic)|g__Clostridium.s__Clostridium_ventriculi	0.175734	0.107672	0.112735	0.0625	0	0.0625	0	1.75904	N <= Y	0.959474	0.0340909	Inf	0.657948	0	0	0	0	7.42587	0	0	0	0	0	0	0	0	0	0	0	0	0	0	0	0	0	0	0	0	0	0	0	0	0	0	0	0	0	0	0
PWY-6700: queuosine biosynthesis I (de novo)|g__Bacteroides.s__Bacteroides_stercoris	-0.175728	0.107684	0.11058	-0.1625	0.375	0.25	326.897	48.6757	Y <= N	175.14	0.306818	-2.74756	0.657948	0	0	0	0	0	0	0	0	0	28.842	0	1985.72	110.481	0	0	307.539	0	0	128.24	0	597.505	125.237	646.655	0	0	2860.18	0	181.361	0	25.088	0	0	35.577	0	78.7437	0
ASPASN-PWY: superpathway of L-aspartate and L-asparagine biosynthesis|g__Klebsiella.s__Klebsiella_pneumoniae	-0.175709	0.107723	0.0993866	-0.141667	0.275	0.125	27.1875	91.9479	Y <= N	62.5113	0.193182	1.75787	0.657948	0	13.9695	0	0	0	0	0	14.5178	0	0	0	222.126	0	0	0	0	325.682	0	0	0	0	2332.59	0	0	0	0	0	0	0	0	0	0	0	0	0	0
VALSYN-PWY: L-valine biosynthesis|g__Clostridium.s__Clostridium_sp_CAG_299	0.175655	0.107833	0.0985405	0.096875	0.025	0.125	4.96904	2.72768	N <= Y	3.74648	0.0795455	-0.865296	0.657948	0	0	0	0	20.9084	0	0	0	0	0	14.0867	0	0	0	0	18.9897	0	0	0	0	0	0	0	6.00388	0	0	0	0	0	0	0	0	0	0	0	0
PWY-5100: pyruvate fermentation to acetate and lactate II|g__Bifidobacterium.s__Bifidobacterium_bifidum	-0.175638	0.107867	0.147686	-0.115104	0.225	0.104167	5.47476	11.4736	Y <= N	8.74684	0.159091	1.06745	0.657948	0	0	0	29.2294	0	51.9388	0	0	0	0	0	0	0	0	0	14.0129	0	450.128	0	0	0	0	14.5387	0	0	0	0	0	0	0	0	0	0	0	0	64.4947
TRNA-CHARGING-PWY: tRNA charging|g__Eubacterium.s__Eubacterium_ramulus	0.175557	0.108033	0.0983296	0.179167	0.25	0.479167	15.2418	15.2176	N <= Y	15.2286	0.375	-0.00229242	0.657948	0	0	0	0	31.2815	0	0	0	0	42.4487	0	0	0	0	0	14.7153	0	0	53.7259	73.0679	0	0	0	0	15.0672	0	0	31.5978	0	0	0	26.8264	54.2615	0	0	37.7444
PWY-6387: UDP-N-acetylmuramoyl-pentapeptide biosynthesis I (meso-diaminopimelate containing)|g__Blautia.s__Blautia_obeum	0.175554	0.108039	0.0991684	0.203125	0.675	0.75	168.795	275.527	N <= Y	227.012	0.715909	0.706927	0.657948	72.9771	402.162	417.849	257.062	138.098	306.425	0	41.0216	327.242	0	0	0	66.3902	0	689.754	1034.91	70.7514	0	341.544	241.967	108.992	528.495	123.291	0	139.553	135.523	256.529	278.829	216.048	207.996	83.8252	0	252.072	0	0	0
NAGLIPASYN-PWY: lipid IVA biosynthesis (E. coli)|g__Klebsiella.s__Klebsiella_pneumoniae	-0.17555	0.108048	0.0993866	-0.141667	0.275	0.125	11.6913	51.8133	Y <= N	33.576	0.193182	2.14789	0.657948	0	2.35262	0	0	0	0	0	4.72659	0	0	0	30.2272	0	0	0	0	180.18	0	0	0	0	1193.91	0	0	0	0	0	0	0	0	0	0	0	0	0	0
PWY0-1297: superpathway of purine deoxyribonucleosides degradation|g__Dorea.s__Dorea_longicatena	0.175442	0.108267	0.0985405	0.096875	0.025	0.125	0.789553	2.59095	N <= Y	1.77213	0.0795455	1.71437	0.657948	0	0	0	0	0	0	0	0	0	0	10.9009	0	0	0	0	0	0	0	0	0	0	0	0	0	0	0	25.959	0	0	0	0	0	0	0	0	0
OANTIGEN-PWY: O-antigen building blocks biosynthesis (E. coli)|g__Klebsiella.s__Klebsiella_pneumoniae	-0.175394	0.108366	0.114802	-0.0791667	0.1	0.0208333	3.97946	0.747432	Y <= N	2.21653	0.0568182	-2.41256	0.657948	0	0	0	0	0	0	0	0	0	0	0	0	0	0	0	0	84.3324	0	0	0	0	0	0	0	0	0	0	0	0	0	0	0	0	0	0	0
GALACT-GLUCUROCAT-PWY: superpathway of hexuronide and hexuronate degradation	-0.175393	0.108368	0.106957	-0.201042	1	1	3672.91	3357.39	Y <= N	3500.81	1	-0.129583	0.657948	2784.18	2213.24	1769.38	2569.17	2592.09	3510.76	3507.85	2748.08	2178.87	2212.62	1840.19	5117.53	1667.29	3312.73	2151.13	2586.22	3477.27	3071.17	2063.35	1815.34	2485.4	2733.22	3711.7	3545.99	1685.89	2779.36	3566.75	1961.67	3970.98	950.566	2494.84	1707.56	2394.61	811.313	2796.11	2548.44
PWY0-1586: peptidoglycan maturation (meso-diaminopimelate containing)|g__Bacteroides.s__Bacteroides_stercoris	-0.175391	0.108372	0.110587	-0.158333	0.35	0.229167	315.524	42.8974	Y <= N	166.818	0.284091	-2.87879	0.657948	0	0	0	0	0	0	0	0	0	18.2863	0	1601.59	110.583	0	0	261.114	0	0	95.0304	0	520.621	101.609	809.148	0	0	3021.38	0	178.69	0	20.0337	0	0	35.3782	0	72.3154	0
VALSYN-PWY: L-valine biosynthesis|g__Veillonella.s__Veillonella_infantium	0.175365	0.108424	0.0962779	0.178646	0.275	0.4375	5.62197	12.0413	N <= Y	9.12341	0.363636	1.09884	0.657948	0	7.56129	0	0	22.4508	0	5.55805	0	0	65.3077	7.13127	0	12.2975	0	8.07465	40.1762	0	21.4979	17.2311	22.2268	12.3743	27.5588	14.0392	4.88363	0	0	3.0004	0	0	0	0	0	6.09159	0	0	15.6187
PWY-6121: 5-aminoimidazole ribonucleotide biosynthesis I|g__Blautia.s__Blautia_obeum	0.17505	0.109071	0.0974435	0.204167	0.675	0.75	175.266	297.853	N <= Y	242.132	0.715909	0.765052	0.657948	49.874	350.643	292.805	273.649	147.483	297.881	0	51.4394	323.984	0	0	0	57.2919	0	724.538	1166.26	64.0436	0	395.726	320.745	128.76	353.36	158.3	0	91.4731	117.994	284.384	288.864	249.551	217.211	116.535	0	304.969	0	0	0
PANTO-PWY: phosphopantothenate biosynthesis I|g__Dorea.s__Dorea_longicatena	0.175042	0.109088	0.0931276	0.204167	0.55	0.708333	37.8056	66.5744	N <= Y	53.4977	0.636364	0.81637	0.657948	77.6113	0	60.6053	0	48.5	0	0	33.7651	100.854	14.9563	41.2616	30.868	0	43.5603	70.0416	87.9941	0	0	65.1832	29.0938	0	53.3968	33.2935	0	68.5866	43.9512	76.752	124.979	33.2944	48.5773	17.7077	0	116.168	0	75.0494	0
DTDPRHAMSYN-PWY: dTDP-&beta;-L-rhamnose biosynthesis|g__Odoribacter.s__Odoribacter_splanchnicus	0.175014	0.109144	0.159246	0.155208	0.325	0.458333	38.9967	65.7814	N <= Y	53.6065	0.397727	0.754328	0.657948	39.743	0	0	0	58.4775	0	0	114.054	0	59.0703	0	93.4346	0	84.8046	0	0	0	0	51.2838	114.998	87.5464	0	0	0	0	145.007	0	127.724	114.464	166.215	0	0	0	0	28.5935	0
NONOXIPENT-PWY: pentose phosphate pathway (non-oxidative branch) I|g__Blautia.s__Blautia_obeum	0.174753	0.109683	0.0891753	0.209375	0.675	0.75	109.375	185.396	N <= Y	150.841	0.715909	0.761325	0.657948	41.7053	257.25	134.356	248.062	77.6371	168.079	0	28.9727	214.033	0	0	0	30.6589	0	489.291	887.63	55.3825	0	225.81	216.815	38.1426	459.827	130.096	0	164.967	127.685	222.952	134.345	96.6339	96.2198	72.2306	0	185.994	0	0	0
THRESYN-PWY: superpathway of L-threonine biosynthesis|g__Bacteroides.s__Bacteroides_stercoris	-0.174747	0.109695	0.11296	-0.157292	0.35	0.229167	325.16	47.1904	Y <= N	173.54	0.284091	-2.78458	0.657948	0	0	0	0	0	0	0	0	0	25.0268	0	1942.85	84.246	0	0	297.595	0	0	119.74	0	641.413	108.787	712.71	0	0	2736.14	0	190.73	0	27.1306	0	0	42.5309	0	78.2412	0
PWY-6122: 5-aminoimidazole ribonucleotide biosynthesis II|g__Blautia.s__Blautia_obeum	0.174463	0.110282	0.100918	0.202083	0.675	0.75	179.85	300.068	N <= Y	245.424	0.715909	0.738494	0.657948	78.9522	336.614	372.993	252.167	149.983	280.057	0	52.482	318.282	0	0	0	68.1205	0	703.716	1118.95	63.5582	0	429.124	319.852	126.996	422.73	154.254	0	121.47	146.076	280.045	274.676	256.414	211.328	117.657	0	298.727	0	0	0
PWY-6277: superpathway of 5-aminoimidazole ribonucleotide biosynthesis|g__Blautia.s__Blautia_obeum	0.174463	0.110282	0.100918	0.202083	0.675	0.75	179.85	300.068	N <= Y	245.424	0.715909	0.738494	0.657948	78.9522	336.614	372.993	252.167	149.983	280.057	0	52.482	318.282	0	0	0	68.1205	0	703.716	1118.95	63.5582	0	429.124	319.852	126.996	422.73	154.254	0	121.47	146.076	280.045	274.676	256.414	211.328	117.657	0	298.727	0	0	0
PWY-5695: inosine 5-phosphate degradation|g__Odoribacter.s__Odoribacter_splanchnicus	0.174429	0.110352	0.165318	0.154167	0.35	0.458333	22.2026	40.8826	N <= Y	32.3917	0.409091	0.880756	0.657948	36.5126	0	0	0	35.9089	0	0	67.1944	0	34.5276	0	37.8846	0	47.0797	0	0	0	0	25.8168	48.6025	54.8455	0	0	0	0	99.1471	0	114.956	55.7791	162.403	0	0	0	0	14.6386	0
PWY-1042: glycolysis IV|g__Eisenbergiella.s__Eisenbergiella_tayi	0.174427	0.110356	0.157112	0.1125	0.1	0.208333	5.22826	20.5534	N <= Y	13.5874	0.159091	1.97497	0.657948	0	0	0	0	0	0	0	0	0	0	0	0	0	0	0	0	0	0	0	0	0	0	0	0	0	0	0	0	0	0	0	19.3918	0	0	0	0
PWY-7111: pyruvate fermentation to isobutanol (engineered)|g__Eubacterium.s__Eubacterium_ramulus	0.174349	0.110518	0.110767	0.194792	0.55	0.75	24.0618	25.7216	N <= Y	24.9671	0.659091	0.0962387	0.657948	15.374	0	18.6923	0	41.027	0	0	0	0	46.1157	0	0	14.8276	15.2056	22.9273	22.7388	0	0	63.3698	71.3073	17.4895	0	0	0	20.3298	0	40.0573	30.7188	18.9948	13.1545	22.4126	43.699	74.7816	0	27.7887	43.9061
VALSYN-PWY: L-valine biosynthesis|g__Eubacterium.s__Eubacterium_ramulus	0.174349	0.110518	0.110767	0.194792	0.55	0.75	24.0618	25.7216	N <= Y	24.9671	0.659091	0.0962387	0.657948	15.374	0	18.6923	0	41.027	0	0	0	0	46.1157	0	0	14.8276	15.2056	22.9273	22.7388	0	0	63.3698	71.3073	17.4895	0	0	0	20.3298	0	40.0573	30.7188	18.9948	13.1545	22.4126	43.699	74.7816	0	27.7887	43.9061
DTDPRHAMSYN-PWY: dTDP-&beta;-L-rhamnose biosynthesis|g__Bacteroides.s__Bacteroides_vulgatus	-0.174311	0.110597	0.0979242	-0.205208	0.75	0.8125	1266.99	834.3	Y <= N	1030.98	0.784091	-0.602767	0.657948	0	0	526.431	0	418.524	0	0	1778.22	812.033	744.086	1204.38	1031.84	71.8995	480.28	0	825.138	731.778	984.634	540.501	458.605	1407.39	163.736	2796.88	1053.43	0	1545.72	969.609	666.265	2635.57	82.7798	0	2752.74	960.491	0	1412.84	659.582
1CMET2-PWY: folate transformations III (E. coli)|g__Veillonella.s__Veillonella_infantium	0.174196	0.110836	0.0899623	0.155208	0.15	0.291667	2.00479	5.04142	N <= Y	3.66113	0.227273	1.33038	0.657948	0	0	0	0	11.9449	0	0	0	0	10.9759	0	0	0	0	0	15.188	0	0	23.9947	32.2386	0	0	0	0	0	0	0	0	0	0	0	0	3.38628	0	0	20.0752
PWY-7539: 6-hydroxymethyl-dihydropterin diphosphate biosynthesis III (Chlamydia)|g__Veillonella.s__Veillonella_infantium	0.174164	0.110903	0.0959368	0.155208	0.15	0.3125	3.10864	6.87067	N <= Y	5.16065	0.238636	1.14417	0.657948	0	0	0	0	8.09717	0	0	0	0	52.5389	6.83566	0	8.07084	0	0	20.0693	0	8.32418	0	30.9909	0	25.8566	9.68987	8.3193	0	0	0	0	0	0	0	0	0	0	0	29.138
PWY-6387: UDP-N-acetylmuramoyl-pentapeptide biosynthesis I (meso-diaminopimelate containing)|g__Klebsiella.s__Klebsiella_pneumoniae	-0.174156	0.110919	0.0935909	-0.129167	0.225	0.0833333	13.6063	62.8963	Y <= N	40.4917	0.147727	2.2087	0.657948	0	0	0	0	0	0	0	0	0	0	0	2.91538	0	0	0	0	231.436	0	0	0	0	1524.38	0	0	0	0	0	0	0	0	0	0	0	0	0	0
ANAGLYCOLYSIS-PWY: glycolysis III (from glucose)|g__Eisenbergiella.s__Eisenbergiella_tayi	0.174124	0.110985	0.157112	0.1125	0.1	0.208333	4.91359	19.3409	N <= Y	12.7831	0.159091	1.97681	0.657948	0	0	0	0	0	0	0	0	0	0	0	0	0	0	0	0	0	0	0	0	0	0	0	0	0	0	0	0	0	0	0	18.1299	0	0	0	0
PWY-6385: peptidoglycan biosynthesis III (mycobacteria)|g__Klebsiella.s__Klebsiella_pneumoniae	-0.174096	0.111044	0.0935909	-0.129167	0.225	0.0833333	14.6639	68.1147	Y <= N	43.8189	0.147727	2.2157	0.657948	0	0	0	0	0	0	0	0	0	0	0	3.61339	0	0	0	0	254.735	0	0	0	0	1671.04	0	0	0	0	0	0	0	0	0	0	0	0	0	0
PWY-6151: S-adenosyl-L-methionine salvage I|g__Prevotella.s__Prevotella_copri	0.173923	0.111405	0.112735	0.0625	0	0.0625	0	95.0848	N <= Y	51.8644	0.0340909	Inf	0.657948	0	0	0	0	0	0	0	0	0	0	0	0	0	0	0	0	0	0	0	0	0	0	0	0	0	0	0	0	0	498.885	0	0	0	0	0	0
SER-GLYSYN-PWY: superpathway of L-serine and glycine biosynthesis I|g__Klebsiella.s__Klebsiella_pneumoniae	-0.173879	0.111498	0.109778	-0.1375	0.275	0.125	19.2416	53.2442	Y <= N	37.7885	0.193182	1.46839	0.657948	0	1.73317	0	0	0	0	0	31.5168	2.08469	0	0	217.793	0	0	0	0	227.634	0	0	0	0	1302.66	0	0	0	0	0	0	0	0	0	0	0	0	0	0
CALVIN-PWY: Calvin-Benson-Bassham cycle|g__Eisenbergiella.s__Eisenbergiella_tayi	0.173788	0.111687	0.157112	0.1125	0.1	0.208333	4.19523	16.3788	N <= Y	10.8408	0.159091	1.965	0.657948	0	0	0	0	0	0	0	0	0	0	0	0	0	0	0	0	0	0	0	0	0	0	0	0	0	0	0	0	0	0	0	14.7507	0	0	0	0
PWY-6385: peptidoglycan biosynthesis III (mycobacteria)|g__Blautia.s__Blautia_obeum	0.173707	0.111858	0.102691	0.201042	0.675	0.75	156.384	258.378	N <= Y	212.017	0.715909	0.724393	0.657948	70.5393	392.246	414.059	224.869	123.307	297.29	0	36.57	302.373	0	0	0	63.4623	0	624.257	986.225	68.3133	0	316.483	228.965	100.589	496.474	119.047	0	132.498	126.749	228.476	246.943	213.617	199.96	78.3254	0	234.979	0	0	0
PWY-6386: UDP-N-acetylmuramoyl-pentapeptide biosynthesis II (lysine-containing)|g__Veillonella.s__Veillonella_atypica	0.173506	0.112279	0.0976199	0.135417	0.1	0.229167	3.23409	9.96644	N <= Y	6.90628	0.170455	1.62372	0.657948	0	0	0	0	0	0	0	0	0	113.897	28.451	0	19.24	0	0	31.4586	0	69.1241	0	22.6057	0	0	12.4372	0	0	0	0	0	0	0	0	0	0	0	0	10.2114
PWY-5030: L-histidine degradation III	-0.173395	0.112512	0.0963629	-0.207292	0.975	1	3944.13	3052.58	Y <= N	3457.83	0.988636	-0.36968	0.657948	3589.24	3929.23	2479.69	390.626	3256.33	2412.23	5679.46	4624.76	3322.22	1857.47	2059.27	4549.29	1986.36	3560.23	243.441	1772.07	2996.53	1439.95	1306.49	2928.9	3107.78	2062.67	5465.25	2547.78	3688.21	5456.08	3346.76	3310.01	4234.4	2958.53	3162.57	4394.52	2095.61	952.063	3343.64	1289.24
ILEUSYN-PWY: L-isoleucine biosynthesis I (from threonine)|g__Clostridium.s__Clostridium_bolteae_CAG_59	-0.173167	0.112994	0.0945326	-0.104167	0.15	0.0416667	2.89823	3.58008	Y <= N	3.27015	0.0909091	0.304822	0.657948	0	0	0	0	0	0	11.5854	0	0	0	0	34.4416	0	0	0	0	0	0	0	0	0	0	0	0	0	0	0	0	0	0	0	0	0	0	0	0
PWY0-1261: anhydromuropeptides recycling I|g__Klebsiella.s__Klebsiella_pneumoniae	-0.173146	0.113038	0.140185	-0.101562	0.175	0.0625	10.0218	68.2866	Y <= N	41.8026	0.113636	2.76846	0.657948	0	2.92531	0	0	0	0	0	8.15843	0	0	0	0	0	0	0	0	184.278	0	0	0	0	1674.66	0	0	0	0	0	0	0	0	0	0	0	0	0	0
COA-PWY: coenzyme A biosynthesis I (prokaryotic)|g__Anaeromassilibacillus.s__Anaeromassilibacillus_sp_An250	0.173114	0.113105	0.134861	0.125521	0.125	0.229167	1.13866	5.70836	N <= Y	3.63122	0.181818	2.32574	0.657948	0	6.51997	0	14.6689	0	0	0	0	0	0	0	0	0	0	0	0	0	0	0	0	0	0	0	0	0	0	0	0	7.13118	0	0	0	0	0	0	0
PWY-5097: L-lysine biosynthesis VI|g__Veillonella.s__Veillonella_infantium	0.173033	0.113276	0.0938197	0.161458	0.175	0.333333	3.2798	6.78534	N <= Y	5.19191	0.261364	1.04881	0.657948	0	0	0	0	6.70626	0	0	0	0	51.1227	6.97404	0	6.60616	0	0	27.5888	0	10.4952	26.6994	44.0862	5.35546	17.7318	7.10269	9.70901	0	0	0	0	0	0	0	0	0	0	0	9.024
HISTSYN-PWY: L-histidine biosynthesis|g__Ruminococcaceae_unclassified.s__Clostridium_leptum	0.172855	0.113653	0.114632	0.141667	0.15	0.270833	5.62155	41.5265	N <= Y	25.206	0.215909	2.88499	0.657948	0	0	0	946.77	0	0	0	0	26.0784	0	0	0	0	0	0	0	0	0	0	0	0	26.5443	0	0	0	0	0	21.0871	0	0	91.4421	0	164.346	0	0	0
PWY-2942: L-lysine biosynthesis III|g__Lachnoclostridium.s__Clostridium_symbiosum	-0.172578	0.114242	0.0978932	-0.103125	0.15	0.0416667	6.72664	7.37039	Y <= N	7.07778	0.0909091	0.131856	0.657948	0	52.455	0	0	0	0	0	0	0	0	0	28.3249	0	0	0	0	0	0	0	0	0	0	0	0	0	0	0	0	0	0	0	0	0	0	0	0
PWY-6527: stachyose degradation|g__Ruminococcus.s__Ruminococcus_lactaris	-0.172569	0.114262	0.105502	-0.08125	0.1	0.0208333	6.36639	0.578281	Y <= N	3.20924	0.0568182	-3.46063	0.657948	0	0	0	0	0	0	0	0	0	0	0	62.1007	0	0	0	0	81.797	0	0	0	56.4126	0	0	0	0	0	0	0	0	0	0	0	0	0	0	0
PWY-4242|g__Sellimonas.s__Sellimonas_intestinalis	0.17256	0.114282	0.13154	0.175	0.4	0.5625	19.4372	29.4777	N <= Y	24.9138	0.488636	0.600805	0.657948	0	165.11	0	128.319	0	21.123	0	0	0	0	0	19.5056	0	24.3238	0	20.7906	0	0	0	0	0	57.9907	0	74.2375	0	0	37.7566	0	37.2982	0	16.9387	80.5804	53.186	0	0	0
PWY-5675: nitrate reduction V (assimilatory)|g__Klebsiella.s__Klebsiella_pneumoniae	-0.172528	0.114348	0.107739	-0.119792	0.2	0.0833333	5.1936	10.1557	Y <= N	7.90021	0.136364	0.967484	0.657948	0	0.728489	0	0	0	0	0	10.6952	0	0	0	4.61998	0	0	0	0	111.428	0	0	0	0	0	0	0	0	0	0	0	0	0	0	0	0	0	0	0
ARGSYNBSUB-PWY: L-arginine biosynthesis II (acetyl cycle)|g__Bifidobacterium.s__Bifidobacterium_breve	-0.172521	0.114363	0.125555	-0.164583	0.45	0.291667	187.54	33.1685	Y <= N	103.337	0.363636	-2.49931	0.657948	0	7.223	0	21.2806	0	9.43149	0	0	0	14.3467	0	14.1897	0	0	0	12.3419	4.05609	729.976	0	0	0	0	0	0	0	0	0	0	0	11.0544	0	0	0	28.6912	0	126.614
ARGSYN-PWY: L-arginine biosynthesis I (via L-ornithine)|g__Bifidobacterium.s__Bifidobacterium_breve	-0.172511	0.114384	0.119397	-0.164062	0.425	0.270833	162.264	30.2879	Y <= N	90.277	0.340909	-2.42153	0.657948	0	0	0	20.0798	0	7.19573	0	0	0	8.40122	0	14.4853	0	0	0	10.8522	3.58538	711.506	0	0	0	0	0	0	0	0	0	0	0	10.2495	0	0	0	23.5667	0	138.406
PWY-7400: L-arginine biosynthesis IV (archaebacteria)|g__Bifidobacterium.s__Bifidobacterium_breve	-0.172511	0.114384	0.119397	-0.164062	0.425	0.270833	162.689	30.4611	Y <= N	90.5649	0.340909	-2.41708	0.657948	0	0	0	20.2348	0	7.24307	0	0	0	8.4865	0	14.5482	0	0	0	10.964	3.5614	718.669	0	0	0	0	0	0	0	0	0	0	0	10.2701	0	0	0	23.675	0	140.181
UDPNAGSYN-PWY: UDP-N-acetyl-D-glucosamine biosynthesis I|g__Veillonella.s__Veillonella_infantium	0.172491	0.114428	0.102058	0.173958	0.275	0.416667	6.0996	14.8018	N <= Y	10.8463	0.352273	1.27899	0.657948	0	8.51849	0	0	0	0	10.7096	0	0	97.8046	8.85513	0	28.9375	0	11.5879	62.165	0	36.1606	54.9339	73.7862	3.33111	35.3071	34.0412	13.1447	0	0	5.27983	0	0	0	0	0	1.26717	0	0	41.1651
PWY-5097: L-lysine biosynthesis VI|g__Lachnoclostridium.s__Clostridium_symbiosum	-0.17246	0.114494	0.0978932	-0.103125	0.15	0.0416667	7.01158	7.95339	Y <= N	7.52529	0.0909091	0.18183	0.657948	0	48.0671	0	0	0	0	0	0	0	0	0	31.8521	0	0	0	0	0	0	0	0	0	0	0	0	0	0	0	0	0	0	0	0	0	0	0	0
DTDPRHAMSYN-PWY: dTDP-&beta;-L-rhamnose biosynthesis|g__Clostridium.s__Clostridium_ventriculi	0.172406	0.11461	0.112735	0.0625	0	0.0625	0	1.6733	N <= Y	0.912709	0.0340909	Inf	0.657948	0	0	0	0	0	0	0	0	0	0	0	0	0	0	0	0	0	0	0	0	0	0	0	0	0	0	0	0	0	0	0	0	6.7041	0	0	0
PWY0-1296: purine ribonucleosides degradation|g__Clostridium.s__Clostridium_ventriculi	0.172406	0.11461	0.112735	0.0625	0	0.0625	0	2.59137	N <= Y	1.41348	0.0340909	Inf	0.657948	0	0	0	0	0	0	0	0	0	0	0	0	0	0	0	0	0	0	0	0	0	0	0	0	0	0	0	0	0	0	0	0	16.6538	0	0	0
1CMET2-PWY: folate transformations III (E. coli)|g__Bacteroides.s__Bacteroides_eggerthii	0.172374	0.114679	0.112735	0.0625	0	0.0625	0	10.605	N <= Y	5.78452	0.0340909	Inf	0.657948	0	0	0	0	58.1283	0	0	0	0	0	0	0	11.9222	438.987	0	0	0	0	0	0	0	0	0	0	0	0	0	0	0	0	0	0	0	0	0	0
ARGININE-SYN4-PWY: L-ornithine biosynthesis II|g__Bacteroides.s__Bacteroides_eggerthii	0.172374	0.114679	0.112735	0.0625	0	0.0625	0	9.15641	N <= Y	4.99441	0.0340909	Inf	0.657948	0	0	0	0	45.3906	0	0	0	0	0	0	0	11.5089	382.608	0	0	0	0	0	0	0	0	0	0	0	0	0	0	0	0	0	0	0	0	0	0
ASPASN-PWY: superpathway of L-aspartate and L-asparagine biosynthesis|g__Bacteroides.s__Bacteroides_eggerthii	0.172374	0.114679	0.112735	0.0625	0	0.0625	0	8.30356	N <= Y	4.52922	0.0340909	Inf	0.657948	0	0	0	0	35.8534	0	0	0	0	0	0	0	8.97884	353.739	0	0	0	0	0	0	0	0	0	0	0	0	0	0	0	0	0	0	0	0	0	0
BRANCHED-CHAIN-AA-SYN-PWY: superpathway of branched chain amino acid biosynthesis|g__Bacteroides.s__Bacteroides_eggerthii	0.172374	0.114679	0.112735	0.0625	0	0.0625	0	9.01698	N <= Y	4.91835	0.0340909	Inf	0.657948	0	0	0	0	34.0027	0	0	0	0	0	0	0	12.041	386.771	0	0	0	0	0	0	0	0	0	0	0	0	0	0	0	0	0	0	0	0	0	0
COA-PWY-1: superpathway of coenzyme A biosynthesis III (mammals)|g__Bacteroides.s__Bacteroides_eggerthii	0.172374	0.114679	0.112735	0.0625	0	0.0625	0	9.28545	N <= Y	5.06479	0.0340909	Inf	0.657948	0	0	0	0	55.6739	0	0	0	0	0	0	0	14.9258	375.102	0	0	0	0	0	0	0	0	0	0	0	0	0	0	0	0	0	0	0	0	0	0
COA-PWY: coenzyme A biosynthesis I (prokaryotic)|g__Bacteroides.s__Bacteroides_eggerthii	0.172374	0.114679	0.112735	0.0625	0	0.0625	0	8.68608	N <= Y	4.73786	0.0340909	Inf	0.657948	0	0	0	0	45.3148	0	0	0	0	0	0	0	13.6141	358.003	0	0	0	0	0	0	0	0	0	0	0	0	0	0	0	0	0	0	0	0	0	0
DTDPRHAMSYN-PWY: dTDP-&beta;-L-rhamnose biosynthesis|g__Bacteroides.s__Bacteroides_eggerthii	0.172374	0.114679	0.112735	0.0625	0	0.0625	0	8.85005	N <= Y	4.8273	0.0340909	Inf	0.657948	0	0	0	0	39.0385	0	0	0	0	0	0	0	16.0895	369.674	0	0	0	0	0	0	0	0	0	0	0	0	0	0	0	0	0	0	0	0	0	0
HISDEG-PWY: L-histidine degradation I|g__Bacteroides.s__Bacteroides_eggerthii	0.172374	0.114679	0.112735	0.0625	0	0.0625	0	8.46267	N <= Y	4.616	0.0340909	Inf	0.657948	0	0	0	0	39.6689	0	0	0	0	0	0	0	16.1314	350.408	0	0	0	0	0	0	0	0	0	0	0	0	0	0	0	0	0	0	0	0	0	0
HISTSYN-PWY: L-histidine biosynthesis|g__Bacteroides.s__Bacteroides_eggerthii	0.172374	0.114679	0.112735	0.0625	0	0.0625	0	10.2798	N <= Y	5.60718	0.0340909	Inf	0.657948	0	0	0	0	57.5044	0	0	0	0	0	0	0	13.2026	422.725	0	0	0	0	0	0	0	0	0	0	0	0	0	0	0	0	0	0	0	0	0	0
ILEUSYN-PWY: L-isoleucine biosynthesis I (from threonine)|g__Bacteroides.s__Bacteroides_eggerthii	0.172374	0.114679	0.112735	0.0625	0	0.0625	0	9.25262	N <= Y	5.04689	0.0340909	Inf	0.657948	0	0	0	0	37.2411	0	0	0	0	0	0	0	13.2667	393.618	0	0	0	0	0	0	0	0	0	0	0	0	0	0	0	0	0	0	0	0	0	0
PANTO-PWY: phosphopantothenate biosynthesis I|g__Bacteroides.s__Bacteroides_eggerthii	0.172374	0.114679	0.112735	0.0625	0	0.0625	0	9.66898	N <= Y	5.27399	0.0340909	Inf	0.657948	0	0	0	0	51.7628	0	0	0	0	0	0	0	10.357	401.991	0	0	0	0	0	0	0	0	0	0	0	0	0	0	0	0	0	0	0	0	0	0
PANTOSYN-PWY: superpathway of coenzyme A biosynthesis I (bacteria)|g__Bacteroides.s__Bacteroides_eggerthii	0.172374	0.114679	0.112735	0.0625	0	0.0625	0	9.34154	N <= Y	5.09539	0.0340909	Inf	0.657948	0	0	0	0	49.5248	0	0	0	0	0	0	0	11.3455	387.524	0	0	0	0	0	0	0	0	0	0	0	0	0	0	0	0	0	0	0	0	0	0
PEPTIDOGLYCANSYN-PWY: peptidoglycan biosynthesis I (meso-diaminopimelate containing)|g__Bacteroides.s__Bacteroides_eggerthii	0.172374	0.114679	0.112735	0.0625	0	0.0625	0	8.88568	N <= Y	4.84673	0.0340909	Inf	0.657948	0	0	0	0	42.6022	0	0	0	0	0	0	0	14.1318	369.778	0	0	0	0	0	0	0	0	0	0	0	0	0	0	0	0	0	0	0	0	0	0
PWY-2942: L-lysine biosynthesis III|g__Bacteroides.s__Bacteroides_eggerthii	0.172374	0.114679	0.112735	0.0625	0	0.0625	0	9.95701	N <= Y	5.4311	0.0340909	Inf	0.657948	0	0	0	0	48.6963	0	0	0	0	0	0	0	18.6232	410.617	0	0	0	0	0	0	0	0	0	0	0	0	0	0	0	0	0	0	0	0	0	0
[truncated: 18,481 more rows]
[truncated: 52 more columns]

## Sheet: Humann3 in early sleep
ID	CC_pcor	pvalue_pcor	Pvalue.wilcox	Effect_size	mean_occ_N	mean_occ_Y	mean_abun_N	mean_abun_Y	enrichment	mean_abun	mean_occ	log2FC	Qvalue	MC003	MC004	MC005	MC006	MC007	MC008	MC009	MC010	MC011	MC012	MC015	MC016	MC017	MC019	MC020	MC022	MC023	MC024	MC025	MC026	MC027	MC028	MC029	MC030	MC031	MC032	MC033	MC034	MC035	MC036	MC037	MC038	MC039	MC040	MC041	MC042
[truncated: 355 more rows]
[truncated: 52 more columns]

[truncated: 3 more sheets: Humann3 in late sleep, Pathways highly in early sleep, Pathways enriched in Late sleep]
