# Supplementary material for: Multiomics Revealed the Multi-Dimensional Effects of Late Sleep on Gut Microbiota and Metabolites in Children in Northwest China
Source: Nutrients. 2023 Oct 10;15(20):4315. doi: 10.3390/nu15204315 (PMC10609417; doi:10.3390/nu15204315)
Supplement: Supplementary file 1 [file nutrients-15-04315-s001.zip › Table S3. Data related to the corresponding Figures.xlsx]

## Sheet: phe_all
ID	Keep good hours_10	BMI	Age	Sex	Group(BMI)(1.lean;2.normal;3.over_weight;4.obesity）	PDI	hPDI	uPDI	Age	Age_group	Sex	Birth_weight	Birth_height	Nationality	Location	Age_fa	Bir_fa	Age_mo	Bir_fa	Harmful substance	Mature	Deliver_type	Anti_bac	Probiotic	Allege	Defecation	Diabetes	Hyperlipidemia	HBP	CHD	Accompany	Eat independently	Concentrate on your meal	Picky	Wash before dinner	Exercise	Tidy	Labour	Chosen_clothes	Chosen_toys	Group activity	Seek help
MC003	N	14.6092	6	M	2	42	44	50	6	G1	M	2.99	48	Han	Lanzhou	48	42	40	34	N	Y	Ca	N	N	N	2	N	N	N	N	Parent	Y	Y	N	Y	Y	Y	Y	Y	Y	Y	Y
MC004	N	14.5748	4	M	2	44	46	38	4	G1	M	6.88	49	Han	Lanzhou	42	38	39	35	N	Y	Eu	N	N	N	0.2	N	N	N	N	Parent	Y	N	N	Y	Y	N	Y	Y	Y	Y	N
MC005	N	18.4911	10	M	4	41	31	55	10	G1	M	3.6	48	Han	Lanzhou	42	32	38	28	N	Y	Ca	N	N	N	1	N	N	Grandpa	N	Parent	Y	Y	N	Y	Y	Y	Y	Y	Y	Y	Y
MC008	N	16.1391	3	M	2	36	52	35	3	G1	M	3.3	50	Han	Lanzhou	29	26	31	28	N	Y	Eu	N	N	N	1	N	N	Parent	N	Parent	N	N	N	Y	Y	Y	Y	Y	Y	N	Y
MC009	N	10.9105	5	F	2	46	44	43	5	G1	F	3	49	Han	Lanzhou	42	37	36	31	N	N	Eu	N	N	N	1	N	N	N	N	Parent	Y	N	N	Y	N	Y	Y	N	N	N	Y
MC010	N	15.8788	3.1	M	2	46	56	35	3.1	G1	M	3.5	51	Han	Lanzhou	39	35.9	38	34.9	N	Y	Eu	N	N	N	0.5	N	N	N	N	Parent	Y	N	N	Y	N	N	N	N	Y	N	Y
MC011	N	19.4805	10	M	4	44	40	42	10	G1	M	3.5	55	Han	Lanzhou	39	29	39	29	N	Y	Ca	N	N	N	1	N	N	N	N	Parent	Y	Y	N	Y	Y	Y	Y	Y	Y	Y	Y
MC016	N	22.9567	11	F	4	49	35	47	11	G1	F	3.4	52	Han	Lanzhou	40	29	35	24	N	Y	Eu	N	N	N	1	N	Parent	Parent	Parent	Parent	Y	Y	N	Y	Y	Y	Y	Y	Y	Y	Y
MC020	N	14.5125	4	F	2	34	34	46	4	G1	F	3.54	51	Han	Lanzhou	31	27	31	27	N	Y	Eu	N	N	Y	1	N	N	N	N	Parent	Y	Y	Y	Y	Y	N	Y	Y	Y	Y	Y
MC023	N	34.4353	6.1	M	4	54	38	51	6.1	G1	M	4	52	Han	Lanzhou	40	33.9	36	29.9	N	Y	Ca	N	N	N	1	N	N	Grandpa	N	Parent	Y	N	N	Y	N	Y	Y	Y	Y	Y	Y
MC027	N	13.6095	8.3	F	1	41	46	45	8.3	G1	F	3.2	52	Han	Lanzhou	30	21.7	30	21.7	N	Y	Ca	N	N	N	1	N	N	N	N	Parent	Y	N	N	Y	N	Y	Y	Y	Y	Y	Y
MC029	N	28.4799	5.1	M	4	42	57	32	5.1	G1	M	2.44	46	Han	Lanzhou	46	40.9	46	40.9	N	Y	Ca	N	N	N	1	Parent	N	N	N	Parent	Y	N	N	Y	Y	Y	Y	Y	N	Y	Y
MC032	N	17.8536	7	M	4	50	42	46	7	G1	M	3.45	52	Han	Lanzhou	38	31	31	24	N	Y	Ca	N	N	N	1	N	N	Parent	N	Parent	Y	Y	Y	Y	Y	Y	Y	Y	Y	Y	Y
MC035	N	15.8001	5.2	F	2	46	41	41	5.2	G1	F	3.2	50	Han	Lanzhou	34	28.8	32	26.8	N	Y	Eu	N	N	N	1	N	N	N	N	Parent	Y	N	Y	Y	N	N	N	N	N	Y	Y
MC040	N	16.64	7.6	M	2	51	41	43	7.6	G1	M	3	58	Han	Lanzhou	35	27.4	33	25.4	N	Y	Eu	N	N	N	1	N	N	N	N	Parent	Y	N	Y	Y	N	Y	Y	Y	Y	Y	Y
MC041	N	12.8099	5.7	M	2	45	56	38	5.7	G1	M	3.6	52	Han	Lanzhou	37	31.3	37	31.3	N	Y	Eu	N	N	N	0.5	N	N	N	N	Parent	Y	N	Y	Y	Y	Y	N	Y	Y	Y	Y
MC042	N	14.471	3	M	2	52	49	40	3	G1	M	2.8	50	Han	Lanzhou	30	27	28	25	N	Y	Eu	N	N	N	1	N	N	N	N	Parent	Y	N	Y	Y	Y	Y	Y	Y	Y	Y	Y
MC045	N	17.5419	3	F	2	38	56	29	3	G1	F	3.46	48	Han	Lanzhou	33	30	34	31	N	Y	Eu	N	N	N	1	N	N	N	N	Parent	N	N	Y	Y	Y	Y	Y	Y	N	N	Y
MC046	N	18.6	6	F	4	38	36	46	6	G1	F	3.9	50	Han	Lanzhou	32	26	33	27	N	Y	Eu	N	N	N	1	N	N	N	N	Parent	Y	Y	Y	Y	Y	Y	Y	Y	Y	Y	Y
MC050	N	18.9036	5.6	M	3	42	51	51	5.6	G1	M	2.6	52	Han	Lanzhou	45	39.4	40	34.4	N	Y	Eu	N	N	N	1	N	N	N	N	Parent	Y	Y	N	Y	Y	Y	Y	N	Y	Y	Y
MC051	N	13	4.3	F	2	37	50	45	4.3	G1	F	2.8	50	Han	Lanzhou	31	26.7	28	23.7	N	Y	Eu	N	N	N	1	N	N	N	N	Parent	Y	N	Y	Y	N	Y	N	Y	Y	N	Y
MC054	N	14.3495	4.4	F	2	56	48	47	4.4	G1	F	3.5	54	Han	Lanzhou	35	30.6	30	25.6	N	Y	Eu	N	N	N	1	N	N	N	N	Parent	Y	N	N	Y	Y	Y	Y	Y	Y	Y	Y
MC055	N	12.9962	2.5	F	2	57	52	46	2.5	G1	F	3.2	21	Han	Lanzhou	34	31.5	30	27.5	N	Y	Eu	N	N	N	1	N	N	N	N	Parent	Y	N	N	Y	Y	Y	Y	Y	Y	Y	Y
MC056	N	32.1426	4.9	F	4	46	32	52	4.9	G1	F	3.05	50	Han	Lanzhou	31	26.1	30	25.1	N	Y	Ca	N	N	N	2	Parent	Parent	Parent	Parent	Parent	Y	N	N	Y	N	N	Y	Y	Y	N	Y
MC057	N	14.4117	4.5	F	2	40	36	46	4.5	G1	F	5.4	51	Han	Lanzhou	36	31.5	33	28.5	N	Y	Eu	N	N	N	2	N	N	N	N	Parent	Y	Y	N	Y	N	Y	Y	Y	Y	Y	Y
MC059	N	14.7929	4	F	2	46	41	58	4	G1	F	3.3	50	Han	Lanzhou	40	36	40	36	N	N	Ca	N	N	N	1	N	N	N	N	Parent	Y	N	Y	Y	Y	N	Y	Y	Y	N	Y
MC065	N	20.7534	5.4	F	4	43	49	38	5.4	G1	F	3.2	50	Han	Lanzhou	40	34.6	40	34.6	N	Y	Eu	N	N	N	1	N	N	N	N	Parent	Y	Y	N	Y	N	Y	Y	Y	Y	Y	Y
MC066	N	18.852	5.2	M	3	44	34	51	5.2	G1	M	3.5	50	Han	Lanzhou	38	32.8	36	30.8	N	Y	Ca	N	N	N	1	N	N	Grandpa	N	Parent	Y	Y	N	Y	N	N	Y	Y	Y	Y	Y
MC068	N	14.876	4.5	F	2	55	40	47	4.5	G1	F	2.9	52	Han	Lanzhou	32	27.5	31	26.5	N	Y	Eu	N	N	N	1	N	N	N	N	Parent	Y	N	Y	Y	N	Y	Y	Y	Y	Y	Y
MC073	N	16.4666	4.9	F	2	38	47	38	4.9	G1	F	3.1	52	Han	Lanzhou	34	29.1	29	24.1	N	Y	Eu	N	N	N	1	N	N	N	N	Parent	Y	N	N	Y	Y	Y	Y	Y	Y	Y	Y
MC076	N	20	12	M	2	48	34	56	12	G1	M	5.9	50	Han	Lanzhou	38	26	41	29	N	N	Ca	N	N	N	1	N	N	N	N	Parent	Y	Y	N	Y	Y	Y	Y	Y	Y	Y	Y
MC077	N	30	3.6	F	4	42	47	39	3.6	G1	F	3.7	54	Han	Lanzhou	28	24.4	26	22.4	N	Y	Eu	N	N	N	1	N	N	N	N	Parent	Y	N	N	Y	Y	N	N	N	Y	N	Y
MC078	N	36.2275	2.6	F	4	42	47	39	2.6	G1	F	3.5	48	Han	Lanzhou	28	25.4	26	23.4	N	Y	Eu	N	N	N	1	N	N	N	N	Parent	Y	N	N	Y	Y	N	N	N	Y	N	Y
MC079	N	27.9384	4.2	M	3	49	44	44	4.2	G1	M	2.85	50	Han	Lanzhou	31	26.8	34	29.8	N	Y	Eu	N	N	N	0.5	N	N	N	Parent	Parent	Y	N	Y	N	N	Y	Y	N	Y	Y	Y
MC081	N	15.6219	8.6	F	2	41	38	41	8.6	G1	F	3.6	53	Han	Lanzhou	44	35.4	40	31.4	N	Y	Ca	N	N	N	1	N	N	Grandma	N	Parent	Y	Y	N	Y	Y	Y	Y	Y	Y	Y	Y
MC083	N	19.2	7.7	M	4	47	43	49	7.7	G1	M	2.8	53	Han	Lanzhou	32	24.3	32	24.3	N	Y	Eu	NA	N	Y	1	N	N	Other	Parent	Parent	Y	N	Y	Y	Y	Y	Y	Y	Y	Y	Y
MC090	N	14.5125	4.6	M	2	42	44	37	4.6	G1	M	3.5	50	Han	Lanzhou	38	33.4	32	27.4	N	Y	Ca	N	N	N	1	N	Parent	Parent	N	Parent	Y	N	Y	Y	Y	Y	Y	Y	Y	Y	Y
MC093	N	30.5785	5	F	3	52	36	51	5	G1	F	3.1	50	Han	Lanzhou	31	26	29	24	N	Y	Eu	N	N	N	1	N	N	N	N	Parent	Y	N	Y	Y	Y	Y	Y	Y	Y	Y	Y
MC094	N	17.2292	5.9	M	3	42	49	53	5.9	G1	M	3.6	55	Han	Lanzhou	46	40.1	35	29.1	N	Y	Ca	N	N	N	1	N	N	N	N	Parent	Y	N	Y	Y	Y	N	N	Y	Y	Y	Y
MC099	N	19.898	8.8	F	4	47	39	55	8.8	G1	F	2.55	50	Han	Lanzhou	33	24.2	32	23.2	N	Y	Eu	N	N	N	1	N	N	N	N	Parent	Y	N	Y	Y	Y	Y	Y	Y	Y	Y	Y
MC002	NA	14.5694	10	F	1	40	42	48	10	G1	F	3.3	48	Han	Lanzhou	42	32	38	28	N	Y	Eu	N	N	N	1	N	N	Grandpa	N	Parent	Y	N	N	Y	Y	Y	Y	Y	Y	Y	Y
MC013	NA	17.8536	11	F	2	33	42	45	11	G1	F	2.75	48	Han	Lanzhou	44	33	39	28	N	Y	Ca	N	N	N	1	N	N	N	N	Parent	Y	Y	N	Y	Y	Y	Y	N	Y	Y	Y
MC014	NA	16.8367	9	F	2	35	42	43	9	G1	F	2.9	50	Han	Lanzhou	41	32	38	29	N	N	Eu	N	N	N	1	N	N	N	N	Parent	Y	Y	N	Y	Y	Y	Y	Y	Y	Y	Y
MC018	NA	18.3553	2.6	M	2	40	49	42	2.6	G1	M	3.2	50	Han	Lanzhou	39	36.4	32	29.4	N	Y	Eu	N	N	N	1	N	N	N	N	Parent	N	N	N	Y	N	N	N	N	N	Y	Y
MC021	NA	17.5754	4.3	F	2	52	54	44	4.3	G1	F	2.6	52	Han	Lanzhou	30	25.7	29	24.7	N	Y	Eu	N	N	N	1	N	N	N	N	Parent	Y	Y	N	Y	Y	Y	Y	Y	Y	Y	Y
MC047	NA	16.5289	4.6	M	2	47	42	47	4.6	G1	M	3.3	50	Han	Lanzhou	33	28.4	33	28.4	N	Y	Eu	N	N	N	0.5	N	N	N	N	Parent	Y	N	N	Y	Y	N	N	N	Y	Y	Y
MC049	NA	16.4609	7	M	3	43	47	46	7	G1	M	3.5	53	Han	Lanzhou	37	30	34	27	N	Y	Eu	N	N	N	1	N	N	N	N	Parent	Y	Y	N	Y	Y	Y	Y	N	Y	Y	Y
MC052	NA	13	3.1	M	2	55	47	47	3.1	G1	M	2.7	54	Han	Lanzhou	30	26.9	29	25.9	N	Y	Ca	N	N	Y	1	N	N	N	N	Parent	Y	N	Y	Y	N	N	Y	Y	Y	Y	Y
MC075	NA	14.3667	5	F	2	49	56	43	5	G1	F	2.8	50	Han	Lanzhou	40	35	39	34	N	Y	Ca	N	N	N	2	N	N	N	N	Parent	Y	Y	N	Y	Y	Y	Y	Y	Y	Y	Y
MC080	NA	15.3894	5.6	M	2	41	38	41	5.6	G1	M	3.65	53	Han	Lanzhou	44	38.4	40	34.4	N	Y	Ca	N	N	N	1	N	N	Grandma	N	Parent	Y	Y	N	Y	Y	Y	Y	Y	Y	Y	Y
MC086	NA	12.7438	4.2	M	2	49	50	40	4.2	G1	M	4.8	46	Han	Lanzhou	35	30.8	42	37.8	N	Y	Ca	N	N	N	1	N	N	N	N	Parent	Y	N	Y	Y	Y	Y	Y	Y	Y	Y	Y
MC101	NA	15.4195	4.2	F	2	47	45	41	4.2	G1	F	3.65	53	Han	Lanzhou	33	28.8	27	22.8	N	Y	Eu	N	N	N	1	N	N	N	N	Parent	Y	Y	N	Y	Y	N	Y	Y	Y	Y	Y
MC006	Y	14.0496	6	M	2	53	41	37	6	G1	M	2.85	47	Han	Lanzhou	40	34	35	29	N	Y	Eu	N	N	N	1	N	N	N	N	Parent	Y	N	N	Y	Y	Y	Y	Y	Y	Y	Y
MC007	Y	14.7444	10	M	1	43	50	35	10	G1	M	3	50	Han	Lanzhou	43	33	39	29	N	Y	Ca	N	N	N	2	N	N	N	N	Parent	Y	N	N	Y	Y	Y	Y	Y	Y	Y	Y
MC012	Y	13.9202	3.7	F	2	46	40	60	3.7	G1	F	3.3	51	Han	Lanzhou	38	34.3	37	33.3	N	N	Ca	N	N	N	1.5	N	N	N	N	Parent	Y	N	Y	Y	Y	N	Y	N	Y	Y	Y
MC015	Y	15.2893	4	F	2	35	42	47	4	G1	F	3.7	50	Han	Lanzhou	41	37	38	34	N	N	Eu	N	N	N	1	N	N	N	N	Parent	Y	Y	N	Y	Y	Y	Y	Y	Y	Y	Y
MC017	Y	16.5289	5.4	F	2	42	47	42	5.4	G1	F	3.1	49	Han	Lanzhou	39	33.6	32	26.6	N	Y	Eu	N	N	N	1	N	N	N	N	Parent	Y	Y	Y	Y	N	N	Y	Y	Y	Y	Y
MC019	Y	14.6103	6	M	2	45	53	41	6	G1	M	2.83	51	Han	Lanzhou	32	26	28	22	N	Y	Eu	N	N	N	1	N	N	N	N	GrandParent	Y	Y	N	Y	Y	N	Y	Y	Y	Y	Y
MC022	Y	17.5419	3.1	M	2	42	40	50	3.1	G1	M	3.65	50	Han	Lanzhou	34	30.9	32	28.9	N	Y	Eu	N	N	N	1	N	N	N	N	Parent	Y	Y	N	Y	N	Y	Y	Y	Y	Y	Y
MC024	Y	17.9211	2.3	M	2	45	65	34	2.3	G1	M	3.3	50	Han	Lanzhou	31	28.7	31	28.7	N	Y	Eu	N	N	N	1	N	N	N	N	Parent	N	N	N	Y	Y	N	Y	Y	Y	Y	Y
MC025	Y	15.9122	8	M	2	47	48	35	8	G1	M	3.03	50	Han	Lanzhou	38	30	38	30	N	Y	Ca	N	N	N	1	N	N	N	N	Parent	Y	Y	N	Y	Y	Y	Y	Y	Y	Y	Y
MC026	Y	14.5125	3.5	M	2	47	52	31	3.5	G1	M	3.65	54	Han	Lanzhou	38	34.5	38	34.5	N	Y	Ca	N	N	N	1	N	N	N	N	Parent	Y	N	N	Y	N	N	Y	N	Y	Y	Y
MC028	Y	15.7175	4.1	M	2	45	36	55	4.1	G1	M	3.3	42	Han	Lanzhou	47	42.9	46	41.9	N	Y	Ca	N	N	N	1	N	Parent	Parent	N	Parent	Y	N	N	Y	N	Y	Y	Y	Y	Y	Y
MC030	Y	18.0556	5	M	2	46	45	41	5	G1	M	3.15	50	Han	Lanzhou	36	31	37	32	N	N	Ca	N	N	N	1	N	Parent	Parent	Parent	Parent	Y	Y	N	Y	Y	N	N	Y	Y	Y	Y
MC031	Y	15.7025	5	M	2	39	43	47	5	G1	M	3.2	50	Han	Lanzhou	44	39	40	35	N	Y	Eu	N	N	N	1	Other	N	Other	Other	Parent	Y	N	Y	Y	Y	Y	Y	Y	Y	Y	Y
MC033	Y	13.4372	4	M	2	52	47	48	4	G1	M	3.45	50	Han	Lanzhou	38	34	31	27	N	Y	Ca	N	N	N	1	N	N	Parent	N	Parent	Y	Y	N	Y	Y	Y	Y	Y	Y	Y	Y
MC034	Y	14.3667	6	M	2	46	48	32	6	G1	M	3.35	50	Han	Lanzhou	36	30	36	30	N	Y	Eu	N	N	N	1	N	N	Other	N	Parent	Y	N	N	N	Y	Y	N	Y	Y	Y	Y
MC036	Y	15.5331	7.6	F	2	53	35	55	7.6	G1	F	3.3	48	Han	Lanzhou	48	40.4	43	35.4	N	Y	Ca	N	N	N	0.2	N	N	N	N	Parent	Y	N	Y	Y	N	N	N	Y	Y	Y	N
MC037	Y	16.7872	2.7	F	2	44	50	41	2.7	G1	F	3.95	52	Han	Lanzhou	37	34.3	36	33.3	N	Y	Eu	N	N	N	0.5	N	N	N	N	Parent	Y	N	N	Y	Y	N	N	Y	Y	N	Y
MC038	Y	17.8	3	F	2	43	54	44	3	G1	F	3.7	51	Han	Lanzhou	35	32	32	29	N	Y	Eu	N	N	N	0.5	N	N	N	N	Parent	Y	N	Y	Y	N	N	Y	Y	Y	N	Y
MC039	Y	11.9835	5.6	M	1	49	47	51	5.6	G1	M	2.78	49	Han	Lanzhou	35	29.4	30	24.4	N	Y	Eu	N	N	N	0.5	Other	Other	Other	Other	Parent	Y	N	Y	Y	Y	Y	Y	Y	Y	Y	Y
MC043	Y	14.2399	3.1	F	2	32	49	45	3.1	G1	F	3.2	52	Han	Lanzhou	35	31.9	32	28.9	N	Y	Eu	N	N	N	1	N	N	N	N	Parent	Y	N	Y	Y	Y	N	Y	Y	Y	Y	Y
MC044	Y	14.5748	5.1	F	2	50	46	47	5.1	G1	F	3.4	53	Han	Lanzhou	36	30.9	35	29.9	N	Y	Eu	N	N	N	2.5	N	N	N	N	Parent	Y	N	N	Y	N	Y	Y	Y	Y	Y	Y
MC048	Y	13	4.6	F	2	34	42	46	4.6	G1	F	3.5	48	Han	Lanzhou	33	28.4	34	29.4	N	Y	Ca	N	N	N	0.5	N	N	N	N	Parent	Y	N	Y	Y	N	Y	Y	Y	Y	Y	Y
MC053	Y	14.0496	6	F	2	47	52	41	6	G1	F	3	50	Han	Lanzhou	33	27	34	28	N	Y	Ca	N	N	N	1	N	Parent	Parent	N	Parent	Y	Y	Y	Y	Y	Y	Y	Y	Y	Y	Y
MC058	Y	14.6103	4.6	M	2	47	43	44	4.6	G1	M	3.35	54	Han	Lanzhou	31	26.4	29	24.4	N	Y	Ca	N	N	N	1	N	N	N	N	Parent	Y	N	N	Y	N	N	Y	Y	N	Y	Y
MC060	Y	14.1201	5.4	M	2	49	40	51	5.4	G1	M	3.75	55	Han	Lanzhou	32	26.6	32	26.6	N	Y	Eu	N	N	N	1	N	N	N	Other	Parent	Y	N	N	Y	Y	Y	Y	Y	Y	Y	Y
MC061	Y	20.4904	4.8	M	3	46	34	46	4.8	G1	M	4	54	Han	Lanzhou	37	32.2	36	31.2	N	Y	Ca	N	N	N	1	N	N	N	N	Parent	Y	Y	N	Y	Y	Y	Y	Y	Y	N	Y
MC062	Y	16.9667	3.9	M	2	40	44	35	3.9	G1	M	3	48	Han	Lanzhou	35	31.1	34	30.1	N	Y	Ca	N	N	N	1	N	N	N	N	Parent	Y	N	N	Y	N	N	Y	Y	N	Y	Y
MC063	Y	13.8889	5.1	M	2	41	49	38	5.1	G1	M	4	58	Han	Lanzhou	33	27.9	32	26.9	N	Y	Eu	N	N	N	1	N	N	N	N	GrandParent	Y	N	N	Y	Y	Y	Y	N	Y	Y	Y
MC064	Y	13.975	5.4	M	2	43	46	52	5.4	G1	M	3.2	50	Han	Lanzhou	40	34.6	37	31.6	N	Y	Eu	N	N	N	1	N	N	N	N	Parent	Y	N	N	Y	Y	Y	Y	N	Y	N	Y
MC067	Y	13.2196	4.5	F	2	44	32	46	4.5	G1	F	3.25	56	Han	Lanzhou	31	26.5	30	25.5	N	Y	Eu	N	N	N	1	N	N	N	N	GrandParent	Y	Y	Y	Y	Y	N	Y	N	Y	Y	Y
MC069	Y	14.4628	5.6	F	2	51	44	53	5.6	G1	F	3.5	52	Han	Lanzhou	40	34.4	36	30.4	N	Y	Eu	N	N	N	1	Grandma	N	Grandma	N	Parent	Y	N	Y	Y	Y	Y	Y	Y	Y	Y	Y
MC070	Y	13.2231	5.4	F	2	42	46	39	5.4	G1	F	4.35	56	Han	Lanzhou	32	26.6	32	26.6	N	Y	Ca	N	N	N	1	Grandpa	Grandpa	Grandpa	Grandpa	Parent	Y	Y	N	Y	Y	Y	Y	N	Y	N	Y
MC071	Y	34.7222	6	F	4	49	44	52	6	G1	F	3.2	50	Han	Lanzhou	41	35	35	29	N	Y	Eu	N	N	N	1	N	N	N	N	Parent	Y	N	N	Y	Y	N	Y	Y	Y	Y	Y
MC072	Y	16.5289	5.4	M	2	43	60	37	5.4	G1	M	3.2	53	Han	Lanzhou	45	39.6	32	26.6	N	Y	Eu	N	N	N	1	N	N	N	N	Parent	Y	Y	N	Y	Y	Y	Y	Y	Y	Y	Y
MC074	Y	16.8313	4.1	F	2	43	25	61	4.1	G1	F	3.5	53	Han	Lanzhou	27	22.9	26	21.9	N	Y	Eu	N	N	N	1	N	N	N	N	Parent	Y	N	N	Y	Y	Y	Y	N	Y	Y	Y
MC082	Y	28.0992	4.7	M	3	36	37	47	4.7	G1	M	3.9	57	Han	Lanzhou	37	32.3	37	32.3	N	Y	Ca	N	N	N	1	N	N	N	N	Parent	Y	N	Y	Y	Y	N	N	Y	N	Y	Y
MC084	Y	15.1169	6.1	F	2	51	56	42	6.1	G1	F	4	53	Han	Lanzhou	38	31.9	37	30.9	N	Y	Eu	N	N	N	1	N	N	N	N	Parent	Y	Y	N	Y	N	Y	Y	Y	Y	Y	Y
MC085	Y	16.3304	12.7	M	1	55	56	42	12.7	G1	M	3.1	56	Han	Lanzhou	38	25.3	37	24.3	N	Y	Eu	N	N	N	3	N	N	N	N	Parent	Y	Y	N	Y	Y	Y	Y	N	Y	Y	N
MC087	Y	13.1719	4.6	F	2	46	51	36	4.6	G1	F	3.7	50	Han	Lanzhou	31	26.4	29	24.4	N	Y	Eu	N	N	N	1	Parent	N	Parent	N	Parent	Y	Y	Y	Y	Y	Y	Y	Y	Y	Y	Y
MC088	Y	16.8367	9	M	3	35	39	39	9	G1	M	3.2	48	Han	Lanzhou	40	31	38	29	N	Y	Ca	N	N	N	1	N	N	N	N	Parent	Y	N	Y	Y	Y	N	Y	Y	Y	Y	Y
MC089	Y	14.2687	12	F	1	40	45	42	12	G1	F	3.1	49	Han	Lanzhou	40	28	38	26	N	Y	Ca	N	N	N	1	N	N	N	N	Parent	Y	N	N	Y	Y	Y	Y	Y	N	N	Y
MC091	Y	14.0496	5	F	2	53	56	42	5	G1	F	3.3	48	Han	Lanzhou	44	39	42	37	N	Y	Ca	N	N	N	1	N	N	N	N	Parent	Y	Y	N	Y	Y	N	Y	Y	Y	Y	Y
MC092	Y	20.7546	7.9	M	4	34	37	52	7.9	G1	M	3.6	50	Han	Lanzhou	38	30.1	34	26.1	N	Y	Eu	N	N	N	1	N	N	N	N	Parent	Y	Y	N	Y	Y	N	Y	Y	Y	Y	Y
MC095	Y	15.6629	4	M	2	39	36	45	4	G1	M	2.89	50	Han	Lanzhou	40	36	40	36	N	Y	Ca	N	N	N	1	Grandpa	N	Grandma	N	Parent	Y	N	N	Y	Y	Y	Y	Y	Y	Y	Y
MC096	Y	14.7481	5.6	M	2	47	57	40	5.6	G1	M	3.65	50	Han	Lanzhou	39	33.4	39	33.4	N	Y	Ca	N	N	N	1	N	N	N	N	Parent	Y	Y	N	Y	Y	Y	Y	Y	Y	Y	Y
MC097	Y	16.8205	4.6	M	2	48	51	40	4.6	G1	M	3.4	58	Han	Lanzhou	34	29.4	32	27.4	N	Y	Ca	N	N	N	1	N	N	Grandpa	N	Parent	Y	N	N	Y	Y	Y	Y	Y	Y	Y	Y
MC098	Y	14.6848	6.3	F	2	47	39	55	6.3	G1	F	2.8	50	Han	Lanzhou	33	26.7	32	25.7	N	Y	Eu	N	N	N	1	N	N	N	N	Parent	Y	Y	N	Y	Y	Y	Y	Y	Y	Y	Y
MC100	Y	28.4722	5.7	F	4	47	47	54	5.7	G1	F	3.86	50	Han	Lanzhou	33	27.3	32	26.3	N	Y	Ca	N	N	N	1	N	N	N	N	Parent	Y	Y	N	Y	Y	Y	N	N	Y	Y	Y

## Sheet: Phe_Up
ID	Keep good hours_10	BMI	Age	Sex	Group(BMI)(1.lean;2.normal;3.over_weight;4.obesity）	Birth_weight	Birth_height	Age_father	Age_mother	Bir_father	Bir_Mother	Mature	Defecation	Accompany	Eat independently	Concentrate on your meal	Picky	Wash before dinner	Exercise	Tidy	Labour	Chosen_clothes	Chosen_toys	Group activity	Seek help	Nationality	Location	Harmful substance	Anti_bac	Probiotic	allergy
MC003	N	14.6092	6	M	2	2.99	48	48	40	42	34	Y	2	Parent	Y	Y	N	Y	Y	Y	Y	Y	Y	Y	Y	Han	Lanzhou	N	N	N	N
MC004	N	14.5748	4	M	2	6.88	49	42	39	38	35	Y	0.2	Parent	Y	N	N	Y	Y	N	Y	Y	Y	Y	N	Han	Lanzhou	N	N	N	N
MC005	N	18.4911	10	M	4	3.6	48	42	38	32	28	Y	1	Parent	Y	Y	N	Y	Y	Y	Y	Y	Y	Y	Y	Han	Lanzhou	N	N	N	N
MC006	Y	14.0496	6	M	2	2.85	47	40	35	34	29	Y	1	Parent	Y	N	N	Y	Y	Y	Y	Y	Y	Y	Y	Han	Lanzhou	N	N	N	N
MC007	Y	14.7444	10	M	1	3	50	43	39	33	29	Y	2	Parent	Y	N	N	Y	Y	Y	Y	Y	Y	Y	Y	Han	Lanzhou	N	N	N	N
MC008	N	16.1391	3	M	2	3.3	50	29	31	26	28	Y	1	Parent	N	N	N	Y	Y	Y	Y	Y	Y	N	Y	Han	Lanzhou	N	N	N	N
MC009	N	10.9105	5	F	2	3	49	42	36	37	31	N	1	Parent	Y	N	N	Y	N	Y	Y	N	N	N	Y	Han	Lanzhou	N	N	N	N
MC010	N	15.8788	3.1	M	2	3.5	51	39	38	35.9	34.9	Y	0.5	Parent	Y	N	N	Y	N	N	N	N	Y	N	Y	Han	Lanzhou	N	N	N	N
MC011	N	19.4805	10	M	4	3.5	55	39	39	29	29	Y	1	Parent	Y	Y	N	Y	Y	Y	Y	Y	Y	Y	Y	Han	Lanzhou	N	N	N	N
MC012	Y	13.9202	3.7	F	2	3.3	51	38	37	34.3	33.3	N	1.5	Parent	Y	N	Y	Y	Y	N	Y	N	Y	Y	Y	Han	Lanzhou	N	N	N	N
MC015	Y	15.2893	4	F	2	3.7	50	41	38	37	34	N	1	Parent	Y	Y	N	Y	Y	Y	Y	Y	Y	Y	Y	Han	Lanzhou	N	N	N	N
MC016	N	22.9567	11	F	4	3.4	52	40	35	29	24	Y	1	Parent	Y	Y	N	Y	Y	Y	Y	Y	Y	Y	Y	Han	Lanzhou	N	N	N	N
MC017	Y	16.5289	5.4	F	2	3.1	49	39	32	33.6	26.6	Y	1	Parent	Y	Y	Y	Y	N	N	Y	Y	Y	Y	Y	Han	Lanzhou	N	N	N	N
MC019	Y	14.6103	6	M	2	2.83	51	32	28	26	22	Y	1	GrandParent	Y	Y	N	Y	Y	N	Y	Y	Y	Y	Y	Han	Lanzhou	N	N	N	N
MC020	N	14.5125	4	F	2	3.54	51	31	31	27	27	Y	1	Parent	Y	Y	Y	Y	Y	N	Y	Y	Y	Y	Y	Han	Lanzhou	N	N	N	Y
MC022	Y	17.5419	3.1	M	2	3.65	50	34	32	30.9	28.9	Y	1	Parent	Y	Y	N	Y	N	Y	Y	Y	Y	Y	Y	Han	Lanzhou	N	N	N	N
MC023	N	34.4353	6.1	M	4	4	52	40	36	33.9	29.9	Y	1	Parent	Y	N	N	Y	N	Y	Y	Y	Y	Y	Y	Han	Lanzhou	N	N	N	N
MC024	Y	17.9211	2.3	M	2	3.3	50	31	31	28.7	28.7	Y	1	Parent	N	N	N	Y	Y	N	Y	Y	Y	Y	Y	Han	Lanzhou	N	N	N	N
MC025	Y	15.9122	8	M	2	3.03	50	38	38	30	30	Y	1	Parent	Y	Y	N	Y	Y	Y	Y	Y	Y	Y	Y	Han	Lanzhou	N	N	N	N
MC026	Y	14.5125	3.5	M	2	3.65	54	38	38	34.5	34.5	Y	1	Parent	Y	N	N	Y	N	N	Y	N	Y	Y	Y	Han	Lanzhou	N	N	N	N
MC027	N	13.6095	8.3	F	1	3.2	52	30	30	21.7	21.7	Y	1	Parent	Y	N	N	Y	N	Y	Y	Y	Y	Y	Y	Han	Lanzhou	N	N	N	N
MC028	Y	15.7175	4.1	M	2	3.3	42	47	46	42.9	41.9	Y	1	Parent	Y	N	N	Y	N	Y	Y	Y	Y	Y	Y	Han	Lanzhou	N	N	N	N
MC029	N	28.4799	5.1	M	4	2.44	46	46	46	40.9	40.9	Y	1	Parent	Y	N	N	Y	Y	Y	Y	Y	N	Y	Y	Han	Lanzhou	N	N	N	N
MC030	Y	18.0556	5	M	2	3.15	50	36	37	31	32	N	1	Parent	Y	Y	N	Y	Y	N	N	Y	Y	Y	Y	Han	Lanzhou	N	N	N	N
MC031	Y	15.7025	5	M	2	3.2	50	44	40	39	35	Y	1	Parent	Y	N	Y	Y	Y	Y	Y	Y	Y	Y	Y	Han	Lanzhou	N	N	N	N
MC032	N	17.8536	7	M	4	3.45	52	38	31	31	24	Y	1	Parent	Y	Y	Y	Y	Y	Y	Y	Y	Y	Y	Y	Han	Lanzhou	N	N	N	N
MC033	Y	13.4372	4	M	2	3.45	50	38	31	34	27	Y	1	Parent	Y	Y	N	Y	Y	Y	Y	Y	Y	Y	Y	Han	Lanzhou	N	N	N	N
MC034	Y	14.3667	6	M	2	3.35	50	36	36	30	30	Y	1	Parent	Y	N	N	N	Y	Y	N	Y	Y	Y	Y	Han	Lanzhou	N	N	N	N
MC035	N	15.8001	5.2	F	2	3.2	50	34	32	28.8	26.8	Y	1	Parent	Y	N	Y	Y	N	N	N	N	N	Y	Y	Han	Lanzhou	N	N	N	N
MC036	Y	15.5331	7.6	F	2	3.3	48	48	43	40.4	35.4	Y	0.2	Parent	Y	N	Y	Y	N	N	N	Y	Y	Y	N	Han	Lanzhou	N	N	N	N
MC037	Y	16.7872	2.7	F	2	3.95	52	37	36	34.3	33.3	Y	0.5	Parent	Y	N	N	Y	Y	N	N	Y	Y	N	Y	Han	Lanzhou	N	N	N	N
MC038	Y	17.8	3	F	2	3.7	51	35	32	32	29	Y	0.5	Parent	Y	N	Y	Y	N	N	Y	Y	Y	N	Y	Han	Lanzhou	N	N	N	N
MC039	Y	11.9835	5.6	M	1	2.78	49	35	30	29.4	24.4	Y	0.5	Parent	Y	N	Y	Y	Y	Y	Y	Y	Y	Y	Y	Han	Lanzhou	N	N	N	N
MC040	N	16.64	7.6	M	2	3	58	35	33	27.4	25.4	Y	1	Parent	Y	N	Y	Y	N	Y	Y	Y	Y	Y	Y	Han	Lanzhou	N	N	N	N
MC041	N	12.8099	5.7	M	2	3.6	52	37	37	31.3	31.3	Y	0.5	Parent	Y	N	Y	Y	Y	Y	N	Y	Y	Y	Y	Han	Lanzhou	N	N	N	N
MC042	N	14.471	3	M	2	2.8	50	30	28	27	25	Y	1	Parent	Y	N	Y	Y	Y	Y	Y	Y	Y	Y	Y	Han	Lanzhou	N	N	N	N
MC043	Y	14.2399	3.1	F	2	3.2	52	35	32	31.9	28.9	Y	1	Parent	Y	N	Y	Y	Y	N	Y	Y	Y	Y	Y	Han	Lanzhou	N	N	N	N
MC044	Y	14.5748	5.1	F	2	3.4	53	36	35	30.9	29.9	Y	2.5	Parent	Y	N	N	Y	N	Y	Y	Y	Y	Y	Y	Han	Lanzhou	N	N	N	N
MC045	N	17.5419	3	F	2	3.46	48	33	34	30	31	Y	1	Parent	N	N	Y	Y	Y	Y	Y	Y	N	N	Y	Han	Lanzhou	N	N	N	N
MC046	N	18.6	6	F	4	3.9	50	32	33	26	27	Y	1	Parent	Y	Y	Y	Y	Y	Y	Y	Y	Y	Y	Y	Han	Lanzhou	N	N	N	N
MC048	Y	13	4.6	F	2	3.5	48	33	34	28.4	29.4	Y	0.5	Parent	Y	N	Y	Y	N	Y	Y	Y	Y	Y	Y	Han	Lanzhou	N	N	N	N
MC050	N	18.9036	5.6	M	3	2.6	52	45	40	39.4	34.4	Y	1	Parent	Y	Y	N	Y	Y	Y	Y	N	Y	Y	Y	Han	Lanzhou	N	N	N	N
MC051	N	13	4.3	F	2	2.8	50	31	28	26.7	23.7	Y	1	Parent	Y	N	Y	Y	N	Y	N	Y	Y	N	Y	Han	Lanzhou	N	N	N	N
MC053	Y	14.0496	6	F	2	3	50	33	34	27	28	Y	1	Parent	Y	Y	Y	Y	Y	Y	Y	Y	Y	Y	Y	Han	Lanzhou	N	N	N	N
MC054	N	14.3495	4.4	F	2	3.5	54	35	30	30.6	25.6	Y	1	Parent	Y	N	N	Y	Y	Y	Y	Y	Y	Y	Y	Han	Lanzhou	N	N	N	N
MC055	N	12.9962	2.5	F	2	3.2	21	34	30	31.5	27.5	Y	1	Parent	Y	N	N	Y	Y	Y	Y	Y	Y	Y	Y	Han	Lanzhou	N	N	N	N
MC056	N	32.1426	4.9	F	4	3.05	50	31	30	26.1	25.1	Y	2	Parent	Y	N	N	Y	N	N	Y	Y	Y	N	Y	Han	Lanzhou	N	N	N	N
MC057	N	14.4117	4.5	F	2	5.4	51	36	33	31.5	28.5	Y	2	Parent	Y	Y	N	Y	N	Y	Y	Y	Y	Y	Y	Han	Lanzhou	N	N	N	N
MC058	Y	14.6103	4.6	M	2	3.35	54	31	29	26.4	24.4	Y	1	Parent	Y	N	N	Y	N	N	Y	Y	N	Y	Y	Han	Lanzhou	N	N	N	N
MC059	N	14.7929	4	F	2	3.3	50	40	40	36	36	N	1	Parent	Y	N	Y	Y	Y	N	Y	Y	Y	N	Y	Han	Lanzhou	N	N	N	N
MC060	Y	14.1201	5.4	M	2	3.75	55	32	32	26.6	26.6	Y	1	Parent	Y	N	N	Y	Y	Y	Y	Y	Y	Y	Y	Han	Lanzhou	N	N	N	N
MC061	Y	20.4904	4.8	M	3	4	54	37	36	32.2	31.2	Y	1	Parent	Y	Y	N	Y	Y	Y	Y	Y	Y	N	Y	Han	Lanzhou	N	N	N	N
MC062	Y	16.9667	3.9	M	2	3	48	35	34	31.1	30.1	Y	1	Parent	Y	N	N	Y	N	N	Y	Y	N	Y	Y	Han	Lanzhou	N	N	N	N
MC063	Y	13.8889	5.1	M	2	4	58	33	32	27.9	26.9	Y	1	GrandParent	Y	N	N	Y	Y	Y	Y	N	Y	Y	Y	Han	Lanzhou	N	N	N	N
MC064	Y	13.975	5.4	M	2	3.2	50	40	37	34.6	31.6	Y	1	Parent	Y	N	N	Y	Y	Y	Y	N	Y	N	Y	Han	Lanzhou	N	N	N	N
MC065	N	20.7534	5.4	F	4	3.2	50	40	40	34.6	34.6	Y	1	Parent	Y	Y	N	Y	N	Y	Y	Y	Y	Y	Y	Han	Lanzhou	N	N	N	N
MC066	N	18.852	5.2	M	3	3.5	50	38	36	32.8	30.8	Y	1	Parent	Y	Y	N	Y	N	N	Y	Y	Y	Y	Y	Han	Lanzhou	N	N	N	N
MC067	Y	13.2196	4.5	F	2	3.25	56	31	30	26.5	25.5	Y	1	GrandParent	Y	Y	Y	Y	Y	N	Y	N	Y	Y	Y	Han	Lanzhou	N	N	N	N
MC068	N	14.876	4.5	F	2	2.9	52	32	31	27.5	26.5	Y	1	Parent	Y	N	Y	Y	N	Y	Y	Y	Y	Y	Y	Han	Lanzhou	N	N	N	N
MC069	Y	14.4628	5.6	F	2	3.5	52	40	36	34.4	30.4	Y	1	Parent	Y	N	Y	Y	Y	Y	Y	Y	Y	Y	Y	Han	Lanzhou	N	N	N	N
MC070	Y	13.2231	5.4	F	2	4.35	56	32	32	26.6	26.6	Y	1	Parent	Y	Y	N	Y	Y	Y	Y	N	Y	N	Y	Han	Lanzhou	N	N	N	N
MC071	Y	34.7222	6	F	4	3.2	50	41	35	35	29	Y	1	Parent	Y	N	N	Y	Y	N	Y	Y	Y	Y	Y	Han	Lanzhou	N	N	N	N
MC072	Y	16.5289	5.4	M	2	3.2	53	45	32	39.6	26.6	Y	1	Parent	Y	Y	N	Y	Y	Y	Y	Y	Y	Y	Y	Han	Lanzhou	N	N	N	N
MC073	N	16.4666	4.9	F	2	3.1	52	34	29	29.1	24.1	Y	1	Parent	Y	N	N	Y	Y	Y	Y	Y	Y	Y	Y	Han	Lanzhou	N	N	N	N
MC074	Y	16.8313	4.1	F	2	3.5	53	27	26	22.9	21.9	Y	1	Parent	Y	N	N	Y	Y	Y	Y	N	Y	Y	Y	Han	Lanzhou	N	N	N	N
MC076	N	20	12	M	2	5.9	50	38	41	26	29	N	1	Parent	Y	Y	N	Y	Y	Y	Y	Y	Y	Y	Y	Han	Lanzhou	N	N	N	N
MC077	N	30	3.6	F	4	3.7	54	28	26	24.4	22.4	Y	1	Parent	Y	N	N	Y	Y	N	N	N	Y	N	Y	Han	Lanzhou	N	N	N	N
MC078	N	36.2275	2.6	F	4	3.5	48	28	26	25.4	23.4	Y	1	Parent	Y	N	N	Y	Y	N	N	N	Y	N	Y	Han	Lanzhou	N	N	N	N
MC079	N	27.9384	4.2	M	3	2.85	50	31	34	26.8	29.8	Y	0.5	Parent	Y	N	Y	N	N	Y	Y	N	Y	Y	Y	Han	Lanzhou	N	N	N	N
MC081	N	15.6219	8.6	F	2	3.6	53	44	40	35.4	31.4	Y	1	Parent	Y	Y	N	Y	Y	Y	Y	Y	Y	Y	Y	Han	Lanzhou	N	N	N	N
MC082	Y	28.0992	4.7	M	3	3.9	57	37	37	32.3	32.3	Y	1	Parent	Y	N	Y	Y	Y	N	N	Y	N	Y	Y	Han	Lanzhou	N	N	N	N
MC083	N	19.2	7.7	M	4	2.8	53	32	32	24.3	24.3	Y	1	Parent	Y	N	Y	Y	Y	Y	Y	Y	Y	Y	Y	Han	Lanzhou	N	NA	N	Y
MC084	Y	15.1169	6.1	F	2	4	53	38	37	31.9	30.9	Y	1	Parent	Y	Y	N	Y	N	Y	Y	Y	Y	Y	Y	Han	Lanzhou	N	N	N	N
MC085	Y	16.3304	12.7	M	1	3.1	56	38	37	25.3	24.3	Y	3	Parent	Y	Y	N	Y	Y	Y	Y	N	Y	Y	N	Han	Lanzhou	N	N	N	N
MC087	Y	13.1719	4.6	F	2	3.7	50	31	29	26.4	24.4	Y	1	Parent	Y	Y	Y	Y	Y	Y	Y	Y	Y	Y	Y	Han	Lanzhou	N	N	N	N
MC088	Y	16.8367	9	M	3	3.2	48	40	38	31	29	Y	1	Parent	Y	N	Y	Y	Y	N	Y	Y	Y	Y	Y	Han	Lanzhou	N	N	N	N
MC089	Y	14.2687	12	F	1	3.1	49	40	38	28	26	Y	1	Parent	Y	N	N	Y	Y	Y	Y	Y	N	N	Y	Han	Lanzhou	N	N	N	N
MC090	N	14.5125	4.6	M	2	3.5	50	38	32	33.4	27.4	Y	1	Parent	Y	N	Y	Y	Y	Y	Y	Y	Y	Y	Y	Han	Lanzhou	N	N	N	N
MC091	Y	14.0496	5	F	2	3.3	48	44	42	39	37	Y	1	Parent	Y	Y	N	Y	Y	N	Y	Y	Y	Y	Y	Han	Lanzhou	N	N	N	N
MC092	Y	20.7546	7.9	M	4	3.6	50	38	34	30.1	26.1	Y	1	Parent	Y	Y	N	Y	Y	N	Y	Y	Y	Y	Y	Han	Lanzhou	N	N	N	N
MC093	N	30.5785	5	F	3	3.1	50	31	29	26	24	Y	1	Parent	Y	N	Y	Y	Y	Y	Y	Y	Y	Y	Y	Han	Lanzhou	N	N	N	N
MC094	N	17.2292	5.9	M	3	3.6	55	46	35	40.1	29.1	Y	1	Parent	Y	N	Y	Y	Y	N	N	Y	Y	Y	Y	Han	Lanzhou	N	N	N	N
MC095	Y	15.6629	4	M	2	2.89	50	40	40	36	36	Y	1	Parent	Y	N	N	Y	Y	Y	Y	Y	Y	Y	Y	Han	Lanzhou	N	N	N	N
MC096	Y	14.7481	5.6	M	2	3.65	50	39	39	33.4	33.4	Y	1	Parent	Y	Y	N	Y	Y	Y	Y	Y	Y	Y	Y	Han	Lanzhou	N	N	N	N
MC097	Y	16.8205	4.6	M	2	3.4	58	34	32	29.4	27.4	Y	1	Parent	Y	N	N	Y	Y	Y	Y	Y	Y	Y	Y	Han	Lanzhou	N	N	N	N
MC098	Y	14.6848	6.3	F	2	2.8	50	33	32	26.7	25.7	Y	1	Parent	Y	Y	N	Y	Y	Y	Y	Y	Y	Y	Y	Han	Lanzhou	N	N	N	N
MC099	N	19.898	8.8	F	4	2.55	50	33	32	24.2	23.2	Y	1	Parent	Y	N	Y	Y	Y	Y	Y	Y	Y	Y	Y	Han	Lanzhou	N	N	N	N
MC100	Y	28.4722	5.7	F	4	3.86	50	33	32	27.3	26.3	Y	1	Parent	Y	Y	N	Y	Y	Y	N	N	Y	Y	Y	Han	Lanzhou	N	N	N	N

## Sheet: Result1.table1
Phe	Y	N	Pvalue(t.test;fisher.test)	F.Model(Genus)	R2(Genus)	Pvalue(Genus)	F.Model(Fecal_metabolism)	R2(Fecal_metabolism)	Pvalue(Fecal_metabolism)	F.Model(Blood_metabolism)	R2(Blood_metabolism)	Pvalue(Blood_metabolism)
Keep.good.hours*	48	40	NA	1.7821	0.0203014	0.0442	1.71366	0.019537	0.0474	1.41087	0.0161407	0.1126
Group.BMI..1.lean.2.normal.3.over_weight.4.obesity.	1:4;2:38;3:3;4:3	1:1;2:21;3:5;4:13	0.003	0.807705	0.00930453	0.6494	1.32812	0.0152084	0.1448	2.02329	0.0229859	0.0192
BMI	16.29;4.17	19.01;6.39	0.0242188	1.30601	0.0149589	0.1995	0.971782	0.0111735	0.4389	1.78644	0.0203499	0.0374
Age	5.46;2.10	5.66;2.34	0.684978	2.00915	0.0228289	0.0252	2.19596	0.0248987	0.0121	1.76727	0.0201359	0.0378
Sex*	F:21;M:28	F:21;M:19	0.3994	0.820574	0.00945137	0.6304	1.16592	0.0133758	0.2422	0.909517	0.0104651	0.5336
Birth_weight	3.38;0.37	3.46;0.85	0.604801	0.79796	0.0091933	0.6367	0.73391	0.00846162	0.78	1.04252	0.0119772	0.3694
Birth_height	51.15;3.07	50.2;5.24	0.318267	1.59823	0.0182451	0.1129	0.813092	0.00936601	0.6641	0.733909	0.00846162	0.7455
Age_fa	37.0;4.51	36.3;5.42	0.517449	1.17528	0.0134818	0.2822	1.54723	0.0176731	0.0749	1.09482	0.0125704	0.3096
Age_mo	34.83;4.06	34.03;4.66	0.393185	0.719935	0.00830184	0.7449	1.2564	0.0143989	0.178	1.01706	0.011688	0.4107
Bir_fa	31.54;4.39	30.64;5.16	0.389142	1.04034	0.0119524	0.3986	0.887964	0.0102196	0.559	0.849362	0.00977971	0.6211
Bir_mo	29.37;4.05	28.38;4.38	0.271392	0.699584	0.00806906	0.7586	0.768807	0.00886041	0.7388	0.940749	0.0108206	0.4883
Mature*	N:3;Y:45	N:3;Y:37	1	0.802071	0.00924023	0.6342	1.61014	0.0183785	0.0587	1.52322	0.0174036	0.0882
Defecation	1.05;0.44	1.02;0.33	0.732243	1.25853	0.014423	0.2319	0.844538	0.00972471	0.6123	1.31232	0.0150302	0.17
Accompany*	GP:3;P:45	GP:0;P:40	0.2476	0.840379	0.00967728	0.5692	1.22854	0.0140842	0.1962	0.988915	0.0113683	0.4219
Eat.independently*	N:1;Y:47	N:2;Y:38	0.5888	0.681976	0.0157931	0.8646	1.21797	0.0278598	0.164	1.1643	0.0266648	0.2287
Concentrate.on.your.meal*	N:28;Y:20	N:27;Y:13	0.5075	0.859515	0.00989547	0.579	0.874834	0.01007	0.5685	0.999818	0.0114922	0.4225
Picky*	N:34;Y:14	N:23;Y:17	0.2627	0.948419	0.0109078	0.4901	0.750179	0.00864758	0.7697	1.03682	0.0119124	0.3707
Wash.before.dinner*	N:1;Y:47	N:1;Y:39	1	0.617939	0.00713407	0.7993	0.799153	0.00920692	0.699	0.806769	0.00929385	0.6434
Exercise*	N:11;Y:37	N:13;Y:27	0.3451	1.64811	0.0188038	0.0764	0.861479	0.00991785	0.5844	2.27958	0.0258223	0.009
Tidy*	N:18;Y:30	N:10;Y:30	0.2543	0.863651	0.00994261	0.5819	1.0641	0.012222	0.329	0.814509	0.00938218	0.6674
Labour*	N:6;Y:42	N:7;Y:33	0.5578	0.727981	0.00839384	0.7346	1.13412	0.0130158	0.2655	1.04929	0.012054	0.3651
Chosen_clothes*	N:9;Y:39	N:7;Y:33	1	0.667479	0.0154625	0.8432	0.972067	0.0223607	0.4661	0.817407	0.0188702	0.7192
Chosen_toys*	N:4;Y:44	N:4;Y:36	1	1.62334	0.0185264	0.0873	0.860573	0.00990752	0.5948	0.935807	0.0107643	0.4915
Group.activity*	N:6;Y:42	N:9;Y:31	0.2613	0.62246	0.00718589	0.832	0.771499	0.00889116	0.7262	1.11329	0.0127798	0.3023
Seek.help*	N:2;Y:46	N:1;Y:39	1	1.62623	0.0185587	0.094	1.40146	0.0160348	0.1139	1.18755	0.0136206	0.2294

## Sheet: F1B,sF1B,Diversity
ID	CC_pcor	pvalue_pcor	Qvalue	Pvalue.wilcox	Effect_size	mean_abun_N	mean_abun_Y	enrichment	mean_abun	mean_occ	FC	log2FC	Qvalue	MC003	MC004	MC005	MC006	MC007	MC008	MC009	MC010	MC011	MC012	MC015	MC016	MC017	MC019	MC020	MC022	MC023	MC024	MC025	MC026	MC027	MC028	MC029	MC030	MC031	MC032	MC033	MC034	MC035	MC036	MC037	MC038	MC039	MC040	MC041	MC042
Genus_Simpson	0.425419	4.9348e-05	9.86961e-05	8.85532e-05	0.477083	0.80668	0.858396	N < Y	0.834889	1	1.06411	0.0896459	0.000177106	0.822043	0.859689	0.887044	0.893342	0.863865	0.844215	0.717552	0.769217	0.864257	0.864931	0.769062	0.799054	0.883008	0.875133	0.863631	0.890727	0.900327	0.86732	0.904536	0.871533	0.850153	0.916699	0.781756	0.881606	0.785282	0.818199	0.844484	0.887141	0.8358	0.907847	0.851555	0.824295	0.906757	0.592587	0.837252	0.740325
Species_Simpson	0.185951	0.0884014	0.0884014	0.0913865	0.210417	0.88734	0.909297	N <= Y	0.899316	1	1.02474	0.0352641	0.0913865	0.878741	0.912767	0.917092	0.917973	0.903977	0.898197	0.857615	0.925414	0.941353	0.910806	0.902368	0.911146	0.916894	0.950383	0.925628	0.93027	0.936195	0.922925	0.927387	0.940723	0.932165	0.948605	0.908082	0.926459	0.897745	0.925926	0.885664	0.952433	0.913813	0.932683	0.91709	0.892862	0.922836	0.660808	0.927946	0.74864
Genus_Shannon	0.425683	4.87637e-05	9.86961e-05	7.90514e-05	0.480208	2.2146	2.45043	N < Y	2.34323	1	1.10649	0.145989	0.000177106	2.05843	2.51786	2.56418	2.63133	2.39068	2.16439	1.93926	2.08559	2.46416	2.3211	2.08942	2.31148	2.44073	2.60154	2.36784	2.59893	2.65997	2.3195	2.61335	2.51002	2.48342	2.76697	2.12142	2.42123	2.20026	2.35367	2.41446	2.74285	2.32149	2.86513	2.46123	2.31961	2.7245	1.51489	2.34615	1.94978
Species_Shannon	0.250153	0.0209442	0.0314163	0.0244627	0.279167	2.82286	3.00509	N < Y	2.92226	1	1.06455	0.0902502	0.036694	2.49438	3.0643	3.06345	2.99887	2.89437	2.72587	2.59784	3.04152	3.23055	2.9458	2.78826	2.98141	3.0078	3.46329	2.98378	3.22042	3.26362	2.85946	3.13612	3.20685	3.22732	3.42253	2.92462	3.04422	2.96029	3.13978	2.83477	3.52851	2.99597	3.35736	3.09683	2.86656	3.06958	1.89477	3.11037	2.2181
Genus_InSimpson	0.425419	4.9348e-05	9.86961e-05	8.85532e-05	0.477083	5.828	7.60467	N < Y	6.79709	1	1.30485	0.383884	0.000177106	5.61933	7.12702	8.85302	9.37573	7.34566	6.41911	3.54047	4.33308	7.36684	7.4036	4.33017	4.97646	8.54756	8.00852	7.33304	9.15136	10.0328	7.53695	10.4752	7.78413	6.67349	12.0047	4.58204	8.44639	4.65728	5.50052	6.4302	8.8606	6.09015	10.8515	6.7365	5.69134	10.7247	2.45451	6.14448	3.85097
Species_InSimpson	0.185951	0.0884014	0.0884014	0.0913865	0.210417	10.4146	12.0788	N <= Y	11.3224	1	1.1598	0.213874	0.0913865	8.24678	11.4636	12.0616	12.1912	10.4142	9.82293	7.02323	13.4074	17.0512	11.2115	10.2426	11.2544	12.0328	20.1546	13.4458	14.341	15.6728	12.9744	13.7717	16.87	14.7417	19.4572	10.8793	13.5979	9.77949	13.4999	8.74616	21.023	11.6026	14.855	12.0612	9.33376	12.9594	2.94819	13.8785	3.97835
[truncated: 52 more columns]

## Sheet: Taxon
ID	CC_pcor	pvalue_pcor	Qvalue	Pvalue.wilcox	Effect_size	mean_occ_N	mean_occ_Y	mean_abun_N	mean_abun_Y	enrichment	mean_abun	mean_occ	log2FC	Qvalue	ID	MC003	MC004	MC005	MC006	MC007	MC008	MC009	MC010	MC011	MC012	MC015	MC016	MC017	MC019	MC020	MC022	MC023	MC024	MC025	MC026	MC027	MC028	MC029	MC030	MC031	MC032	MC033	MC034	MC035	MC036	MC037	MC038	MC039	MC040
k__Archaea	0.0456808	0.678041	0.893959	0.922425	-0.00364583	0.025	0.0208333	0.010545	0.592379	Y <= N	0.327909	0.0227273	5.81189	0.960202	k__Archaea	0	0	0	0	0	0	0	0	0	0	0	0	0	0	0	0	0	0	0	0	0	0	0	0	0	0	0	0	0	0	0	0	0	0
k__Archaea|p__Euryarchaeota	0.0456808	0.678041	0.893959	0.922425	-0.00364583	0.025	0.0208333	0.010545	0.592379	Y <= N	0.327909	0.0227273	5.81189	0.960202	k__Archaea|p__Euryarchaeota	0	0	0	0	0	0	0	0	0	0	0	0	0	0	0	0	0	0	0	0	0	0	0	0	0	0	0	0	0	0	0	0	0	0
k__Archaea|p__Euryarchaeota|c__Methanobacteria	0.0456808	0.678041	0.893959	0.922425	-0.00364583	0.025	0.0208333	0.010545	0.592379	Y <= N	0.327909	0.0227273	5.81189	0.960202	k__Archaea|p__Euryarchaeota|c__Methanobacteria	0	0	0	0	0	0	0	0	0	0	0	0	0	0	0	0	0	0	0	0	0	0	0	0	0	0	0	0	0	0	0	0	0	0
k__Archaea|p__Euryarchaeota|c__Methanobacteria|o__Methanobacteriales	0.0456808	0.678041	0.893959	0.922425	-0.00364583	0.025	0.0208333	0.010545	0.592379	Y <= N	0.327909	0.0227273	5.81189	0.960202	k__Archaea|p__Euryarchaeota|c__Methanobacteria|o__Methanobacteriales	0	0	0	0	0	0	0	0	0	0	0	0	0	0	0	0	0	0	0	0	0	0	0	0	0	0	0	0	0	0	0	0	0	0
k__Archaea|p__Euryarchaeota|c__Methanobacteria|o__Methanobacteriales|f__Methanobacteriaceae	0.0456808	0.678041	0.893959	0.922425	-0.00364583	0.025	0.0208333	0.010545	0.592379	Y <= N	0.327909	0.0227273	5.81189	0.960202	k__Archaea|p__Euryarchaeota|c__Methanobacteria|o__Methanobacteriales|f__Methanobacteriaceae	0	0	0	0	0	0	0	0	0	0	0	0	0	0	0	0	0	0	0	0	0	0	0	0	0	0	0	0	0	0	0	0	0	0
k__Archaea|p__Euryarchaeota|c__Methanobacteria|o__Methanobacteriales|f__Methanobacteriaceae|g__Methanobrevibacter	0.0456808	0.678041	0.893959	0.922425	-0.00364583	0.025	0.0208333	0.010545	0.581562	Y <= N	0.322009	0.0227273	5.7853	0.960202	k__Archaea|p__Euryarchaeota|c__Methanobacteria|o__Methanobacteriales|f__Methanobacteriaceae|g__Methanobrevibacter	0	0	0	0	0	0	0	0	0	0	0	0	0	0	0	0	0	0	0	0	0	0	0	0	0	0	0	0	0	0	0	0	0	0
k__Archaea|p__Euryarchaeota|c__Methanobacteria|o__Methanobacteriales|f__Methanobacteriaceae|g__Methanobrevibacter|s__Methanobrevibacter_smithii	0.0456808	0.678041	0.893959	0.922425	-0.00364583	0.025	0.0208333	0.010545	0.581562	Y <= N	0.322009	0.0227273	5.7853	0.960202	k__Archaea|p__Euryarchaeota|c__Methanobacteria|o__Methanobacteriales|f__Methanobacteriaceae|g__Methanobrevibacter|s__Methanobrevibacter_smithii	0	0	0	0	0	0	0	0	0	0	0	0	0	0	0	0	0	0	0	0	0	0	0	0	0	0	0	0	0	0	0	0	0	0
k__Archaea|p__Euryarchaeota|c__Methanobacteria|o__Methanobacteriales|f__Methanobacteriaceae|g__Methanosphaera	0.171026	0.117585	0.893959	0.373439	0.0208333	0	0.0208333	0	0.0108175	N <= Y	0.00590045	0.0113636	Inf	0.699113	k__Archaea|p__Euryarchaeota|c__Methanobacteria|o__Methanobacteriales|f__Methanobacteriaceae|g__Methanosphaera	0	0	0	0	0	0	0	0	0	0	0	0	0	0	0	0	0	0	0	0	0	0	0	0	0	0	0	0	0	0	0	0	0	0
k__Archaea|p__Euryarchaeota|c__Methanobacteria|o__Methanobacteriales|f__Methanobacteriaceae|g__Methanosphaera|s__Methanosphaera_stadtmanae	0.171026	0.117585	0.893959	0.373439	0.0208333	0	0.0208333	0	0.0108175	N <= Y	0.00590045	0.0113636	Inf	0.699113	k__Archaea|p__Euryarchaeota|c__Methanobacteria|o__Methanobacteriales|f__Methanobacteriaceae|g__Methanosphaera|s__Methanosphaera_stadtmanae	0	0	0	0	0	0	0	0	0	0	0	0	0	0	0	0	0	0	0	0	0	0	0	0	0	0	0	0	0	0	0	0	0	0
k__Bacteria	0.127644	0.244358	0.893959	0.171869	0.0802083	1	1	99.9852	99.4069	N <= Y	99.6698	1	-0.0083686	0.699113	k__Bacteria	100	100	100	100	100	99.9931	100	100	100	100	100	100	100	100	100	100	100	100	100	100	100	100	99.9865	100	100	100	100	100	100	100	100	100	100	100
k__Bacteria|p__Actinobacteria	0.150944	0.167911	0.893959	0.35625	0.115625	1	1	8.77608	8.66885	N <= Y	8.71759	1	-0.0177361	0.699113	k__Bacteria|p__Actinobacteria	2.89127	6.11396	11.0797	19.7415	5.01584	10.6666	2.46556	0.55603	5.03993	20.1283	4.32141	7.30519	4.09017	2.5804	5.79301	21.7466	2.13031	27.3522	3.74158	8.21052	3.2204	5.27415	3.40746	3.05801	4.55069	4.26108	4.11017	3.27582	2.46912	7.88208	1.10683	8.91345	2.57075	4.12145
k__Bacteria|p__Actinobacteria|c__Actinobacteria	0.0796814	0.468512	0.893959	0.723057	0.0447917	1	1	7.85183	7.07005	N <= Y	7.4254	1	-0.15131	0.946073	k__Bacteria|p__Actinobacteria|c__Actinobacteria	2.84522	5.74485	8.27162	16.1896	4.70514	10.4616	2.2216	0.20626	4.53859	19.042	3.62026	5.15063	1.5554	1.50081	5.28503	15.5196	1.92712	25.92	2.59422	4.6696	2.71003	3.80205	3.35869	2.87616	3.4734	3.11526	2.33362	2.05475	1.70355	6.23602	0.88836	7.81658	2.26259	4.04744
k__Bacteria|p__Actinobacteria|c__Actinobacteria|o__Actinomycetales	0.0907474	0.408822	0.893959	0.494516	0.0854167	0.925	0.916667	0.0354575	0.0438281	N <= Y	0.0400233	0.920455	0.305766	0.759706	k__Bacteria|p__Actinobacteria|c__Actinobacteria|o__Actinomycetales	0	0.03154	0.00179	0.05944	0.00451	0.01775	0.0135	0.00237	0	0.01829	0.0057	0.04622	0.0136	0.00153	0.09265	0.07247	0.00705	0.04708	0.01261	0.02339	0.068	0.08439	0.05172	0.00468	0.00769	0.00657	0.03424	0.00688	0.01013	0.04106	0	0.00057	0.04679	0.01388
k__Bacteria|p__Actinobacteria|c__Actinobacteria|o__Actinomycetales|f__Actinomycetaceae	0.0907474	0.408822	0.893959	0.494516	0.0854167	0.925	0.916667	0.0354575	0.0438281	N <= Y	0.0400233	0.920455	0.305766	0.759706	k__Bacteria|p__Actinobacteria|c__Actinobacteria|o__Actinomycetales|f__Actinomycetaceae	0	0.03154	0.00179	0.05944	0.00451	0.01775	0.0135	0.00237	0	0.01829	0.0057	0.04622	0.0136	0.00153	0.09265	0.07247	0.00705	0.04708	0.01261	0.02339	0.068	0.08439	0.05172	0.00468	0.00769	0.00657	0.03424	0.00688	0.01013	0.04106	0	0.00057	0.04679	0.01388
k__Bacteria|p__Actinobacteria|c__Actinobacteria|o__Actinomycetales|f__Actinomycetaceae|g__Actinobaculum	0.0275083	0.80266	0.932394	0.594471	0.0385417	0.1	0.145833	0.00087975	0.000210625	N <= Y	0.000514773	0.125	-2.06242	0.84699	k__Bacteria|p__Actinobacteria|c__Actinobacteria|o__Actinomycetales|f__Actinomycetaceae|g__Actinobaculum	0	0	0	0.00153	0	0	0	0	0	0	0	0	0	0	0	0	0	0	0	0.00151	0.01037	0	0	0.00101	0	0	0	0	0	0	0	0	0	0
k__Bacteria|p__Actinobacteria|c__Actinobacteria|o__Actinomycetales|f__Actinomycetaceae|g__Actinobaculum|s__Actinobaculum_sp_oral_taxon_183	0.0275083	0.80266	0.932394	0.594471	0.0385417	0.1	0.145833	0.00087975	0.000210625	N <= Y	0.000514773	0.125	-2.06242	0.84699	k__Bacteria|p__Actinobacteria|c__Actinobacteria|o__Actinomycetales|f__Actinomycetaceae|g__Actinobaculum|s__Actinobaculum_sp_oral_taxon_183	0	0	0	0.00153	0	0	0	0	0	0	0	0	0	0	0	0	0	0	0	0.00151	0.01037	0	0	0.00101	0	0	0	0	0	0	0	0	0	0
k__Bacteria|p__Actinobacteria|c__Actinobacteria|o__Actinomycetales|f__Actinomycetaceae|g__Actinomyces	0.0927505	0.398514	0.893959	0.478766	0.0885417	0.925	0.916667	0.0345777	0.0433779	N <= Y	0.0393778	0.920455	0.327117	0.750218	k__Bacteria|p__Actinobacteria|c__Actinobacteria|o__Actinomycetales|f__Actinomycetaceae|g__Actinomyces	0	0.03154	0.00179	0.0579	0.00451	0.01775	0.0135	0.00237	0	0.01829	0.0057	0.04622	0.0136	0.00153	0.09265	0.07247	0.00705	0.04708	0.01261	0.02189	0.05763	0.08439	0.05172	0.00367	0.00769	0.00657	0.03424	0.00688	0.01013	0.04106	0	0.00057	0.04679	0.01388
k__Bacteria|p__Actinobacteria|c__Actinobacteria|o__Actinomycetales|f__Actinomycetaceae|g__Actinomyces|s__Actinomyces_cardiffensis	0.104892	0.339388	0.893959	0.373439	0.0208333	0	0.0208333	0	1.54167e-05	N <= Y	8.40909e-06	0.0113636	Inf	0.699113	k__Bacteria|p__Actinobacteria|c__Actinobacteria|o__Actinomycetales|f__Actinomycetaceae|g__Actinomyces|s__Actinomyces_cardiffensis	0	0	0	0	0	0	0	0	0	0	0	0	0	0	0	0	0	0	0	0	0	0	0	0	0	0	0	0	0	0	0	0	0	0
k__Bacteria|p__Actinobacteria|c__Actinobacteria|o__Actinomycetales|f__Actinomycetaceae|g__Actinomyces|s__Actinomyces_georgiae	0.186565	0.0873361	0.893959	0.199786	0.0416667	0	0.0416667	0	4.08333e-05	N <= Y	2.22727e-05	0.0227273	Inf	0.699113	k__Bacteria|p__Actinobacteria|c__Actinobacteria|o__Actinomycetales|f__Actinomycetaceae|g__Actinomyces|s__Actinomyces_georgiae	0	0	0	0	0	0	0	0	0	0	0	0	0	0	0	0	0	0	0	0	0	0	0	0	0	0	0	0	0	0	0	0	0	0
k__Bacteria|p__Actinobacteria|c__Actinobacteria|o__Actinomycetales|f__Actinomycetaceae|g__Actinomyces|s__Actinomyces_graevenitzii	0.0220834	0.841005	0.944601	0.713788	0.0333333	0.2	0.229167	0.00063225	0.00111271	N <= Y	0.000894318	0.215909	0.815508	0.937356	k__Bacteria|p__Actinobacteria|c__Actinobacteria|o__Actinomycetales|f__Actinomycetaceae|g__Actinomyces|s__Actinomyces_graevenitzii	0	0	0	0	0	0	0	0	0	0	0	0	0	0	0.00089	0.00372	0	0	0.00121	0	0.00272	0	0	0	0	0	0.01149	0	0	0	0	0	0	0
k__Bacteria|p__Actinobacteria|c__Actinobacteria|o__Actinomycetales|f__Actinomycetaceae|g__Actinomyces|s__Actinomyces_johnsonii	-0.0139897	0.898881	0.957992	0.774431	-0.0244792	0.2	0.166667	0.000359	0.000437083	Y <= N	0.000401591	0.181818	0.283925	0.960202	k__Bacteria|p__Actinobacteria|c__Actinobacteria|o__Actinomycetales|f__Actinomycetaceae|g__Actinomyces|s__Actinomyces_johnsonii	0	0	0	0	0	0	0	0	0	0	0	0	0	0.00041	0	0.00063	0	0.00128	0	0	0.00487	0.00248	0	0	0	0	0	0	0	0	0	0	0	0.00358
k__Bacteria|p__Actinobacteria|c__Actinobacteria|o__Actinomycetales|f__Actinomycetaceae|g__Actinomyces|s__Actinomyces_massiliensis	-0.0174028	0.874392	0.953098	0.85995	-0.0114583	0.1	0.0833333	8.825e-05	0.00044875	Y <= N	0.000284886	0.0909091	2.34624	0.960202	k__Bacteria|p__Actinobacteria|c__Actinobacteria|o__Actinomycetales|f__Actinomycetaceae|g__Actinomyces|s__Actinomyces_massiliensis	0	0	0	0.00201	0	0	0	0	0	0	0	0	0	0	0	0	0	0	0	0	0	0	0	0	0	0	0	0	0	0	0	0	0	0
k__Bacteria|p__Actinobacteria|c__Actinobacteria|o__Actinomycetales|f__Actinomycetaceae|g__Actinomyces|s__Actinomyces_naeslundii	0.0915073	0.404893	0.893959	0.417766	0.0942708	0.45	0.520833	0.00236775	0.00429583	N <= Y	0.00341943	0.488636	0.859421	0.701015	k__Bacteria|p__Actinobacteria|c__Actinobacteria|o__Actinomycetales|f__Actinomycetaceae|g__Actinomyces|s__Actinomyces_naeslundii	0	0	0	0.00427	0	0.00448	0	0	0	0	0	0	0	0	0.00254	0.00156	0.0055	0.00035	0	0.00332	0.00906	0.00868	0	0	0	0.00513	0	0	0	0.0068	0	0.00034	0.00405	0
k__Bacteria|p__Actinobacteria|c__Actinobacteria|o__Actinomycetales|f__Actinomycetaceae|g__Actinomyces|s__Actinomyces_odontolyticus	0.129268	0.238358	0.893959	0.29583	0.130208	0.8	0.875	0.0048815	0.00781958	N <= Y	0.00648409	0.840909	0.679767	0.699113	k__Bacteria|p__Actinobacteria|c__Actinobacteria|o__Actinomycetales|f__Actinomycetaceae|g__Actinomyces|s__Actinomyces_odontolyticus	0	0.00918	0	0.00214	0.00061	0.00201	0.00497	0.00237	0	0.00488	0.00477	0.01363	0.00273	0.00112	0.02164	0.00492	0.00155	0.00136	0.00167	0.00679	0.00473	0.007	0.00829	0.00055	0.00333	0.00082	0.00354	0.00199	0	0.01995	0	0	0.00976	0.00398
k__Bacteria|p__Actinobacteria|c__Actinobacteria|o__Actinomycetales|f__Actinomycetaceae|g__Actinomyces|s__Actinomyces_oris	0.00568666	0.958806	0.985345	0.98448	0.00260417	0.375	0.354167	0.00154325	0.00219208	N <= Y	0.00189716	0.363636	0.506331	0.994181	k__Bacteria|p__Actinobacteria|c__Actinobacteria|o__Actinomycetales|f__Actinomycetaceae|g__Actinomyces|s__Actinomyces_oris	0	0	0.00074	0	0	0	0	0	0	0	0.00093	0.0014	0.0003	0	0	0.00438	0	0	0	0	0.0119	0.00557	0	0	0	0	0	0	0	0.0047	0	0	0	0
k__Bacteria|p__Actinobacteria|c__Actinobacteria|o__Actinomycetales|f__Actinomycetaceae|g__Actinomyces|s__Actinomyces_sp_HMSC035G02	0.145534	0.183857	0.893959	0.192424	0.152083	0.45	0.541667	0.00114725	0.00196875	N <= Y	0.00159534	0.5	0.7791	0.699113	k__Bacteria|p__Actinobacteria|c__Actinobacteria|o__Actinomycetales|f__Actinomycetaceae|g__Actinomyces|s__Actinomyces_sp_HMSC035G02	0	0.00383	0	0.00534	0	0.00031	0	0	0	0.00491	0	0.00041	0	0	0.01197	0	0	0	0	0.00871	0.00369	0.00468	0.00035	0.00136	0	0	0	0	0	0.00208	0	0	0	0
k__Bacteria|p__Actinobacteria|c__Actinobacteria|o__Actinomycetales|f__Actinomycetaceae|g__Actinomyces|s__Actinomyces_sp_HPA0247	-0.0134368	0.902858	0.957992	0.46583	-0.0526042	0.15	0.104167	0.000677	0.000160208	Y <= N	0.000395114	0.125	-2.07921	0.748084	k__Bacteria|p__Actinobacteria|c__Actinobacteria|o__Actinomycetales|f__Actinomycetaceae|g__Actinomyces|s__Actinomyces_sp_HPA0247	0	0	0	0	0	0.00067	0	0	0	0	0	0	0	0	0	0	0	0.00316	0	0	0	0	0	0	0	0	0	0	0	0	0	0	0	0
k__Bacteria|p__Actinobacteria|c__Actinobacteria|o__Actinomycetales|f__Actinomycetaceae|g__Actinomyces|s__Actinomyces_sp_ICM47	0.0571086	0.603661	0.893959	0.839363	0.0255208	0.725	0.770833	0.0168385	0.01666	N <= Y	0.0167411	0.75	-0.0153752	0.960202	k__Bacteria|p__Actinobacteria|c__Actinobacteria|o__Actinomycetales|f__Actinomycetaceae|g__Actinomyces|s__Actinomyces_sp_ICM47	0	0.00481	0	0	0.0039	0.00956	0.00652	0	0	0.00307	0	0.02307	0	0	0.04625	0.05055	0	0.03637	0.0096	0.00228	0.01832	0.03504	0.03049	0	0	0	0.01214	0.00329	0.009	0.00754	0	0.00023	0.02194	0
k__Bacteria|p__Actinobacteria|c__Actinobacteria|o__Actinomycetales|f__Actinomycetaceae|g__Actinomyces|s__Actinomyces_sp_S6_Spd3	-0.0261611	0.812142	0.934712	0.858731	-0.021875	0.6	0.583333	0.002333	0.00267271	Y <= N	0.0025183	0.590909	0.196116	0.960202	k__Bacteria|p__Actinobacteria|c__Actinobacteria|o__Actinomycetales|f__Actinomycetaceae|g__Actinomyces|s__Actinomyces_sp_S6_Spd3	0	0.00476	0	0.00254	0	0.00072	0.00201	0	0	0.00073	0	0.00772	0	0	0.00573	0.0041	0	0.00201	0	0.00047	0.0003	0.00786	0.01017	0	0.00279	0.00062	0.00383	0.0016	0.00112	0	0	0	0.00222	0.00116
k__Bacteria|p__Actinobacteria|c__Actinobacteria|o__Actinomycetales|f__Actinomycetaceae|g__Actinomyces|s__Actinomyces_sp_oral_taxon_170	-0.0125795	0.909028	0.958927	0.650047	0.0286458	0.075	0.104167	0.00066	0.000374792	N <= Y	0.000504432	0.0909091	-0.816377	0.89636	k__Bacteria|p__Actinobacteria|c__Actinobacteria|o__Actinomycetales|f__Actinomycetaceae|g__Actinomyces|s__Actinomyces_sp_oral_taxon_170	0	0	0	0.00547	0	0	0	0	0	0	0	0	0	0	0.00247	0	0	0	0	0	0	0	0	0	0	0	0.00325	0	0	0	0	0	0	0
k__Bacteria|p__Actinobacteria|c__Actinobacteria|o__Actinomycetales|f__Actinomycetaceae|g__Actinomyces|s__Actinomyces_sp_oral_taxon_180	0.128634	0.240687	0.893959	0.373439	0.0208333	0	0.0208333	0	0.000438333	N <= Y	0.000239091	0.0113636	Inf	0.699113	k__Bacteria|p__Actinobacteria|c__Actinobacteria|o__Actinomycetales|f__Actinomycetaceae|g__Actinomyces|s__Actinomyces_sp_oral_taxon_180	0	0	0	0	0	0	0	0	0	0	0	0	0	0	0	0	0	0	0	0	0	0	0	0	0	0	0	0	0	0	0	0	0	0
k__Bacteria|p__Actinobacteria|c__Actinobacteria|o__Actinomycetales|f__Actinomycetaceae|g__Actinomyces|s__Actinomyces_sp_oral_taxon_181	-0.107286	0.328417	0.893959	0.333481	-0.102083	0.4	0.291667	0.001971	0.00137229	Y <= N	0.00164443	0.340909	-0.522341	0.699113	k__Bacteria|p__Actinobacteria|c__Actinobacteria|o__Actinomycetales|f__Actinomycetaceae|g__Actinomyces|s__Actinomyces_sp_oral_taxon_181	0	0.00895	0.00105	0.02505	0	0	0	0	0	0.0047	0	0	0	0	0.00116	0.00222	0	0.00255	0	0.00031	0.00204	0.00229	0.00242	0.00177	0.00157	0	0	0	0	0	0	0	0	0.00039
k__Bacteria|p__Actinobacteria|c__Actinobacteria|o__Actinomycetales|f__Actinomycetaceae|g__Actinomyces|s__Actinomyces_sp_oral_taxon_414	0.0225234	0.837879	0.944601	0.660067	0.0177083	0.025	0.0416667	2e-05	9.0625e-05	N <= Y	5.85227e-05	0.0340909	2.17991	0.899076	k__Bacteria|p__Actinobacteria|c__Actinobacteria|o__Actinomycetales|f__Actinomycetaceae|g__Actinomyces|s__Actinomyces_sp_oral_taxon_414	0	0	0	0	0	0	0	0	0	0	0	0	0	0	0	0	0	0	0	0	0	0	0	0	0	0	0	0	0	0	0	0	0	0
k__Bacteria|p__Actinobacteria|c__Actinobacteria|o__Actinomycetales|f__Actinomycetaceae|g__Actinomyces|s__Actinomyces_sp_oral_taxon_448	-0.0767644	0.484999	0.893959	0.817985	-0.0130208	0.075	0.0625	0.00062925	0.000490208	Y <= N	0.000553409	0.0681818	-0.360238	0.960202	k__Bacteria|p__Actinobacteria|c__Actinobacteria|o__Actinomycetales|f__Actinomycetaceae|g__Actinomyces|s__Actinomyces_sp_oral_taxon_448	0	0	0	0.01107	0	0	0	0	0	0	0	0	0	0	0	0	0	0	0	0	0	0.01078	0	0	0	0	0	0	0	0	0	0	0	0.00477
k__Bacteria|p__Actinobacteria|c__Actinobacteria|o__Actinomycetales|f__Actinomycetaceae|g__Actinomyces|s__Actinomyces_sp_oral_taxon_897	0.104256	0.342342	0.893959	0.373439	0.0208333	0	0.0208333	0	5.75e-05	N <= Y	3.13636e-05	0.0113636	Inf	0.699113	k__Bacteria|p__Actinobacteria|c__Actinobacteria|o__Actinomycetales|f__Actinomycetaceae|g__Actinomyces|s__Actinomyces_sp_oral_taxon_897	0	0	0	0	0	0	0	0	0	0	0	0	0	0	0	0	0	0	0	0	0	0	0	0	0	0	0	0	0	0	0	0	0	0
k__Bacteria|p__Actinobacteria|c__Actinobacteria|o__Actinomycetales|f__Actinomycetaceae|g__Actinomyces|s__Actinomyces_turicensis	0.225859	0.0376702	0.893959	0.0333207	0.158333	0.05	0.208333	0.00042925	0.00272896	N < Y	0.00168364	0.136364	2.66846	0.699113	k__Bacteria|p__Actinobacteria|c__Actinobacteria|o__Actinomycetales|f__Actinomycetaceae|g__Actinomyces|s__Actinomyces_turicensis	0	0	0	0	0	0	0	0	0	0	0	0	0.01057	0	0	0.00038	0	0	0.00013	0	0	0	0	0	0	0	0	0	0	0	0	0	0.00882	0
k__Bacteria|p__Actinobacteria|c__Actinobacteria|o__Actinomycetales|f__Actinomycetaceae|g__Actinomyces|s__Actinomyces_viscosus	-0.0361724	0.74241	0.893959	NaN	0	0	0	0	0	N <=> Y	0	0	NaN	NaN	k__Bacteria|p__Actinobacteria|c__Actinobacteria|o__Actinomycetales|f__Actinomycetaceae|g__Actinomyces|s__Actinomyces_viscosus	0	0	0	0	0	0	0	0	0	0	0	0	0	0	0	0	0	0	0	0	0	0	0	0	0	0	0	0	0	0	0	0	0	0
k__Bacteria|p__Actinobacteria|c__Actinobacteria|o__Actinomycetales|f__Actinomycetaceae|g__Varibaculum	0.145483	0.184011	0.893959	0.199786	0.0416667	0	0.0416667	0	0.00024	N <= Y	0.000130909	0.0227273	Inf	0.699113	k__Bacteria|p__Actinobacteria|c__Actinobacteria|o__Actinomycetales|f__Actinomycetaceae|g__Varibaculum	0	0	0	0	0	0	0	0	0	0	0	0	0	0	0	0	0	0	0	0	0	0	0	0	0	0	0	0	0	0	0	0	0	0
k__Bacteria|p__Actinobacteria|c__Actinobacteria|o__Actinomycetales|f__Actinomycetaceae|g__Varibaculum|s__Varibaculum_cambriense	0.145483	0.184011	0.893959	0.199786	0.0416667	0	0.0416667	0	0.00024	N <= Y	0.000130909	0.0227273	Inf	0.699113	k__Bacteria|p__Actinobacteria|c__Actinobacteria|o__Actinomycetales|f__Actinomycetaceae|g__Varibaculum|s__Varibaculum_cambriense	0	0	0	0	0	0	0	0	0	0	0	0	0	0	0	0	0	0	0	0	0	0	0	0	0	0	0	0	0	0	0	0	0	0
k__Bacteria|p__Actinobacteria|c__Actinobacteria|o__Bifidobacteriales	0.0777206	0.47956	0.893959	0.74189	0.0416667	1	1	7.81058	7.00649	N <= Y	7.37198	1	-0.156736	0.946073	k__Bacteria|p__Actinobacteria|c__Actinobacteria|o__Bifidobacteriales	2.84326	5.71331	8.26983	16.1302	4.70063	10.4286	2.20809	0.19998	4.53859	19.0213	3.61457	5.10328	1.53225	1.49811	5.11655	15.3484	1.92007	25.8721	2.56009	4.5941	2.64204	3.69984	3.30697	2.86868	3.4657	3.09659	2.28642	1.92499	1.69343	6.19495	0.88593	7.816	2.20657	4.03356
k__Bacteria|p__Actinobacteria|c__Actinobacteria|o__Bifidobacteriales|f__Bifidobacteriaceae	0.0777206	0.47956	0.893959	0.74189	0.0416667	1	1	7.81058	7.00649	N <= Y	7.37198	1	-0.156736	0.946073	k__Bacteria|p__Actinobacteria|c__Actinobacteria|o__Bifidobacteriales|f__Bifidobacteriaceae	2.84326	5.71331	8.26983	16.1302	4.70063	10.4286	2.20809	0.19998	4.53859	19.0213	3.61457	5.10328	1.53225	1.49811	5.11655	15.3484	1.92007	25.8721	2.56009	4.5941	2.64204	3.69984	3.30697	2.86868	3.4657	3.09659	2.28642	1.92499	1.69343	6.19495	0.88593	7.816	2.20657	4.03356
k__Bacteria|p__Actinobacteria|c__Actinobacteria|o__Bifidobacteriales|f__Bifidobacteriaceae|g__Alloscardovia	-0.214394	0.048801	0.893959	0.0566646	-0.075	0.075	0	0.0002295	0	Y <= N	0.000104318	0.0340909	#NAME?	0.699113	k__Bacteria|p__Actinobacteria|c__Actinobacteria|o__Bifidobacteriales|f__Bifidobacteriaceae|g__Alloscardovia	0	0	0	0	0	0	0	0	0	0	0	0	0	0	0	0	0	0	0	0	0.00436	0	0	0	0	0	0	0	0	0	0	0	0	0
k__Bacteria|p__Actinobacteria|c__Actinobacteria|o__Bifidobacteriales|f__Bifidobacteriaceae|g__Alloscardovia|s__Alloscardovia_omnicolens	-0.214394	0.048801	0.893959	0.0566646	-0.075	0.075	0	0.0002295	0	Y <= N	0.000104318	0.0340909	#NAME?	0.699113	k__Bacteria|p__Actinobacteria|c__Actinobacteria|o__Bifidobacteriales|f__Bifidobacteriaceae|g__Alloscardovia|s__Alloscardovia_omnicolens	0	0	0	0	0	0	0	0	0	0	0	0	0	0	0	0	0	0	0	0	0.00436	0	0	0	0	0	0	0	0	0	0	0	0	0
k__Bacteria|p__Actinobacteria|c__Actinobacteria|o__Bifidobacteriales|f__Bifidobacteriaceae|g__Bifidobacterium	0.0786027	0.474573	0.893959	0.735595	0.0427083	1	1	7.80941	7.00578	N <= Y	7.37107	1	-0.156669	0.946073	k__Bacteria|p__Actinobacteria|c__Actinobacteria|o__Bifidobacteriales|f__Bifidobacteriaceae|g__Bifidobacterium	2.84326	5.71331	8.26962	16.1302	4.70063	10.4286	2.20809	0.19998	4.53859	19.0213	3.61457	5.08525	1.53225	1.49811	5.11655	15.3484	1.92007	25.8721	2.56009	4.5941	2.63767	3.69919	3.30697	2.86868	3.4657	3.09659	2.28642	1.92499	1.69343	6.19495	0.88593	7.816	2.20657	4.03356
k__Bacteria|p__Actinobacteria|c__Actinobacteria|o__Bifidobacteriales|f__Bifidobacteriaceae|g__Bifidobacterium|s__Bifidobacterium_adolescentis	0.256764	0.0176866	0.601344	0.00701134	0.307292	0.3	0.583333	0.364863	0.871125	N < Y	0.641006	0.454545	1.25552	0.434164	k__Bacteria|p__Actinobacteria|c__Actinobacteria|o__Bifidobacteriales|f__Bifidobacteriaceae|g__Bifidobacterium|s__Bifidobacterium_adolescentis	0.73518	0	0	6.84193	0.01026	2.1309	0	0.02918	1.05616	0	0	0.04881	0.13833	0	0	0.74837	0	0	1.02778	0.31895	0.18968	0.4489	0	0.53888	0	0	0	0.0431	0.14271	3.41734	0	3.27357	0	0
k__Bacteria|p__Actinobacteria|c__Actinobacteria|o__Bifidobacteriales|f__Bifidobacteriaceae|g__Bifidobacterium|s__Bifidobacterium_animalis	0.07326	0.505207	0.893959	0.478237	0.046875	0.075	0.125	0.0136	0.0189085	N <= Y	0.0164956	0.102273	0.475431	0.750218	k__Bacteria|p__Actinobacteria|c__Actinobacteria|o__Bifidobacteriales|f__Bifidobacteriaceae|g__Bifidobacterium|s__Bifidobacterium_animalis	0	0	0	0	0	0	0	0	0	0	0	0	0	0	0	0.1341	0	0.02864	0	0	0	0	0	0	0	0	0	0	0	0	0	0.01084	0	0
k__Bacteria|p__Actinobacteria|c__Actinobacteria|o__Bifidobacteriales|f__Bifidobacteriaceae|g__Bifidobacterium|s__Bifidobacterium_bifidum	0.0281346	0.798261	0.932394	0.817413	0.0239583	0.3	0.3125	0.320781	0.571763	N <= Y	0.45768	0.306818	0.833828	0.960202	k__Bacteria|p__Actinobacteria|c__Actinobacteria|o__Bifidobacteriales|f__Bifidobacteriaceae|g__Bifidobacterium|s__Bifidobacterium_bifidum	0	0	0.75338	1.75118	0	1.62643	0	0	0	0	0	0	0.76188	0.27358	0	2.4662	0	4.24432	0	0.23911	0	0	0.65763	0	0	0	0	0	0	0	0.01918	2.33991	0	0
k__Bacteria|p__Actinobacteria|c__Actinobacteria|o__Bifidobacteriales|f__Bifidobacteriaceae|g__Bifidobacterium|s__Bifidobacterium_breve	-0.118982	0.27811	0.893959	0.145467	-0.166146	0.525	0.395833	1.36272	0.402174	Y <= N	0.838787	0.454545	-1.7606	0.699113	k__Bacteria|p__Actinobacteria|c__Actinobacteria|o__Bifidobacteriales|f__Bifidobacteriaceae|g__Bifidobacterium|s__Bifidobacterium_breve	0	0.08546	0	0.57129	0	0.1636	0	0	0	0.17022	0.02174	0.1904	0	0.03524	0	0.27885	0.07067	9.96524	0	0	0	0	0	0.0033	0	0	0	0	0.00576	0.13718	0	0	0.009	0.51
k__Bacteria|p__Actinobacteria|c__Actinobacteria|o__Bifidobacteriales|f__Bifidobacteriaceae|g__Bifidobacterium|s__Bifidobacterium_catenulatum	-0.0361724	0.74241	0.893959	NaN	0	0	0	0	0	N <=> Y	0	0	NaN	NaN	k__Bacteria|p__Actinobacteria|c__Actinobacteria|o__Bifidobacteriales|f__Bifidobacteriaceae|g__Bifidobacterium|s__Bifidobacterium_catenulatum	0	0	0	0	0	0	0	0	0	0	0	0	0	0	0	0	0	0	0	0	0	0	0	0	0	0	0	0	0	0	0	0	0	0
k__Bacteria|p__Actinobacteria|c__Actinobacteria|o__Bifidobacteriales|f__Bifidobacteriaceae|g__Bifidobacterium|s__Bifidobacterium_dentium	-0.0116845	0.915476	0.962284	0.877158	-0.0140625	0.225	0.1875	0.00373075	0.0458354	Y <= N	0.0266969	0.204545	3.61893	0.960202	k__Bacteria|p__Actinobacteria|c__Actinobacteria|o__Bifidobacteriales|f__Bifidobacteriaceae|g__Bifidobacterium|s__Bifidobacterium_dentium	0.01196	0	0.04565	0	0	0.00224	0	0	0	0	0	0	0.01784	0.02281	0	0	0	0	0	0	0	0	0	0	0	0	0	0	0	0	0	0.00583	0	0
k__Bacteria|p__Actinobacteria|c__Actinobacteria|o__Bifidobacteriales|f__Bifidobacteriaceae|g__Bifidobacterium|s__Bifidobacterium_longum	-0.0233755	0.831835	0.944601	0.517929	-0.08125	1	1	2.08014	2.04452	Y <= N	2.06071	1	-0.0249186	0.782238	k__Bacteria|p__Actinobacteria|c__Actinobacteria|o__Bifidobacteriales|f__Bifidobacteriaceae|g__Bifidobacterium|s__Bifidobacterium_longum	2.09612	1.86883	2.48476	2.0948	1.19601	2.25332	0.78727	0.06472	2.85527	6.56631	1.14878	4.27656	0.33839	0.33668	2.42244	3.34749	0.25139	2.74829	0.61949	0.26479	0.80925	0.47399	0.37839	0.72954	1.7567	1.15767	2.28642	1.02405	0.61482	1.96374	0.5107	0.35645	0.43429	2.95559
k__Bacteria|p__Actinobacteria|c__Actinobacteria|o__Bifidobacteriales|f__Bifidobacteriaceae|g__Bifidobacterium|s__Bifidobacterium_pseudocatenulatum	-0.00190387	0.986203	0.997143	0.690567	-0.05	0.95	0.9375	3.66358	3.05145	Y <= N	3.32969	0.943182	-0.263757	0.924124	k__Bacteria|p__Actinobacteria|c__Actinobacteria|o__Bifidobacteriales|f__Bifidobacteriaceae|g__Bifidobacterium|s__Bifidobacterium_pseudocatenulatum	0	3.75902	4.98582	4.87096	3.49436	4.25208	1.42082	0.10608	0.62715	12.2848	2.44405	0.56948	0.27581	0.82981	2.69411	8.37339	1.59801	8.88566	0.91282	3.77124	1.63874	2.7763	2.27096	1.59696	1.70901	1.93892	0	0.85783	0.93013	0.67669	0.35605	1.8294	1.76328	0.56797
k__Bacteria|p__Actinobacteria|c__Actinobacteria|o__Bifidobacteriales|f__Bifidobacteriaceae|g__Bifidobacterium|s__Bifidobacterium_pseudolongum	-0.0361724	0.74241	0.893959	NaN	0	0	0	0	0	N <=> Y	0	0	NaN	NaN	k__Bacteria|p__Actinobacteria|c__Actinobacteria|o__Bifidobacteriales|f__Bifidobacteriaceae|g__Bifidobacterium|s__Bifidobacterium_pseudolongum	0	0	0	0	0	0	0	0	0	0	0	0	0	0	0	0	0	0	0	0	0	0	0	0	0	0	0	0	0	0	0	0	0	0
k__Bacteria|p__Actinobacteria|c__Actinobacteria|o__Bifidobacteriales|f__Bifidobacteriaceae|g__Gardnerella	-0.0726859	0.508559	0.893959	0.28344	-0.025	0.025	0	0.000451	0	Y <= N	0.000205	0.0113636	#NAME?	0.699113	k__Bacteria|p__Actinobacteria|c__Actinobacteria|o__Bifidobacteriales|f__Bifidobacteriaceae|g__Gardnerella	0	0	0	0	0	0	0	0	0	0	0	0.01804	0	0	0	0	0	0	0	0	0	0	0	0	0	0	0	0	0	0	0	0	0	0
k__Bacteria|p__Actinobacteria|c__Actinobacteria|o__Bifidobacteriales|f__Bifidobacteriaceae|g__Gardnerella|s__Gardnerella_vaginalis	-0.0726859	0.508559	0.893959	0.28344	-0.025	0.025	0	0.000451	0	Y <= N	0.000205	0.0113636	#NAME?	0.699113	k__Bacteria|p__Actinobacteria|c__Actinobacteria|o__Bifidobacteriales|f__Bifidobacteriaceae|g__Gardnerella|s__Gardnerella_vaginalis	0	0	0	0	0	0	0	0	0	0	0	0.01804	0	0	0	0	0	0	0	0	0	0	0	0	0	0	0	0	0	0	0	0	0	0
k__Bacteria|p__Actinobacteria|c__Actinobacteria|o__Bifidobacteriales|f__Bifidobacteriaceae|g__Parascardovia	-0.0737727	0.502224	0.893959	0.922425	-0.00364583	0.025	0.0208333	1.8e-05	2.52083e-05	Y <= N	2.19318e-05	0.0227273	0.485904	0.960202	k__Bacteria|p__Actinobacteria|c__Actinobacteria|o__Bifidobacteriales|f__Bifidobacteriaceae|g__Parascardovia	0	0	0	0	0	0	0	0	0	0	0	0	0	0	0	0	0	0	0	0	0	0	0	0	0	0	0	0	0	0	0	0	0	0
k__Bacteria|p__Actinobacteria|c__Actinobacteria|o__Bifidobacteriales|f__Bifidobacteriaceae|g__Parascardovia|s__Parascardovia_denticolens	-0.0737727	0.502224	0.893959	0.922425	-0.00364583	0.025	0.0208333	1.8e-05	2.52083e-05	Y <= N	2.19318e-05	0.0227273	0.485904	0.960202	k__Bacteria|p__Actinobacteria|c__Actinobacteria|o__Bifidobacteriales|f__Bifidobacteriaceae|g__Parascardovia|s__Parascardovia_denticolens	0	0	0	0	0	0	0	0	0	0	0	0	0	0	0	0	0	0	0	0	0	0	0	0	0	0	0	0	0	0	0	0	0	0
k__Bacteria|p__Actinobacteria|c__Actinobacteria|o__Bifidobacteriales|f__Bifidobacteriaceae|g__Scardovia	-0.0212327	0.847054	0.944601	0.994181	0.00104167	0.125	0.125	0.000463	0.000689167	N <= Y	0.000586364	0.125	0.573841	0.994181	k__Bacteria|p__Actinobacteria|c__Actinobacteria|o__Bifidobacteriales|f__Bifidobacteriaceae|g__Scardovia	0	0	0.00021	0	0	0	0	0	0	0	0	0	0	0	0	0	0	0	0	0	0	0.00065	0	0	0	0	0	0	0	0	0	0	0	0
k__Bacteria|p__Actinobacteria|c__Actinobacteria|o__Bifidobacteriales|f__Bifidobacteriaceae|g__Scardovia|s__Scardovia_inopinata	-0.0361724	0.74241	0.893959	NaN	0	0	0	0	0	N <=> Y	0	0	NaN	NaN	k__Bacteria|p__Actinobacteria|c__Actinobacteria|o__Bifidobacteriales|f__Bifidobacteriaceae|g__Scardovia|s__Scardovia_inopinata	0	0	0	0	0	0	0	0	0	0	0	0	0	0	0	0	0	0	0	0	0	0	0	0	0	0	0	0	0	0	0	0	0	0
k__Bacteria|p__Actinobacteria|c__Actinobacteria|o__Bifidobacteriales|f__Bifidobacteriaceae|g__Scardovia|s__Scardovia_wiggsiae	-0.0212327	0.847054	0.944601	0.994181	0.00104167	0.125	0.125	0.000463	0.000689167	N <= Y	0.000586364	0.125	0.573841	0.994181	k__Bacteria|p__Actinobacteria|c__Actinobacteria|o__Bifidobacteriales|f__Bifidobacteriaceae|g__Scardovia|s__Scardovia_wiggsiae	0	0	0.00021	0	0	0	0	0	0	0	0	0	0	0	0	0	0	0	0	0	0	0.00065	0	0	0	0	0	0	0	0	0	0	0	0
k__Bacteria|p__Actinobacteria|c__Actinobacteria|o__Corynebacteriales	0.0618949	0.573616	0.893959	0.622347	0.0427083	0.175	0.208333	0.00045175	0.000998333	N <= Y	0.000749886	0.193182	1.144	0.866764	k__Bacteria|p__Actinobacteria|c__Actinobacteria|o__Corynebacteriales	0	0	0	0	0	0.00461	0	0	0	0	0	0	0	0	0	0.00438	0	0	0	0	0	0.00334	0	0	0	0	0	0	0	0	0	0	0	0
k__Bacteria|p__Actinobacteria|c__Actinobacteria|o__Corynebacteriales|f__Corynebacteriaceae	0.0226144	0.837233	0.944601	0.832247	0.0182292	0.175	0.1875	0.00045175	0.0006425	N <= Y	0.000555795	0.181818	0.508172	0.960202	k__Bacteria|p__Actinobacteria|c__Actinobacteria|o__Corynebacteriales|f__Corynebacteriaceae	0	0	0	0	0	0.00461	0	0	0	0	0	0	0	0	0	0.00438	0	0	0	0	0	0.00334	0	0	0	0	0	0	0	0	0	0	0	0
k__Bacteria|p__Actinobacteria|c__Actinobacteria|o__Corynebacteriales|f__Corynebacteriaceae|g__Corynebacterium	0.0226144	0.837233	0.944601	0.832247	0.0182292	0.175	0.1875	0.00045175	0.0006425	N <= Y	0.000555795	0.181818	0.508172	0.960202	k__Bacteria|p__Actinobacteria|c__Actinobacteria|o__Corynebacteriales|f__Corynebacteriaceae|g__Corynebacterium	0	0	0	0	0	0.00461	0	0	0	0	0	0	0	0	0	0.00438	0	0	0	0	0	0.00334	0	0	0	0	0	0	0	0	0	0	0	0
k__Bacteria|p__Actinobacteria|c__Actinobacteria|o__Corynebacteriales|f__Corynebacteriaceae|g__Corynebacterium|s__Corynebacterium_argentoratense	-0.0361724	0.74241	0.893959	NaN	0	0	0	0	0	N <=> Y	0	0	NaN	NaN	k__Bacteria|p__Actinobacteria|c__Actinobacteria|o__Corynebacteriales|f__Corynebacteriaceae|g__Corynebacterium|s__Corynebacterium_argentoratense	0	0	0	0	0	0	0	0	0	0	0	0	0	0	0	0	0	0	0	0	0	0	0	0	0	0	0	0	0	0	0	0	0	0
k__Bacteria|p__Actinobacteria|c__Actinobacteria|o__Corynebacteriales|f__Corynebacteriaceae|g__Corynebacterium|s__Corynebacterium_durum	0.0226144	0.837233	0.944601	0.832247	0.0182292	0.175	0.1875	0.00045175	0.0006425	N <= Y	0.000555795	0.181818	0.508172	0.960202	k__Bacteria|p__Actinobacteria|c__Actinobacteria|o__Corynebacteriales|f__Corynebacteriaceae|g__Corynebacterium|s__Corynebacterium_durum	0	0	0	0	0	0.00461	0	0	0	0	0	0	0	0	0	0.00438	0	0	0	0	0	0.00334	0	0	0	0	0	0	0	0	0	0	0	0
k__Bacteria|p__Actinobacteria|c__Actinobacteria|o__Corynebacteriales|f__Corynebacteriaceae|g__Corynebacterium|s__Corynebacterium_pseudodiphtheriticum	-0.0361724	0.74241	0.893959	NaN	0	0	0	0	0	N <=> Y	0	0	NaN	NaN	k__Bacteria|p__Actinobacteria|c__Actinobacteria|o__Corynebacteriales|f__Corynebacteriaceae|g__Corynebacterium|s__Corynebacterium_pseudodiphtheriticum	0	0	0	0	0	0	0	0	0	0	0	0	0	0	0	0	0	0	0	0	0	0	0	0	0	0	0	0	0	0	0	0	0	0
k__Bacteria|p__Actinobacteria|c__Actinobacteria|o__Corynebacteriales|f__Corynebacteriaceae|g__Corynebacterium|s__Corynebacterium_variabile	-0.0361724	0.74241	0.893959	NaN	0	0	0	0	0	N <=> Y	0	0	NaN	NaN	k__Bacteria|p__Actinobacteria|c__Actinobacteria|o__Corynebacteriales|f__Corynebacteriaceae|g__Corynebacterium|s__Corynebacterium_variabile	0	0	0	0	0	0	0	0	0	0	0	0	0	0	0	0	0	0	0	0	0	0	0	0	0	0	0	0	0	0	0	0	0	0
k__Bacteria|p__Actinobacteria|c__Actinobacteria|o__Corynebacteriales|f__Corynebacteriales_unclassified	0.128634	0.240687	0.893959	0.373439	0.0208333	0	0.0208333	0	0.000355833	N <= Y	0.000194091	0.0113636	Inf	0.699113	k__Bacteria|p__Actinobacteria|c__Actinobacteria|o__Corynebacteriales|f__Corynebacteriales_unclassified	0	0	0	0	0	0	0	0	0	0	0	0	0	0	0	0	0	0	0	0	0	0	0	0	0	0	0	0	0	0	0	0	0	0
k__Bacteria|p__Actinobacteria|c__Actinobacteria|o__Corynebacteriales|f__Corynebacteriales_unclassified|g__Lawsonella	0.128634	0.240687	0.893959	0.373439	0.0208333	0	0.0208333	0	0.000355833	N <= Y	0.000194091	0.0113636	Inf	0.699113	k__Bacteria|p__Actinobacteria|c__Actinobacteria|o__Corynebacteriales|f__Corynebacteriales_unclassified|g__Lawsonella	0	0	0	0	0	0	0	0	0	0	0	0	0	0	0	0	0	0	0	0	0	0	0	0	0	0	0	0	0	0	0	0	0	0
k__Bacteria|p__Actinobacteria|c__Actinobacteria|o__Corynebacteriales|f__Corynebacteriales_unclassified|g__Lawsonella|s__Lawsonella_clevelandensis	0.128634	0.240687	0.893959	0.373439	0.0208333	0	0.0208333	0	0.000355833	N <= Y	0.000194091	0.0113636	Inf	0.699113	k__Bacteria|p__Actinobacteria|c__Actinobacteria|o__Corynebacteriales|f__Corynebacteriales_unclassified|g__Lawsonella|s__Lawsonella_clevelandensis	0	0	0	0	0	0	0	0	0	0	0	0	0	0	0	0	0	0	0	0	0	0	0	0	0	0	0	0	0	0	0	0	0	0
k__Bacteria|p__Actinobacteria|c__Actinobacteria|o__Micrococcales	0.106529	0.331862	0.893959	0.195873	0.155208	0.525	0.625	0.00498975	0.00991542	N <= Y	0.00767648	0.579545	0.990706	0.699113	k__Bacteria|p__Actinobacteria|c__Actinobacteria|o__Micrococcales	0.00197	0	0	0	0	0.01063	0	0.00391	0	0.00244	0	0	0.00054	0.00117	0.07583	0.09434	0	0.00082	0.02152	0.05211	0	0.01449	0	0.0028	0	0.01209	0.01296	0.12288	0	0	0.00243	0	0.00504	0
k__Bacteria|p__Actinobacteria|c__Actinobacteria|o__Micrococcales|f__Microbacteriaceae	0.156897	0.151573	0.893959	0.416433	0.0369792	0.025	0.0625	0.00023925	0.000375417	N <= Y	0.000313523	0.0454545	0.649974	0.701015	k__Bacteria|p__Actinobacteria|c__Actinobacteria|o__Micrococcales|f__Microbacteriaceae	0	0	0	0	0	0	0	0	0	0	0	0	0	0	0	0	0	0	0	0	0	0	0	0	0	0	0	0	0	0	0	0	0	0
k__Bacteria|p__Actinobacteria|c__Actinobacteria|o__Micrococcales|f__Microbacteriaceae|g__Clavibacter	0.156897	0.151573	0.893959	0.416433	0.0369792	0.025	0.0625	0.00023925	0.000375417	N <= Y	0.000313523	0.0454545	0.649974	0.701015	k__Bacteria|p__Actinobacteria|c__Actinobacteria|o__Micrococcales|f__Microbacteriaceae|g__Clavibacter	0	0	0	0	0	0	0	0	0	0	0	0	0	0	0	0	0	0	0	0	0	0	0	0	0	0	0	0	0	0	0	0	0	0
k__Bacteria|p__Actinobacteria|c__Actinobacteria|o__Micrococcales|f__Microbacteriaceae|g__Clavibacter|s__Clavibacter_michiganensis	0.156897	0.151573	0.893959	0.416433	0.0369792	0.025	0.0625	0.00023925	0.000375417	N <= Y	0.000313523	0.0454545	0.649974	0.701015	k__Bacteria|p__Actinobacteria|c__Actinobacteria|o__Micrococcales|f__Microbacteriaceae|g__Clavibacter|s__Clavibacter_michiganensis	0	0	0	0	0	0	0	0	0	0	0	0	0	0	0	0	0	0	0	0	0	0	0	0	0	0	0	0	0	0	0	0	0	0
k__Bacteria|p__Actinobacteria|c__Actinobacteria|o__Micrococcales|f__Microbacteriaceae|g__Microbacterium	-0.0361724	0.74241	0.893959	NaN	0	0	0	0	0	N <=> Y	0	0	NaN	NaN	k__Bacteria|p__Actinobacteria|c__Actinobacteria|o__Micrococcales|f__Microbacteriaceae|g__Microbacterium	0	0	0	0	0	0	0	0	0	0	0	0	0	0	0	0	0	0	0	0	0	0	0	0	0	0	0	0	0	0	0	0	0	0
k__Bacteria|p__Actinobacteria|c__Actinobacteria|o__Micrococcales|f__Microbacteriaceae|g__Microbacterium|s__Microbacterium_laevaniformans	-0.0361724	0.74241	0.893959	NaN	0	0	0	0	0	N <=> Y	0	0	NaN	NaN	k__Bacteria|p__Actinobacteria|c__Actinobacteria|o__Micrococcales|f__Microbacteriaceae|g__Microbacterium|s__Microbacterium_laevaniformans	0	0	0	0	0	0	0	0	0	0	0	0	0	0	0	0	0	0	0	0	0	0	0	0	0	0	0	0	0	0	0	0	0	0
k__Bacteria|p__Actinobacteria|c__Actinobacteria|o__Micrococcales|f__Micrococcaceae	0.111774	0.308466	0.893959	0.167185	0.164583	0.475	0.625	0.00459925	0.00934042	N <= Y	0.00718534	0.556818	1.02209	0.699113	k__Bacteria|p__Actinobacteria|c__Actinobacteria|o__Micrococcales|f__Micrococcaceae	0	0	0	0	0	0.01063	0	0.00391	0	0.00244	0	0	0.00054	0.00117	0.07583	0.09434	0	0.00082	0.02152	0.05211	0	0.01449	0	0.0028	0	0.01209	0.00339	0.12288	0	0	0.00243	0	0.00504	0
k__Bacteria|p__Actinobacteria|c__Actinobacteria|o__Micrococcales|f__Micrococcaceae|g__Rothia	0.111774	0.308466	0.893959	0.167185	0.164583	0.475	0.625	0.00459925	0.00934042	N <= Y	0.00718534	0.556818	1.02209	0.699113	k__Bacteria|p__Actinobacteria|c__Actinobacteria|o__Micrococcales|f__Micrococcaceae|g__Rothia	0	0	0	0	0	0.01063	0	0.00391	0	0.00244	0	0	0.00054	0.00117	0.07583	0.09434	0	0.00082	0.02152	0.05211	0	0.01449	0	0.0028	0	0.01209	0.00339	0.12288	0	0	0.00243	0	0.00504	0
k__Bacteria|p__Actinobacteria|c__Actinobacteria|o__Micrococcales|f__Micrococcaceae|g__Rothia|s__Rothia_aeria	-0.0106329	0.923059	0.965662	0.922425	-0.00364583	0.025	0.0208333	3.75e-06	7.70833e-06	Y <= N	5.90909e-06	0.0227273	1.03953	0.960202	k__Bacteria|p__Actinobacteria|c__Actinobacteria|o__Micrococcales|f__Micrococcaceae|g__Rothia|s__Rothia_aeria	0	0	0	0	0	0.00015	0	0	0	0	0	0	0	0	0	0.00037	0	0	0	0	0	0	0	0	0	0	0	0	0	0	0	0	0	0
k__Bacteria|p__Actinobacteria|c__Actinobacteria|o__Micrococcales|f__Micrococcaceae|g__Rothia|s__Rothia_dentocariosa	0.18074	0.0978579	0.893959	0.112735	0.0625	0	0.0625	0	0.000157083	N <= Y	8.56818e-05	0.0340909	Inf	0.699113	k__Bacteria|p__Actinobacteria|c__Actinobacteria|o__Micrococcales|f__Micrococcaceae|g__Rothia|s__Rothia_dentocariosa	0	0	0	0	0	0	0	0	0	0	0	0	0	0	0	0.00298	0	0	0	0	0	0	0	0.00122	0	0	0	0	0	0	0	0	0	0
k__Bacteria|p__Actinobacteria|c__Actinobacteria|o__Micrococcales|f__Micrococcaceae|g__Rothia|s__Rothia_mucilaginosa	0.107274	0.328471	0.893959	0.18395	0.158333	0.475	0.625	0.0045955	0.00917562	N <= Y	0.00709375	0.556818	0.997585	0.699113	k__Bacteria|p__Actinobacteria|c__Actinobacteria|o__Micrococcales|f__Micrococcaceae|g__Rothia|s__Rothia_mucilaginosa	0	0	0	0	0	0.01048	0	0.00391	0	0.00244	0	0	0.00054	0.00117	0.07583	0.09099	0	0.00082	0.02152	0.05211	0	0.01449	0	0.00158	0	0.01209	0.00339	0.12288	0	0	0.00243	0	0.00504	0
k__Bacteria|p__Actinobacteria|c__Actinobacteria|o__Micrococcales|f__Micrococcales_unclassified	-0.126646	0.248095	0.893959	0.479953	-0.028125	0.05	0.0208333	0.00015125	0.000199375	Y <= N	0.0001775	0.0340909	0.398549	0.750218	k__Bacteria|p__Actinobacteria|c__Actinobacteria|o__Micrococcales|f__Micrococcales_unclassified	0.00197	0	0	0	0	0	0	0	0	0	0	0	0	0	0	0	0	0	0	0	0	0	0	0	0	0	0.00957	0	0	0	0	0	0	0
k__Bacteria|p__Actinobacteria|c__Actinobacteria|o__Micrococcales|f__Micrococcales_unclassified|g__Tropheryma	-0.126646	0.248095	0.893959	0.479953	-0.028125	0.05	0.0208333	0.00015125	0.000199375	Y <= N	0.0001775	0.0340909	0.398549	0.750218	k__Bacteria|p__Actinobacteria|c__Actinobacteria|o__Micrococcales|f__Micrococcales_unclassified|g__Tropheryma	0.00197	0	0	0	0	0	0	0	0	0	0	0	0	0	0	0	0	0	0	0	0	0	0	0	0	0	0.00957	0	0	0	0	0	0	0
k__Bacteria|p__Actinobacteria|c__Actinobacteria|o__Micrococcales|f__Micrococcales_unclassified|g__Tropheryma|s__Tropheryma_whipplei	-0.126646	0.248095	0.893959	0.479953	-0.028125	0.05	0.0208333	0.00015125	0.000199375	Y <= N	0.0001775	0.0340909	0.398549	0.750218	k__Bacteria|p__Actinobacteria|c__Actinobacteria|o__Micrococcales|f__Micrococcales_unclassified|g__Tropheryma|s__Tropheryma_whipplei	0.00197	0	0	0	0	0	0	0	0	0	0	0	0	0	0	0	0	0	0	0	0	0	0	0	0	0	0.00957	0	0	0	0	0	0	0
k__Bacteria|p__Actinobacteria|c__Actinobacteria|o__Propionibacteriales	0.199582	0.0670581	0.893959	0.122292	0.115104	0.075	0.1875	0.000358	0.00881083	N <= Y	0.00496864	0.136364	4.62125	0.699113	k__Bacteria|p__Actinobacteria|c__Actinobacteria|o__Propionibacteriales	0	0	0	0	0	0	0	0	0	0	0	0.00112	0.00902	0	0	0	0	0	0	0	0	0	0	0	0	0	0	0	0	0	0	0	0.00418	0
k__Bacteria|p__Actinobacteria|c__Actinobacteria|o__Propionibacteriales|f__Propionibacteriaceae	0.199582	0.0670581	0.893959	0.122292	0.115104	0.075	0.1875	0.000358	0.00881083	N <= Y	0.00496864	0.136364	4.62125	0.699113	k__Bacteria|p__Actinobacteria|c__Actinobacteria|o__Propionibacteriales|f__Propionibacteriaceae	0	0	0	0	0	0	0	0	0	0	0	0.00112	0.00902	0	0	0	0	0	0	0	0	0	0	0	0	0	0	0	0	0	0	0	0.00418	0
k__Bacteria|p__Actinobacteria|c__Actinobacteria|o__Propionibacteriales|f__Propionibacteriaceae|g__Propionibacterium	0.141722	0.195731	0.893959	0.144807	0.0958333	0.05	0.145833	0.00033	0.00857104	N <= Y	0.00482511	0.102273	4.69893	0.699113	k__Bacteria|p__Actinobacteria|c__Actinobacteria|o__Propionibacteriales|f__Propionibacteriaceae|g__Propionibacterium	0	0	0	0	0	0	0	0	0	0	0	0	0.00902	0	0	0	0	0	0	0	0	0	0	0	0	0	0	0	0	0	0	0	0.00418	0
k__Bacteria|p__Actinobacteria|c__Actinobacteria|o__Propionibacteriales|f__Propionibacteriaceae|g__Propionibacterium|s__Propionibacterium_acidifaciens	0.0570489	0.60404	0.893959	0.416433	0.0369792	0.025	0.0625	0.00011075	0.000304792	N <= Y	0.000216591	0.0454545	1.46052	0.701015	k__Bacteria|p__Actinobacteria|c__Actinobacteria|o__Propionibacteriales|f__Propionibacteriaceae|g__Propionibacterium|s__Propionibacterium_acidifaciens	0	0	0	0	0	0	0	0	0	0	0	0	0.00902	0	0	0	0	0	0	0	0	0	0	0	0	0	0	0	0	0	0	0	0.00418	0
k__Bacteria|p__Actinobacteria|c__Actinobacteria|o__Propionibacteriales|f__Propionibacteriaceae|g__Propionibacterium|s__Propionibacterium_freudenreichii	0.130443	0.234081	0.893959	0.246362	0.0583333	0.025	0.0833333	0.00021925	0.00826625	N <= Y	0.00460852	0.0568182	5.23658	0.699113	k__Bacteria|p__Actinobacteria|c__Actinobacteria|o__Propionibacteriales|f__Propionibacteriaceae|g__Propionibacterium|s__Propionibacterium_freudenreichii	0	0	0	0	0	0	0	0	0	0	0	0	0	0	0	0	0	0	0	0	0	0	0	0	0	0	0	0	0	0	0	0	0	0
k__Bacteria|p__Actinobacteria|c__Actinobacteria|o__Propionibacteriales|f__Propionibacteriaceae|g__Pseudopropionibacterium	0.181684	0.0960878	0.893959	0.390307	0.0390625	0.025	0.0625	2.8e-05	0.00024	N <= Y	0.000143636	0.0454545	3.09954	0.701015	k__Bacteria|p__Actinobacteria|c__Actinobacteria|o__Propionibacteriales|f__Propionibacteriaceae|g__Pseudopropionibacterium	0	0	0	0	0	0	0	0	0	0	0	0.00112	0	0	0	0	0	0	0	0	0	0	0	0	0	0	0	0	0	0	0	0	0	0
k__Bacteria|p__Actinobacteria|c__Actinobacteria|o__Propionibacteriales|f__Propionibacteriaceae|g__Pseudopropionibacterium|s__Pseudopropionibacterium_propionicum	0.181684	0.0960878	0.893959	0.390307	0.0390625	0.025	0.0625	2.8e-05	0.00024	N <= Y	0.000143636	0.0454545	3.09954	0.701015	k__Bacteria|p__Actinobacteria|c__Actinobacteria|o__Propionibacteriales|f__Propionibacteriaceae|g__Pseudopropionibacterium|s__Pseudopropionibacterium_propionicum	0	0	0	0	0	0	0	0	0	0	0	0.00112	0	0	0	0	0	0	0	0	0	0	0	0	0	0	0	0	0	0	0	0	0	0
k__Bacteria|p__Actinobacteria|c__Coriobacteriia	0.318095	0.00300975	0.241875	0.0121579	0.310417	1	1	0.924249	1.59881	N < Y	1.29219	1	0.790644	0.450975	k__Bacteria|p__Actinobacteria|c__Coriobacteriia	0.04605	0.36912	2.80812	3.55192	0.3107	0.20498	0.24396	0.34977	0.50134	1.0862	0.70115	2.15457	2.53477	1.07959	0.50798	6.22703	0.20319	1.43216	1.14736	3.54092	0.51036	1.4721	0.04877	0.18185	1.0773	1.14583	1.77655	1.22107	0.76556	1.64606	0.21847	1.09687	0.30816	0.074
k__Bacteria|p__Actinobacteria|c__Coriobacteriia|o__Coriobacteriales	0.3219	0.00266258	0.235372	0.016292	0.29375	0.55	0.770833	0.716872	1.25484	N < Y	1.01031	0.670455	0.80772	0.524601	k__Bacteria|p__Actinobacteria|c__Coriobacteriia|o__Coriobacteriales	0	0	2.63363	3.25851	0	0	0	0.26726	0.40985	0.81202	0.683	2.04554	2.52118	1.01518	0	2.45656	0	1.26073	1.10593	3.42065	0.44394	1.20227	0	0	0.90043	1.03226	1.20336	0.95984	0.57345	1.48253	0	0.92605	0	0
k__Bacteria|p__Actinobacteria|c__Coriobacteriia|o__Coriobacteriales|f__Atopobiaceae	0.135995	0.214599	0.893959	0.533792	0.0583333	0.2	0.270833	0.00393575	0.0135888	N <= Y	0.00920102	0.238636	1.7877	0.798704	k__Bacteria|p__Actinobacteria|c__Coriobacteriia|o__Coriobacteriales|f__Atopobiaceae	0	0	0.11421	0	0	0	0	0	0	0	0.00081	0.0101	0	0	0	0	0	0	0.00151	0	0.00109	0.0032	0	0	0	0	0	0	0	0.03133	0	0	0	0
k__Bacteria|p__Actinobacteria|c__Coriobacteriia|o__Coriobacteriales|f__Atopobiaceae|g__Atopobium	0.109123	0.320154	0.893959	0.728897	0.0302083	0.175	0.208333	0.00092025	0.0121485	N <= Y	0.00704477	0.193182	3.72261	0.946073	k__Bacteria|p__Actinobacteria|c__Coriobacteriia|o__Coriobacteriales|f__Atopobiaceae|g__Atopobium	0	0	0	0	0	0	0	0	0	0	0.00081	0.0101	0	0	0	0	0	0	0.00151	0	0.00109	0.0032	0	0	0	0	0	0	0	0	0	0	0	0
k__Bacteria|p__Actinobacteria|c__Coriobacteriia|o__Coriobacteriales|f__Atopobiaceae|g__Atopobium|s__Atopobium_deltae	0.171026	0.117585	0.893959	0.373439	0.0208333	0	0.0208333	0	3.4375e-05	N <= Y	1.875e-05	0.0113636	Inf	0.699113	k__Bacteria|p__Actinobacteria|c__Coriobacteriia|o__Coriobacteriales|f__Atopobiaceae|g__Atopobium|s__Atopobium_deltae	0	0	0	0	0	0	0	0	0	0	0	0	0	0	0	0	0	0	0	0	0	0	0	0	0	0	0	0	0	0	0	0	0	0
k__Bacteria|p__Actinobacteria|c__Coriobacteriia|o__Coriobacteriales|f__Atopobiaceae|g__Atopobium|s__Atopobium_minutum	0.144355	0.187472	0.893959	0.416433	0.0369792	0.025	0.0625	6.25e-05	0.000402708	N <= Y	0.000248068	0.0454545	2.68781	0.701015	k__Bacteria|p__Actinobacteria|c__Coriobacteriia|o__Coriobacteriales|f__Atopobiaceae|g__Atopobium|s__Atopobium_minutum	0	0	0	0	0	0	0	0	0	0	0	0.0025	0	0	0	0	0	0	0	0	0	0	0	0	0	0	0	0	0	0	0	0	0	0
k__Bacteria|p__Actinobacteria|c__Coriobacteriia|o__Coriobacteriales|f__Atopobiaceae|g__Atopobium|s__Atopobium_parvulum	0.0218048	0.842984	0.944601	0.809479	0.0145833	0.075	0.0833333	3.825e-05	0.000192083	N <= Y	0.000122159	0.0795455	2.3282	0.960202	k__Bacteria|p__Actinobacteria|c__Coriobacteriia|o__Coriobacteriales|f__Atopobiaceae|g__Atopobium|s__Atopobium_parvulum	0	0	0	0	0	0	0	0	0	0	0	0	0	0	0	0	0	0	0	0	0.00109	0.0032	0	0	0	0	0	0	0	0	0	0	0	0
k__Bacteria|p__Actinobacteria|c__Coriobacteriia|o__Coriobacteriales|f__Atopobiaceae|g__Atopobium|s__Atopobium_rimae	0.017589	0.873059	0.95282	0.503038	-0.0395833	0.1	0.0625	0.0006295	0.0114069	Y <= N	0.00650807	0.0795455	4.17955	0.766002	k__Bacteria|p__Actinobacteria|c__Coriobacteriia|o__Coriobacteriales|f__Atopobiaceae|g__Atopobium|s__Atopobium_rimae	0	0	0	0	0	0	0	0	0	0	0.00081	0	0	0	0	0	0	0	0.00151	0	0	0	0	0	0	0	0	0	0	0	0	0	0	0
k__Bacteria|p__Actinobacteria|c__Coriobacteriia|o__Coriobacteriales|f__Atopobiaceae|g__Atopobium|s__Atopobium_vaginae	-0.013957	0.899116	0.957992	0.896694	-0.0046875	0.025	0.0208333	0.00019	0.0001125	Y <= N	0.000147727	0.0227273	-0.756074	0.960202	k__Bacteria|p__Actinobacteria|c__Coriobacteriia|o__Coriobacteriales|f__Atopobiaceae|g__Atopobium|s__Atopobium_vaginae	0	0	0	0	0	0	0	0	0	0	0	0.0076	0	0	0	0	0	0	0	0	0	0	0	0	0	0	0	0	0	0	0	0	0	0
k__Bacteria|p__Actinobacteria|c__Coriobacteriia|o__Coriobacteriales|f__Atopobiaceae|g__Olsenella	0.128973	0.239442	0.893959	0.376681	0.0520833	0.05	0.104167	0.0030155	0.00144	N <= Y	0.00215614	0.0795455	-1.06633	0.701015	k__Bacteria|p__Actinobacteria|c__Coriobacteriia|o__Coriobacteriales|f__Atopobiaceae|g__Olsenella	0	0	0.11421	0	0	0	0	0	0	0	0	0	0	0	0	0	0	0	0	0	0	0	0	0	0	0	0	0	0	0.03133	0	0	0	0
k__Bacteria|p__Actinobacteria|c__Coriobacteriia|o__Coriobacteriales|f__Atopobiaceae|g__Olsenella|s__Olsenella_profusa	0.00473924	0.965664	0.988017	0.896694	-0.0046875	0.025	0.0208333	0.00016025	1.22917e-05	Y <= N	7.95455e-05	0.0227273	-3.70457	0.960202	k__Bacteria|p__Actinobacteria|c__Coriobacteriia|o__Coriobacteriales|f__Atopobiaceae|g__Olsenella|s__Olsenella_profusa	0	0	0	0	0	0	0	0	0	0	0	0	0	0	0	0	0	0	0	0	0	0	0	0	0	0	0	0	0	0	0	0	0	0
k__Bacteria|p__Actinobacteria|c__Coriobacteriia|o__Coriobacteriales|f__Atopobiaceae|g__Olsenella|s__Olsenella_scatoligenes	0.0491334	0.6552	0.893959	0.69912	0.015625	0.025	0.0416667	0.00285525	0.000996875	N <= Y	0.00184159	0.0340909	-1.51813	0.924124	k__Bacteria|p__Actinobacteria|c__Coriobacteriia|o__Coriobacteriales|f__Atopobiaceae|g__Olsenella|s__Olsenella_scatoligenes	0	0	0.11421	0	0	0	0	0	0	0	0	0	0	0	0	0	0	0	0	0	0	0	0	0	0	0	0	0	0	0.03133	0	0	0	0
k__Bacteria|p__Actinobacteria|c__Coriobacteriia|o__Coriobacteriales|f__Atopobiaceae|g__Olsenella|s__Olsenella_uli	0.169013	0.122032	0.893959	0.199786	0.0416667	0	0.0416667	0	0.000430833	N <= Y	0.000235	0.0227273	Inf	0.699113	k__Bacteria|p__Actinobacteria|c__Coriobacteriia|o__Coriobacteriales|f__Atopobiaceae|g__Olsenella|s__Olsenella_uli	0	0	0	0	0	0	0	0	0	0	0	0	0	0	0	0	0	0	0	0	0	0	0	0	0	0	0	0	0	0	0	0	0	0
k__Bacteria|p__Actinobacteria|c__Coriobacteriia|o__Coriobacteriales|f__Coriobacteriaceae	0.325953	0.00233268	0.229121	0.014894	0.295833	0.5	0.75	0.712936	1.24125	N < Y	1.00111	0.636364	0.799955	0.499569	k__Bacteria|p__Actinobacteria|c__Coriobacteriia|o__Coriobacteriales|f__Coriobacteriaceae	0	0	2.51942	3.25851	0	0	0	0.26726	0.40985	0.81202	0.68219	2.03544	2.52118	1.01518	0	2.45656	0	1.26073	1.10442	3.42065	0.44285	1.19907	0	0	0.90043	1.03226	1.20336	0.95984	0.57345	1.4512	0	0.92605	0	0
k__Bacteria|p__Actinobacteria|c__Coriobacteriia|o__Coriobacteriales|f__Coriobacteriaceae|g__Collinsella	0.309189	0.00398586	0.293625	0.0189656	0.284375	0.5	0.729167	0.712936	1.23911	N < Y	0.999939	0.625	0.797458	0.587205	k__Bacteria|p__Actinobacteria|c__Coriobacteriia|o__Coriobacteriales|f__Coriobacteriaceae|g__Collinsella	0	0	2.51942	3.25851	0	0	0	0.26726	0.40985	0.81202	0.68219	2.03544	2.52118	1.01518	0	2.45656	0	1.26073	1.10442	3.42065	0.44285	1.19907	0	0	0.90043	1.03226	1.20336	0.95984	0.57345	1.4512	0	0.92605	0	0
k__Bacteria|p__Actinobacteria|c__Coriobacteriia|o__Coriobacteriales|f__Coriobacteriaceae|g__Collinsella|s__Collinsella_aerofaciens	0.300665	0.00517457	0.345283	0.0245279	0.271875	0.5	0.708333	0.711878	1.23291	N < Y	0.996078	0.613636	0.792367	0.643279	k__Bacteria|p__Actinobacteria|c__Coriobacteriia|o__Coriobacteriales|f__Coriobacteriaceae|g__Collinsella|s__Collinsella_aerofaciens	0	0	2.51745	3.25478	0	0	0	0.26726	0.40985	0.81099	0.67951	2.03081	2.51424	1.01364	0	2.44741	0	1.25922	1.1026	3.41517	0.44172	1.19594	0	0	0.89974	1.0253	1.19478	0.95703	0.57301	1.44926	0	0.92462	0	0
k__Bacteria|p__Actinobacteria|c__Coriobacteriia|o__Coriobacteriales|f__Coriobacteriaceae|g__Collinsella|s__Collinsella_intestinalis	0.0629274	0.567227	0.893959	0.533095	0.034375	0.05	0.0833333	3e-05	0.00101563	N <= Y	0.000567614	0.0681818	5.08126	0.798704	k__Bacteria|p__Actinobacteria|c__Coriobacteriia|o__Coriobacteriales|f__Coriobacteriaceae|g__Collinsella|s__Collinsella_intestinalis	0	0	0	0	0	0	0	0	0	0	0	0	0	0	0	0	0	0	0.00036	0	0	0	0	0	0	0.00037	0	0	0	0	0	0	0	0
k__Bacteria|p__Actinobacteria|c__Coriobacteriia|o__Coriobacteriales|f__Coriobacteriaceae|g__Collinsella|s__Collinsella_stercoris	0.338252	0.00154426	0.195018	0.00558934	0.327083	0.4	0.645833	0.00102725	0.00518187	N < Y	0.00329341	0.534091	2.33469	0.374952	k__Bacteria|p__Actinobacteria|c__Coriobacteriia|o__Coriobacteriales|f__Coriobacteriaceae|g__Collinsella|s__Collinsella_stercoris	0	0	0.00197	0.00373	0	0	0	0	0	0.00103	0.00268	0.00462	0.00693	0.00154	0	0.00915	0	0.00152	0.00145	0.00548	0.00113	0.00313	0	0	0.0007	0.0066	0.00859	0.00282	0.00044	0.00194	0	0.00143	0	0
k__Bacteria|p__Actinobacteria|c__Coriobacteriia|o__Coriobacteriales|f__Coriobacteriaceae|g__Enorma	0.151504	0.16632	0.893959	0.199786	0.0416667	0	0.0416667	0	0.00214625	N <= Y	0.00117068	0.0227273	Inf	0.699113	k__Bacteria|p__Actinobacteria|c__Coriobacteriia|o__Coriobacteriales|f__Coriobacteriaceae|g__Enorma	0	0	0	0	0	0	0	0	0	0	0	0	0	0	0	0	0	0	0	0	0	0	0	0	0	0	0	0	0	0	0	0	0	0
k__Bacteria|p__Actinobacteria|c__Coriobacteriia|o__Coriobacteriales|f__Coriobacteriaceae|g__Enorma|s__Enorma_massiliensis	0.162866	0.136414	0.893959	0.373439	0.0208333	0	0.0208333	0	0.00213833	N <= Y	0.00116636	0.0113636	Inf	0.699113	k__Bacteria|p__Actinobacteria|c__Coriobacteriia|o__Coriobacteriales|f__Coriobacteriaceae|g__Enorma|s__Enorma_massiliensis	0	0	0	0	0	0	0	0	0	0	0	0	0	0	0	0	0	0	0	0	0	0	0	0	0	0	0	0	0	0	0	0	0	0
k__Bacteria|p__Actinobacteria|c__Coriobacteriia|o__Coriobacteriales|f__Coriobacteriaceae|g__Enorma|s__[Collinsella]_massiliensis	0.151504	0.16632	0.893959	0.199786	0.0416667	0	0.0416667	0	8.125e-06	N <= Y	4.43182e-06	0.0227273	Inf	0.699113	k__Bacteria|p__Actinobacteria|c__Coriobacteriia|o__Coriobacteriales|f__Coriobacteriaceae|g__Enorma|s__[Collinsella]_massiliensis	0	0	0	0	0	0	0	0	0	0	0	0	0	0	0	0	0	0	0	0	0	0	0	0	0	0	0	0	0	0	0	0	0	0
k__Bacteria|p__Actinobacteria|c__Coriobacteriia|o__Eggerthellales	0.110598	0.313617	0.893959	0.230426	0.15	1	1	0.207377	0.343964	N <= Y	0.281879	1	0.730002	0.699113	k__Bacteria|p__Actinobacteria|c__Coriobacteriia|o__Eggerthellales	0.04605	0.36912	0.17448	0.29341	0.3107	0.20498	0.24396	0.08251	0.09149	0.27418	0.01815	0.10903	0.01359	0.06441	0.50798	3.77046	0.20319	0.17142	0.04143	0.12027	0.06643	0.26983	0.04877	0.18185	0.17686	0.11356	0.57319	0.26123	0.19211	0.16353	0.21847	0.17082	0.30816	0.074
k__Bacteria|p__Actinobacteria|c__Coriobacteriia|o__Eggerthellales|f__Eggerthellaceae	0.110598	0.313617	0.893959	0.230426	0.15	1	1	0.207377	0.343964	N <= Y	0.281879	1	0.730002	0.699113	k__Bacteria|p__Actinobacteria|c__Coriobacteriia|o__Eggerthellales|f__Eggerthellaceae	0.04605	0.36912	0.17448	0.29341	0.3107	0.20498	0.24396	0.08251	0.09149	0.27418	0.01815	0.10903	0.01359	0.06441	0.50798	3.77046	0.20319	0.17142	0.04143	0.12027	0.06643	0.26983	0.04877	0.18185	0.17686	0.11356	0.57319	0.26123	0.19211	0.16353	0.21847	0.17082	0.30816	0.074
k__Bacteria|p__Actinobacteria|c__Coriobacteriia|o__Eggerthellales|f__Eggerthellaceae|g__Adlercreutzia	0.142462	0.193385	0.893959	0.132558	0.179167	0.5	0.604167	0.0256012	0.10153	N <= Y	0.0670167	0.556818	1.98761	0.699113	k__Bacteria|p__Actinobacteria|c__Coriobacteriia|o__Eggerthellales|f__Eggerthellaceae|g__Adlercreutzia	0	0.03607	0.0623	0.08659	0.17295	0	0	0.04154	0	0.11633	0	0	0.00193	0.02739	0.09265	2.38424	0.09098	0	0.0003	0.00445	0.03203	0.09788	0	0	0.0763	0	0	0.09379	0.07559	0.04954	0.07713	0.01599	0	0
k__Bacteria|p__Actinobacteria|c__Coriobacteriia|o__Eggerthellales|f__Eggerthellaceae|g__Adlercreutzia|s__Adlercreutzia_equolifaciens	0.142462	0.193385	0.893959	0.132558	0.179167	0.5	0.604167	0.0256012	0.10153	N <= Y	0.0670167	0.556818	1.98761	0.699113	k__Bacteria|p__Actinobacteria|c__Coriobacteriia|o__Eggerthellales|f__Eggerthellaceae|g__Adlercreutzia|s__Adlercreutzia_equolifaciens	0	0.03607	0.0623	0.08659	0.17295	0	0	0.04154	0	0.11633	0	0	0.00193	0.02739	0.09265	2.38424	0.09098	0	0.0003	0.00445	0.03203	0.09788	0	0	0.0763	0	0	0.09379	0.07559	0.04954	0.07713	0.01599	0	0
k__Bacteria|p__Actinobacteria|c__Coriobacteriia|o__Eggerthellales|f__Eggerthellaceae|g__Asaccharobacter	0.120501	0.271974	0.893959	0.193478	0.153125	0.5	0.541667	0.00732325	0.028795	N <= Y	0.0190351	0.522727	1.97526	0.699113	k__Bacteria|p__Actinobacteria|c__Coriobacteriia|o__Eggerthellales|f__Eggerthellaceae|g__Asaccharobacter	0	0.00753	0.01613	0.02712	0.04651	0	0	0.01306	0	0.07206	0	0	0	0.00825	0.03066	0.60949	0.02619	0	0	0.00098	0.01063	0.06443	0	0	0.01893	0	0	0.01807	0.02362	0.01391	0.02393	0.00268	0	0
k__Bacteria|p__Actinobacteria|c__Coriobacteriia|o__Eggerthellales|f__Eggerthellaceae|g__Asaccharobacter|s__Asaccharobacter_celatus	0.120501	0.271974	0.893959	0.193478	0.153125	0.5	0.541667	0.00732325	0.028795	N <= Y	0.0190351	0.522727	1.97526	0.699113	k__Bacteria|p__Actinobacteria|c__Coriobacteriia|o__Eggerthellales|f__Eggerthellaceae|g__Asaccharobacter|s__Asaccharobacter_celatus	0	0.00753	0.01613	0.02712	0.04651	0	0	0.01306	0	0.07206	0	0	0	0.00825	0.03066	0.60949	0.02619	0	0	0.00098	0.01063	0.06443	0	0	0.01893	0	0	0.01807	0.02362	0.01391	0.02393	0.00268	0	0
k__Bacteria|p__Actinobacteria|c__Coriobacteriia|o__Eggerthellales|f__Eggerthellaceae|g__Eggerthella	-0.0206636	0.851105	0.944601	0.896651	-0.0166667	1	0.9375	0.142563	0.156089	Y <= N	0.149941	0.965909	0.130763	0.960202	k__Bacteria|p__Actinobacteria|c__Coriobacteriia|o__Eggerthellales|f__Eggerthellaceae|g__Eggerthella	0.03305	0.2623	0.05095	0.06388	0.03657	0.16464	0.20138	0.01684	0.06846	0.06452	0.01815	0.09321	0	0.00295	0.35792	0.66156	0.05034	0.15484	0.03959	0.08555	0.01786	0.06782	0.04506	0.15988	0.06322	0.07881	0.49013	0.09538	0.04358	0.05356	0.03648	0.10169	0.19716	0.06463
k__Bacteria|p__Actinobacteria|c__Coriobacteriia|o__Eggerthellales|f__Eggerthellaceae|g__Eggerthella|s__Eggerthella_lenta	-0.0206636	0.851105	0.944601	0.896651	-0.0166667	1	0.9375	0.142563	0.156089	Y <= N	0.149941	0.965909	0.130763	0.960202	k__Bacteria|p__Actinobacteria|c__Coriobacteriia|o__Eggerthellales|f__Eggerthellaceae|g__Eggerthella|s__Eggerthella_lenta	0.03305	0.2623	0.05095	0.06388	0.03657	0.16464	0.20138	0.01684	0.06846	0.06452	0.01815	0.09321	0	0.00295	0.35792	0.66156	0.05034	0.15484	0.03959	0.08555	0.01786	0.06782	0.04506	0.15988	0.06322	0.07881	0.49013	0.09538	0.04358	0.05356	0.03648	0.10169	0.19716	0.06463
k__Bacteria|p__Actinobacteria|c__Coriobacteriia|o__Eggerthellales|f__Eggerthellaceae|g__Enterorhabdus	0.121279	0.268872	0.893959	0.311809	0.0755208	0.1	0.166667	3.3e-05	0.000279583	N <= Y	0.0001675	0.136364	3.08274	0.699113	k__Bacteria|p__Actinobacteria|c__Coriobacteriia|o__Eggerthellales|f__Eggerthellaceae|g__Enterorhabdus	0	0	0	0	0.00028	0	0	0	0	0	0	0	0	0	0	0.00872	0.00036	0	0	0	0	0.0007	0	0	0	0	0	0.00011	0	0	0	0	0	0
k__Bacteria|p__Actinobacteria|c__Coriobacteriia|o__Eggerthellales|f__Eggerthellaceae|g__Enterorhabdus|s__Enterorhabdus_caecimuris	0.121279	0.268872	0.893959	0.311809	0.0755208	0.1	0.166667	3.3e-05	0.000279583	N <= Y	0.0001675	0.136364	3.08274	0.699113	k__Bacteria|p__Actinobacteria|c__Coriobacteriia|o__Eggerthellales|f__Eggerthellaceae|g__Enterorhabdus|s__Enterorhabdus_caecimuris	0	0	0	0	0.00028	0	0	0	0	0	0	0	0	0	0	0.00872	0.00036	0	0	0	0	0.0007	0	0	0	0	0	0.00011	0	0	0	0	0	0
k__Bacteria|p__Actinobacteria|c__Coriobacteriia|o__Eggerthellales|f__Eggerthellaceae|g__Gordonibacter	0.159057	0.145947	0.893959	0.0763273	0.220833	0.975	0.958333	0.0318365	0.0534135	N <= Y	0.0436058	0.965909	0.746524	0.699113	k__Bacteria|p__Actinobacteria|c__Coriobacteriia|o__Eggerthellales|f__Eggerthellaceae|g__Gordonibacter	0.013	0.06321	0.0451	0.11583	0.0544	0.04034	0.04258	0.01107	0.02303	0.02126	0	0.01581	0	0.02582	0.02675	0.10646	0.03532	0.01659	0.00153	0.02928	0.0059	0.03899	0.00371	0.02196	0.01842	0.03475	0.08306	0.05388	0.04932	0.04652	0.08093	0.05045	0.111	0.00938
k__Bacteria|p__Actinobacteria|c__Coriobacteriia|o__Eggerthellales|f__Eggerthellaceae|g__Gordonibacter|s__Gordonibacter_pamelaeae	0.159057	0.145947	0.893959	0.0763273	0.220833	0.975	0.958333	0.0318365	0.0534135	N <= Y	0.0436058	0.965909	0.746524	0.699113	k__Bacteria|p__Actinobacteria|c__Coriobacteriia|o__Eggerthellales|f__Eggerthellaceae|g__Gordonibacter|s__Gordonibacter_pamelaeae	0.013	0.06321	0.0451	0.11583	0.0544	0.04034	0.04258	0.01107	0.02303	0.02126	0	0.01581	0	0.02582	0.02675	0.10646	0.03532	0.01659	0.00153	0.02928	0.0059	0.03899	0.00371	0.02196	0.01842	0.03475	0.08306	0.05388	0.04932	0.04652	0.08093	0.05045	0.111	0.00938
k__Bacteria|p__Actinobacteria|c__Coriobacteriia|o__Eggerthellales|f__Eggerthellaceae|g__Slackia	0.124523	0.256177	0.893959	0.495984	0.0375	0.05	0.0833333	1.8e-05	0.00385604	N <= Y	0.00211148	0.0681818	7.74298	0.760508	k__Bacteria|p__Actinobacteria|c__Coriobacteriia|o__Eggerthellales|f__Eggerthellaceae|g__Slackia	0	0	0	0	0	0	0	0	0	0	0	0	0.01166	0	0	0	0	0	0	0	0	0	0	0	0	0	0	0	0	0	0	0	0	0
k__Bacteria|p__Actinobacteria|c__Coriobacteriia|o__Eggerthellales|f__Eggerthellaceae|g__Slackia|s__Slackia_exigua	-0.0176918	0.872323	0.95282	0.479953	-0.028125	0.05	0.0208333	1.8e-05	7.91667e-05	Y <= N	5.13636e-05	0.0340909	2.1369	0.750218	k__Bacteria|p__Actinobacteria|c__Coriobacteriia|o__Eggerthellales|f__Eggerthellaceae|g__Slackia|s__Slackia_exigua	0	0	0	0	0	0	0	0	0	0	0	0	0	0	0	0	0	0	0	0	0	0	0	0	0	0	0	0	0	0	0	0	0	0
k__Bacteria|p__Actinobacteria|c__Coriobacteriia|o__Eggerthellales|f__Eggerthellaceae|g__Slackia|s__Slackia_isoflavoniconvertens	0.186528	0.0873995	0.893959	0.112735	0.0625	0	0.0625	0	0.00377687	N <= Y	0.00206011	0.0340909	Inf	0.699113	k__Bacteria|p__Actinobacteria|c__Coriobacteriia|o__Eggerthellales|f__Eggerthellaceae|g__Slackia|s__Slackia_isoflavoniconvertens	0	0	0	0	0	0	0	0	0	0	0	0	0.01166	0	0	0	0	0	0	0	0	0	0	0	0	0	0	0	0	0	0	0	0	0
k__Bacteria|p__Bacteroidetes	-0.149844	0.171067	0.893959	0.196458	-0.161458	1	1	33.9922	29.4724	Y <= N	31.5269	1	-0.205842	0.699113	k__Bacteria|p__Bacteroidetes	31.2268	32.5341	28.8916	8.26163	22.3822	29.0457	54.9154	55.3558	36.1681	20.5745	45.3471	50.4341	33.6039	37.3908	16.5061	15.0971	34.2186	6.91669	11.0235	32.2385	29.1164	13.3666	44.3309	20.4078	50.8193	50.1793	38.4799	40.5613	43.9157	42.9793	39.0151	39.5157	40.471	19.3635
k__Bacteria|p__Bacteroidetes|c__Bacteroidetes_unclassified	0.038596	0.725814	0.893959	0.373439	0.0208333	0	0.0208333	0	1.29167e-05	N <= Y	7.04545e-06	0.0113636	Inf	0.699113	k__Bacteria|p__Bacteroidetes|c__Bacteroidetes_unclassified	0	0	0	0	0	0	0	0	0	0	0	0	0	0	0	0	0	0	0	0	0	0	0	0	0	0	0	0	0	0	0	0	0.00062	0
k__Bacteria|p__Bacteroidetes|c__Bacteroidetes_unclassified|o__Bacteroidetes_unclassified	0.038596	0.725814	0.893959	0.373439	0.0208333	0	0.0208333	0	1.29167e-05	N <= Y	7.04545e-06	0.0113636	Inf	0.699113	k__Bacteria|p__Bacteroidetes|c__Bacteroidetes_unclassified|o__Bacteroidetes_unclassified	0	0	0	0	0	0	0	0	0	0	0	0	0	0	0	0	0	0	0	0	0	0	0	0	0	0	0	0	0	0	0	0	0.00062	0
k__Bacteria|p__Bacteroidetes|c__Bacteroidetes_unclassified|o__Bacteroidetes_unclassified|f__Bacteroidetes_unclassified	0.038596	0.725814	0.893959	0.373439	0.0208333	0	0.0208333	0	1.29167e-05	N <= Y	7.04545e-06	0.0113636	Inf	0.699113	k__Bacteria|p__Bacteroidetes|c__Bacteroidetes_unclassified|o__Bacteroidetes_unclassified|f__Bacteroidetes_unclassified	0	0	0	0	0	0	0	0	0	0	0	0	0	0	0	0	0	0	0	0	0	0	0	0	0	0	0	0	0	0	0	0	0.00062	0
k__Bacteria|p__Bacteroidetes|c__Bacteroidetes_unclassified|o__Bacteroidetes_unclassified|f__Bacteroidetes_unclassified|g__Bacteroidetes_unclassified	0.038596	0.725814	0.893959	0.373439	0.0208333	0	0.0208333	0	1.29167e-05	N <= Y	7.04545e-06	0.0113636	Inf	0.699113	k__Bacteria|p__Bacteroidetes|c__Bacteroidetes_unclassified|o__Bacteroidetes_unclassified|f__Bacteroidetes_unclassified|g__Bacteroidetes_unclassified	0	0	0	0	0	0	0	0	0	0	0	0	0	0	0	0	0	0	0	0	0	0	0	0	0	0	0	0	0	0	0	0	0.00062	0
k__Bacteria|p__Bacteroidetes|c__Bacteroidetes_unclassified|o__Bacteroidetes_unclassified|f__Bacteroidetes_unclassified|g__Bacteroidetes_unclassified|s__Bacteroidetes_oral_taxon_274	0.038596	0.725814	0.893959	0.373439	0.0208333	0	0.0208333	0	1.29167e-05	N <= Y	7.04545e-06	0.0113636	Inf	0.699113	k__Bacteria|p__Bacteroidetes|c__Bacteroidetes_unclassified|o__Bacteroidetes_unclassified|f__Bacteroidetes_unclassified|g__Bacteroidetes_unclassified|s__Bacteroidetes_oral_taxon_274	0	0	0	0	0	0	0	0	0	0	0	0	0	0	0	0	0	0	0	0	0	0	0	0	0	0	0	0	0	0	0	0	0.00062	0
k__Bacteria|p__Bacteroidetes|c__Bacteroidia	-0.149844	0.171067	0.893959	0.196458	-0.161458	1	1	33.9922	29.4723	Y <= N	31.5268	1	-0.205845	0.699113	k__Bacteria|p__Bacteroidetes|c__Bacteroidia	31.2268	32.5341	28.8916	8.25955	22.3822	29.0457	54.9154	55.3558	36.1681	20.5745	45.3471	50.4341	33.6039	37.3908	16.5061	15.0971	34.2186	6.91669	11.0235	32.2385	29.1164	13.3666	44.3309	20.4078	50.8193	50.1793	38.4799	40.5613	43.9157	42.9793	39.0151	39.5157	40.4704	19.3635
k__Bacteria|p__Bacteroidetes|c__Bacteroidia|o__Bacteroidales	-0.149844	0.171067	0.893959	0.196458	-0.161458	1	1	33.9922	29.4723	Y <= N	31.5268	1	-0.205845	0.699113	k__Bacteria|p__Bacteroidetes|c__Bacteroidia|o__Bacteroidales	31.2268	32.5341	28.8916	8.25955	22.3822	29.0457	54.9154	55.3558	36.1681	20.5745	45.3471	50.4341	33.6039	37.3908	16.5061	15.0971	34.2186	6.91669	11.0235	32.2385	29.1164	13.3666	44.3309	20.4078	50.8193	50.1793	38.4799	40.5613	43.9157	42.9793	39.0151	39.5157	40.4704	19.3635
k__Bacteria|p__Bacteroidetes|c__Bacteroidia|o__Bacteroidales|f__Bacteroidaceae	-0.236504	0.0293177	0.863895	0.0255713	-0.277083	1	1	27.6351	21.0774	Y < N	24.0582	1	-0.390802	0.643279	k__Bacteria|p__Bacteroidetes|c__Bacteroidia|o__Bacteroidales|f__Bacteroidaceae	29.3008	29.9726	19.0754	1.26164	19.3866	29.0457	50.4515	43.5471	28.6303	17.6113	44.33	40.6658	19.2448	25.9774	14.6127	14.4251	16.633	6.91669	9.89658	28.2861	23.1128	9.62416	41.9107	19.9792	42.6893	37.8353	28.1024	26.8937	32.3858	7.53481	29.9901	37.2765	16.1582	16.7277
k__Bacteria|p__Bacteroidetes|c__Bacteroidia|o__Bacteroidales|f__Bacteroidaceae|g__Bacteroides	-0.236504	0.0293177	0.863895	0.0255713	-0.277083	1	1	27.6351	21.0774	Y < N	24.0582	1	-0.390802	0.643279	k__Bacteria|p__Bacteroidetes|c__Bacteroidia|o__Bacteroidales|f__Bacteroidaceae|g__Bacteroides	29.3008	29.9726	19.0754	1.26164	19.3866	29.0457	50.4515	43.5471	28.6303	17.6113	44.33	40.6658	19.2448	25.9774	14.6127	14.4251	16.633	6.91669	9.89658	28.2861	23.1128	9.62416	41.9107	19.9792	42.6893	37.8353	28.1024	26.8937	32.3858	7.53481	29.9901	37.2765	16.1582	16.7277
k__Bacteria|p__Bacteroidetes|c__Bacteroidia|o__Bacteroidales|f__Bacteroidaceae|g__Bacteroides|s__Bacteroides_caccae	-0.0575881	0.60062	0.893959	0.469014	-0.0838542	0.475	0.479167	1.27806	0.478903	Y <= N	0.842157	0.477273	-1.41615	0.748084	k__Bacteria|p__Bacteroidetes|c__Bacteroidia|o__Bacteroidales|f__Bacteroidaceae|g__Bacteroides|s__Bacteroides_caccae	0	0	0.76055	1.18678	1.32945	0	0	1.70489	0	0.1845	0	0	0	0.76013	9.55559	0	1.68186	0	0.37915	0	0.35855	0	0	0	0	1.27244	0.34142	1.88872	1.23575	0.71092	0.49876	0	0	0
k__Bacteria|p__Bacteroidetes|c__Bacteroidia|o__Bacteroidales|f__Bacteroidaceae|g__Bacteroides|s__Bacteroides_cellulosilyticus	-0.0503195	0.647424	0.893959	0.921161	-0.009375	0.225	0.208333	0.0806415	0.272686	Y <= N	0.185393	0.215909	1.75765	0.960202	k__Bacteria|p__Bacteroidetes|c__Bacteroidia|o__Bacteroidales|f__Bacteroidaceae|g__Bacteroides|s__Bacteroides_cellulosilyticus	0	1.34861	0.43758	0	0.00271	0	0	0	0.47306	0	0.06065	0	0	0.12187	0.49908	0	0.05476	0	0	0	0.01294	0	0	0	0	0.13088	0	0.82802	0	0	0	0	0	0
k__Bacteria|p__Bacteroidetes|c__Bacteroidia|o__Bacteroidales|f__Bacteroidaceae|g__Bacteroides|s__Bacteroides_clarus	0.0951408	0.386416	0.893959	0.246362	0.0583333	0.025	0.0833333	0.00465625	0.0360577	N <= Y	0.0217843	0.0568182	2.95307	0.699113	k__Bacteria|p__Bacteroidetes|c__Bacteroidia|o__Bacteroidales|f__Bacteroidaceae|g__Bacteroides|s__Bacteroides_clarus	0	0	0	0	0	0	0	0	0	0.07536	0	0	0	0.90994	0	0	0	0	0	0	0	0	0	0	0	0	0	0	0	0	0	0	0	0
k__Bacteria|p__Bacteroidetes|c__Bacteroidia|o__Bacteroidales|f__Bacteroidaceae|g__Bacteroides|s__Bacteroides_coprocola	-0.0855645	0.436206	0.893959	0.304661	-0.0708333	0.15	0.0833333	0.482386	0.288148	Y <= N	0.376438	0.113636	-0.743378	0.699113	k__Bacteria|p__Bacteroidetes|c__Bacteroidia|o__Bacteroidales|f__Bacteroidaceae|g__Bacteroides|s__Bacteroides_coprocola	0	0	0	0	0	0	0	0	0	0	0	0	0	0	0	0	0	0	0	0	0	0	0	0	0	0	0	0	1.03545	1.11753	0	0	0	0
k__Bacteria|p__Bacteroidetes|c__Bacteroidia|o__Bacteroidales|f__Bacteroidaceae|g__Bacteroides|s__Bacteroides_coprophilus	0.0577557	0.599558	0.893959	0.373439	0.0208333	0	0.0208333	0	0.0124127	N <= Y	0.00677057	0.0113636	Inf	0.699113	k__Bacteria|p__Bacteroidetes|c__Bacteroidia|o__Bacteroidales|f__Bacteroidaceae|g__Bacteroides|s__Bacteroides_coprophilus	0	0	0	0	0	0	0	0	0	0	0	0	0	0	0	0	0	0	0	0	0	0	0	0	0	0	0	0	0	0	0	0	0	0
k__Bacteria|p__Bacteroidetes|c__Bacteroidia|o__Bacteroidales|f__Bacteroidaceae|g__Bacteroides|s__Bacteroides_dorei	-0.0567859	0.605711	0.893959	0.843366	-0.021875	0.375	0.375	2.85515	2.30539	Y <= N	2.55529	0.375	-0.308555	0.960202	k__Bacteria|p__Bacteroidetes|c__Bacteroidia|o__Bacteroidales|f__Bacteroidaceae|g__Bacteroides|s__Bacteroides_dorei	17.4705	0	0	0	0	0	32.6989	9.77125	7.58378	0	0	0	0.21299	4.01358	0	0	0	0	0.85732	7.65123	0	0	1.32877	0	24.7181	0.09377	0.52156	0	0	0.2476	17.1167	0	0	1.50653
k__Bacteria|p__Bacteroidetes|c__Bacteroidia|o__Bacteroidales|f__Bacteroidaceae|g__Bacteroides|s__Bacteroides_eggerthii	0.162325	0.137737	0.893959	0.112735	0.0625	0	0.0625	0	0.0540825	N <= Y	0.0294995	0.0340909	Inf	0.699113	k__Bacteria|p__Bacteroidetes|c__Bacteroidia|o__Bacteroidales|f__Bacteroidaceae|g__Bacteroides|s__Bacteroides_eggerthii	0	0	0	0	0.34514	0	0	0	0	0	0	0	0.11874	2.13208	0	0	0	0	0	0	0	0	0	0	0	0	0	0	0	0	0	0	0	0
k__Bacteria|p__Bacteroidetes|c__Bacteroidia|o__Bacteroidales|f__Bacteroidaceae|g__Bacteroides|s__Bacteroides_faecichinchillae	0.0509899	0.643046	0.893959	0.373439	0.0208333	0	0.0208333	0	5.64583e-05	N <= Y	3.07955e-05	0.0113636	Inf	0.699113	k__Bacteria|p__Bacteroidetes|c__Bacteroidia|o__Bacteroidales|f__Bacteroidaceae|g__Bacteroides|s__Bacteroides_faecichinchillae	0	0	0	0	0	0	0	0	0	0	0	0	0	0	0	0	0	0	0	0	0	0	0	0	0	0	0	0	0	0	0	0	0	0
k__Bacteria|p__Bacteroidetes|c__Bacteroidia|o__Bacteroidales|f__Bacteroidaceae|g__Bacteroides|s__Bacteroides_faecis	-0.00996648	0.927868	0.9684	0.922425	-0.00364583	0.025	0.0208333	0.009292	0.0506829	Y <= N	0.0318689	0.0227273	2.44744	0.960202	k__Bacteria|p__Bacteroidetes|c__Bacteroidia|o__Bacteroidales|f__Bacteroidaceae|g__Bacteroides|s__Bacteroides_faecis	0	0	0	0	0	0	0	0	0.37168	0	0	0	0	0	0	0	0	0	0	0	0	0	0	0	2.43278	0	0	0	0	0	0	0	0	0
k__Bacteria|p__Bacteroidetes|c__Bacteroidia|o__Bacteroidales|f__Bacteroidaceae|g__Bacteroides|s__Bacteroides_faecis_CAG_32	-0.0361724	0.74241	0.893959	NaN	0	0	0	0	0	N <=> Y	0	0	NaN	NaN	k__Bacteria|p__Bacteroidetes|c__Bacteroidia|o__Bacteroidales|f__Bacteroidaceae|g__Bacteroides|s__Bacteroides_faecis_CAG_32	0	0	0	0	0	0	0	0	0	0	0	0	0	0	0	0	0	0	0	0	0	0	0	0	0	0	0	0	0	0	0	0	0	0
k__Bacteria|p__Bacteroidetes|c__Bacteroidia|o__Bacteroidales|f__Bacteroidaceae|g__Bacteroides|s__Bacteroides_finegoldii	-0.149323	0.172578	0.893959	0.271078	-0.0947917	0.25	0.145833	0.133608	0.203913	Y <= N	0.171956	0.193182	0.609948	0.699113	k__Bacteria|p__Bacteroidetes|c__Bacteroidia|o__Bacteroidales|f__Bacteroidaceae|g__Bacteroides|s__Bacteroides_finegoldii	0	0	0	0	0	0	0	0	0	1.42107	0	0	0	0.10894	0	0	0	0	0	0	0.15036	0	0.36959	0	0	0	0	0	0	0	0	0	0.27385	0
k__Bacteria|p__Bacteroidetes|c__Bacteroidia|o__Bacteroidales|f__Bacteroidaceae|g__Bacteroides|s__Bacteroides_fragilis	-0.0781355	0.477211	0.893959	0.671392	-0.053125	0.825	0.833333	1.78484	1.61628	Y <= N	1.69289	0.829545	-0.143119	0.911418	k__Bacteria|p__Bacteroidetes|c__Bacteroidia|o__Bacteroidales|f__Bacteroidaceae|g__Bacteroides|s__Bacteroides_fragilis	0.57959	2.95857	0.17277	0.00945	0.00393	0.20412	7.48538	4.80077	0.12223	0.02486	7.89511	1.03946	0.01287	0	3.29517	0.85395	0	0	0.74057	2.2609	0.14612	0.01628	0	1.9015	2.18058	0.25124	0	0	2.44713	0	0.02401	1.02482	0.7325	12.3433
k__Bacteria|p__Bacteroidetes|c__Bacteroidia|o__Bacteroidales|f__Bacteroidaceae|g__Bacteroides|s__Bacteroides_galacturonicus	-0.0128132	0.907345	0.958296	0.993643	-0.00104167	0.1	0.104167	0.0165015	0.0155106	Y <= N	0.015961	0.102273	-0.0893404	0.994181	k__Bacteria|p__Bacteroidetes|c__Bacteroidia|o__Bacteroidales|f__Bacteroidaceae|g__Bacteroides|s__Bacteroides_galacturonicus	0	0.03045	0	0	0	0	0	0	0.34249	0	0	0	0.03088	0	0	0	0	0	0.69302	0	0	0	0	0	0.01571	0	0	0	0	0	0	0	0	0
k__Bacteria|p__Bacteroidetes|c__Bacteroidia|o__Bacteroidales|f__Bacteroidaceae|g__Bacteroides|s__Bacteroides_graminisolvens	-0.0361724	0.74241	0.893959	NaN	0	0	0	0	0	N <=> Y	0	0	NaN	NaN	k__Bacteria|p__Bacteroidetes|c__Bacteroidia|o__Bacteroidales|f__Bacteroidaceae|g__Bacteroides|s__Bacteroides_graminisolvens	0	0	0	0	0	0	0	0	0	0	0	0	0	0	0	0	0	0	0	0	0	0	0	0	0	0	0	0	0	0	0	0	0	0
k__Bacteria|p__Bacteroidetes|c__Bacteroidia|o__Bacteroidales|f__Bacteroidaceae|g__Bacteroides|s__Bacteroides_intestinalis	-0.0226153	0.837227	0.944601	0.805813	-0.01875	0.15	0.125	0.139697	0.498675	Y <= N	0.335503	0.136364	1.8358	0.960202	k__Bacteria|p__Bacteroidetes|c__Bacteroidia|o__Bacteroidales|f__Bacteroidaceae|g__Bacteroides|s__Bacteroides_intestinalis	0	0	0.03158	0	0	0	0	0	2.73158	0	0	0	0	0.0741	0	0	0.29576	0	0	0	0	0	0	0	0	0	0	0	0	0	0	0	0	0
k__Bacteria|p__Bacteroidetes|c__Bacteroidia|o__Bacteroidales|f__Bacteroidaceae|g__Bacteroides|s__Bacteroides_massiliensis	-0.0360458	0.743281	0.893959	0.503038	-0.0395833	0.1	0.0625	0.0369305	0.0309933	Y <= N	0.033692	0.0795455	-0.252855	0.766002	k__Bacteria|p__Bacteroidetes|c__Bacteroidia|o__Bacteroidales|f__Bacteroidaceae|g__Bacteroides|s__Bacteroides_massiliensis	0	0	0.38793	0	0	0	0	0	0	0	0	0	0	0	0	0	0	0	0	0	0	0	0.67248	0	0	0	0	0	0	0.00701	0	0	0	0
k__Bacteria|p__Bacteroidetes|c__Bacteroidia|o__Bacteroidales|f__Bacteroidaceae|g__Bacteroides|s__Bacteroides_nordii	0.0114032	0.917503	0.963269	0.868697	0.0161458	0.225	0.270833	0.079259	0.00718021	N <= Y	0.0399433	0.25	-3.46448	0.960202	k__Bacteria|p__Bacteroidetes|c__Bacteroidia|o__Bacteroidales|f__Bacteroidaceae|g__Bacteroides|s__Bacteroides_nordii	0	0.02631	0	0.06541	0.01567	0	2.82249	0	0.03425	0	0	0	0	0	0	0	0.09523	0	0	0	0	0.00168	0	0	0	0.07285	0.00334	0	0	0.0065	0	0	0	0
k__Bacteria|p__Bacteroidetes|c__Bacteroidia|o__Bacteroidales|f__Bacteroidaceae|g__Bacteroides|s__Bacteroides_ovatus	0.0679375	0.536712	0.893959	0.580111	0.06875	0.7	0.791667	1.43596	0.729381	N <= Y	1.05055	0.75	-0.977267	0.835402	k__Bacteria|p__Bacteroidetes|c__Bacteroidia|o__Bacteroidales|f__Bacteroidaceae|g__Bacteroides|s__Bacteroides_ovatus	4.66675	0	0.63379	0	0.27645	0	0	1.65896	1.11393	0.29665	0.08351	1.37648	0.00231	3.69326	0	0.21533	1.84837	0	0.72978	0	0.36151	1.00198	0	0	0.40943	0.12729	1.37445	0.06541	2.96083	1.04287	2.06679	0	0.75834	0
k__Bacteria|p__Bacteroidetes|c__Bacteroidia|o__Bacteroidales|f__Bacteroidaceae|g__Bacteroides|s__Bacteroides_plebeius	0.0931472	0.396491	0.893959	0.651392	0.0401042	0.175	0.229167	2.40999	1.8315	N <= Y	2.09445	0.204545	-0.395997	0.89636	k__Bacteria|p__Bacteroidetes|c__Bacteroidia|o__Bacteroidales|f__Bacteroidaceae|g__Bacteroides|s__Bacteroides_plebeius	0	0	0	0	0.00328	20.846	0	0	0	3.72974	21.9578	0	15.8218	0	0	0	0	0	0	0	0	0	0	0	0	0	0	0	0	0.0172	0	0	0	0
k__Bacteria|p__Bacteroidetes|c__Bacteroidia|o__Bacteroidales|f__Bacteroidaceae|g__Bacteroides|s__Bacteroides_salyersiae	0.143994	0.188587	0.893959	0.192821	0.08125	0.05	0.125	0.004062	0.0658462	N <= Y	0.0377625	0.0909091	4.01884	0.699113	k__Bacteria|p__Bacteroidetes|c__Bacteroidia|o__Bacteroidales|f__Bacteroidaceae|g__Bacteroides|s__Bacteroides_salyersiae	0	0	0	0	0	0	0	0	0	0	0.75818	0	0	0.21721	0	0	0	0	0	0	0	0	0	0	0	0	0	0.76999	0.15839	0.18355	0	0.77902	0	0
k__Bacteria|p__Bacteroidetes|c__Bacteroidia|o__Bacteroidales|f__Bacteroidaceae|g__Bacteroides|s__Bacteroides_sp_43_108	-0.0361724	0.74241	0.893959	NaN	0	0	0	0	0	N <=> Y	0	0	NaN	NaN	k__Bacteria|p__Bacteroidetes|c__Bacteroidia|o__Bacteroidales|f__Bacteroidaceae|g__Bacteroides|s__Bacteroides_sp_43_108	0	0	0	0	0	0	0	0	0	0	0	0	0	0	0	0	0	0	0	0	0	0	0	0	0	0	0	0	0	0	0	0	0	0
k__Bacteria|p__Bacteroidetes|c__Bacteroidia|o__Bacteroidales|f__Bacteroidaceae|g__Bacteroides|s__Bacteroides_sp_D2	0.114707	0.295865	0.893959	0.199786	0.0416667	0	0.0416667	0	0.00612063	N <= Y	0.00333852	0.0227273	Inf	0.699113	k__Bacteria|p__Bacteroidetes|c__Bacteroidia|o__Bacteroidales|f__Bacteroidaceae|g__Bacteroides|s__Bacteroides_sp_D2	0	0	0	0	0	0	0	0	0	0	0	0	0	0	0	0	0	0	0	0	0	0	0	0	0	0	0	0.00335	0	0	0	0	0	0
k__Bacteria|p__Bacteroidetes|c__Bacteroidia|o__Bacteroidales|f__Bacteroidaceae|g__Bacteroides|s__Bacteroides_stercoris	-0.139456	0.203049	0.893959	0.112891	-0.161458	0.375	0.25	1.92272	0.30696	Y <= N	1.0414	0.306818	-2.64703	0.699113	k__Bacteria|p__Bacteroidetes|c__Bacteroidia|o__Bacteroidales|f__Bacteroidaceae|g__Bacteroides|s__Bacteroides_stercoris	0	0	0	0	0	0	0	0	0	0.19553	0	19.9066	0.59805	0	0	2.36544	0	0	0.86125	0	5.57997	0.76623	4.81166	0	0	17.8267	0	1.76949	0	0.2364	0	0	0.47496	0
k__Bacteria|p__Bacteroidetes|c__Bacteroidia|o__Bacteroidales|f__Bacteroidaceae|g__Bacteroides|s__Bacteroides_thetaiotaomicron	0.0523114	0.634451	0.893959	0.726224	0.04375	0.75	0.770833	0.986067	1.29366	N <= Y	1.15385	0.761364	0.391704	0.946073	k__Bacteria|p__Bacteroidetes|c__Bacteroidia|o__Bacteroidales|f__Bacteroidaceae|g__Bacteroides|s__Bacteroides_thetaiotaomicron	0	2.96484	0.27015	0	0	0	7.44474	0.9928	0.5897	0.2942	2.92258	1.53192	0.02389	0.94258	0	0.5854	0.50455	0	0.09014	0.75541	0.45329	0.82112	4.02518	1.98352	0	0.46952	0.31528	3.86952	0	0.4324	1.75908	0	0.7632	0.125
k__Bacteria|p__Bacteroidetes|c__Bacteroidia|o__Bacteroidales|f__Bacteroidaceae|g__Bacteroides|s__Bacteroides_uniformis	-0.0456748	0.678082	0.893959	0.680746	-0.0515625	0.875	0.8125	5.75465	5.11812	Y <= N	5.40745	0.840909	-0.169114	0.914858	k__Bacteria|p__Bacteroidetes|c__Bacteroidia|o__Bacteroidales|f__Bacteroidaceae|g__Bacteroides|s__Bacteroides_uniformis	6.584	22.6438	10.3566	0	12.5215	0	0	9.65286	7.53671	4.24899	0.71985	3.79994	1.51769	8.66046	1.26283	3.45236	7.41549	0	0.38749	14.0929	4.94831	5.47415	9.40405	7.01877	12.9327	7.5811	20.0289	11.0024	7.45205	2.65927	8.52402	8.79409	0	0.91764
k__Bacteria|p__Bacteroidetes|c__Bacteroidia|o__Bacteroidales|f__Bacteroidaceae|g__Bacteroides|s__Bacteroides_vulgatus	-0.0542634	0.621843	0.893959	0.348047	-0.116667	0.75	0.833333	7.51639	5.72678	Y <= N	6.54024	0.795455	-0.392316	0.699113	k__Bacteria|p__Bacteroidetes|c__Bacteroidia|o__Bacteroidales|f__Bacteroidaceae|g__Bacteroides|s__Bacteroides_vulgatus	0	0	4.68121	0	3.67775	0	0	14.9656	7.1587	6.43227	9.93229	12.7015	0.77367	4.3088	0	6.95261	4.73701	6.91669	4.88349	3.52569	11.1018	1.54272	21.2935	9.07541	0	9.39042	5.39195	5.85189	17.0792	0.82875	0.0007	26.6786	13.1553	0
k__Bacteria|p__Bacteroidetes|c__Bacteroidia|o__Bacteroidales|f__Bacteroidaceae|g__Bacteroides|s__Bacteroides_xylanisolvens	-0.0601275	0.584629	0.893959	0.412717	-0.0947917	0.5	0.458333	0.7042	0.128066	Y <= N	0.389945	0.477273	-2.45909	0.701015	k__Bacteria|p__Bacteroidetes|c__Bacteroidia|o__Bacteroidales|f__Bacteroidaceae|g__Bacteroides|s__Bacteroides_xylanisolvens	0	0	1.3432	0	1.21075	7.99556	0	0	0.57221	0.70817	0	0.30989	0.13185	0.03441	0	0	0	0	0.27436	0	0	0	0.00549	0	0	0.61906	0.12555	0.84493	0.01691	0.0448	0	0	0	1.8353
k__Bacteria|p__Bacteroidetes|c__Bacteroidia|o__Bacteroidales|f__Bacteroidales_unclassified	0.174407	0.110398	0.893959	0.199786	0.0416667	0	0.0416667	0	0.00162292	N <= Y	0.000885227	0.0227273	Inf	0.699113	k__Bacteria|p__Bacteroidetes|c__Bacteroidia|o__Bacteroidales|f__Bacteroidales_unclassified	0	0	0	0	0	0	0	0	0	0	0	0	0	0	0	0	0	0	0	0	0	0	0	0	0	0	0	0	0	0	0	0	0	0
k__Bacteria|p__Bacteroidetes|c__Bacteroidia|o__Bacteroidales|f__Bacteroidales_unclassified|g__Bacteroidales_unclassified	0.174407	0.110398	0.893959	0.199786	0.0416667	0	0.0416667	0	0.00162292	N <= Y	0.000885227	0.0227273	Inf	0.699113	k__Bacteria|p__Bacteroidetes|c__Bacteroidia|o__Bacteroidales|f__Bacteroidales_unclassified|g__Bacteroidales_unclassified	0	0	0	0	0	0	0	0	0	0	0	0	0	0	0	0	0	0	0	0	0	0	0	0	0	0	0	0	0	0	0	0	0	0
k__Bacteria|p__Bacteroidetes|c__Bacteroidia|o__Bacteroidales|f__Bacteroidales_unclassified|g__Bacteroidales_unclassified|s__Bacteroidales_bacterium_KA00251	0.174407	0.110398	0.893959	0.199786	0.0416667	0	0.0416667	0	0.00162292	N <= Y	0.000885227	0.0227273	Inf	0.699113	k__Bacteria|p__Bacteroidetes|c__Bacteroidia|o__Bacteroidales|f__Bacteroidales_unclassified|g__Bacteroidales_unclassified|s__Bacteroidales_bacterium_KA00251	0	0	0	0	0	0	0	0	0	0	0	0	0	0	0	0	0	0	0	0	0	0	0	0	0	0	0	0	0	0	0	0	0	0
k__Bacteria|p__Bacteroidetes|c__Bacteroidia|o__Bacteroidales|f__Barnesiellaceae	0.168591	0.122981	0.893959	0.122519	0.157292	0.25	0.354167	0.141311	0.492593	N <= Y	0.332919	0.306818	1.80152	0.699113	k__Bacteria|p__Bacteroidetes|c__Bacteroidia|o__Bacteroidales|f__Barnesiellaceae	0	0	0	0	0	0	0	0.28311	0.16257	0	0	0	0	2.25982	0	0	0	0	0	0	0.43594	0	0	0.42863	0	0	0	1.78966	0	3.58978	1.72162	0	0	0.00066
k__Bacteria|p__Bacteroidetes|c__Bacteroidia|o__Bacteroidales|f__Barnesiellaceae|g__Barnesiella	0.204637	0.0602912	0.893959	0.0504212	0.182292	0.15	0.3125	0.123584	0.430167	N <= Y	0.290811	0.238636	1.79941	0.699113	k__Bacteria|p__Bacteroidetes|c__Bacteroidia|o__Bacteroidales|f__Barnesiellaceae|g__Barnesiella	0	0	0	0	0	0	0	0	0	0	0	0	0	2.1643	0	0	0	0	0	0	0.40073	0	0	0.42863	0	0	0	1.78966	0	3.56274	1.72162	0	0	0
k__Bacteria|p__Bacteroidetes|c__Bacteroidia|o__Bacteroidales|f__Barnesiellaceae|g__Barnesiella|s__Barnesiella_intestinihominis	0.204637	0.0602912	0.893959	0.0504212	0.182292	0.15	0.3125	0.123584	0.430167	N <= Y	0.290811	0.238636	1.79941	0.699113	k__Bacteria|p__Bacteroidetes|c__Bacteroidia|o__Bacteroidales|f__Barnesiellaceae|g__Barnesiella|s__Barnesiella_intestinihominis	0	0	0	0	0	0	0	0	0	0	0	0	0	2.1643	0	0	0	0	0	0	0.40073	0	0	0.42863	0	0	0	1.78966	0	3.56274	1.72162	0	0	0
k__Bacteria|p__Bacteroidetes|c__Bacteroidia|o__Bacteroidales|f__Barnesiellaceae|g__Barnesiella|s__Barnesiella_sp_An22	-0.0361724	0.74241	0.893959	NaN	0	0	0	0	0	N <=> Y	0	0	NaN	NaN	k__Bacteria|p__Bacteroidetes|c__Bacteroidia|o__Bacteroidales|f__Barnesiellaceae|g__Barnesiella|s__Barnesiella_sp_An22	0	0	0	0	0	0	0	0	0	0	0	0	0	0	0	0	0	0	0	0	0	0	0	0	0	0	0	0	0	0	0	0	0	0
k__Bacteria|p__Bacteroidetes|c__Bacteroidia|o__Bacteroidales|f__Barnesiellaceae|g__Coprobacter	0.104816	0.339737	0.893959	0.292828	0.090625	0.15	0.229167	0.0177272	0.0624267	N <= Y	0.0421088	0.193182	1.81619	0.699113	k__Bacteria|p__Bacteroidetes|c__Bacteroidia|o__Bacteroidales|f__Barnesiellaceae|g__Coprobacter	0	0	0	0	0	0	0	0.28311	0.16257	0	0	0	0	0.09552	0	0	0	0	0	0	0.03521	0	0	0	0	0	0	0	0	0.02704	0	0	0	0.00066
k__Bacteria|p__Bacteroidetes|c__Bacteroidia|o__Bacteroidales|f__Barnesiellaceae|g__Coprobacter|s__Coprobacter_fastidiosus	0.0549438	0.617473	0.893959	0.535001	0.0510417	0.15	0.1875	0.0169128	0.0591752	N <= Y	0.039965	0.170455	1.80688	0.799028	k__Bacteria|p__Bacteroidetes|c__Bacteroidia|o__Bacteroidales|f__Barnesiellaceae|g__Coprobacter|s__Coprobacter_fastidiosus	0	0	0	0	0	0	0	0.28311	0.16257	0	0	0	0	0	0	0	0	0	0	0	0.00263	0	0	0	0	0	0	0	0	0.02704	0	0	0	0.00066
k__Bacteria|p__Bacteroidetes|c__Bacteroidia|o__Bacteroidales|f__Barnesiellaceae|g__Coprobacter|s__Coprobacter_secundus	0.0535917	0.626169	0.893959	0.403243	0.0380208	0.025	0.0625	0.00081475	0.00325146	N <= Y	0.00214386	0.0454545	1.99666	0.701015	k__Bacteria|p__Bacteroidetes|c__Bacteroidia|o__Bacteroidales|f__Barnesiellaceae|g__Coprobacter|s__Coprobacter_secundus	0	0	0	0	0	0	0	0	0	0	0	0	0	0.09552	0	0	0	0	0	0	0.03259	0	0	0	0	0	0	0	0	0	0	0	0	0
k__Bacteria|p__Bacteroidetes|c__Bacteroidia|o__Bacteroidales|f__Odoribacteraceae	0.095726	0.383488	0.893959	0.311397	0.118229	0.475	0.520833	0.183513	0.333154	N <= Y	0.265136	0.5	0.860305	0.699113	k__Bacteria|p__Bacteroidetes|c__Bacteroidia|o__Bacteroidales|f__Odoribacteraceae	0.45463	0	0.02637	0	0.3123	0	0	0.9829	0	0.25641	0.00665	0.46221	0.06145	0.47685	0	0	0.65328	0	0.23555	0.50534	0.44377	0	0	0	0	0.80029	0	1.75237	0.52781	1.72053	0.05232	0	0	0.00442
k__Bacteria|p__Bacteroidetes|c__Bacteroidia|o__Bacteroidales|f__Odoribacteraceae|g__Butyricimonas	0.0822134	0.454451	0.893959	0.356895	0.0734375	0.125	0.1875	0.0182795	0.0307719	N <= Y	0.0250935	0.159091	0.751386	0.699113	k__Bacteria|p__Bacteroidetes|c__Bacteroidia|o__Bacteroidales|f__Odoribacteraceae|g__Butyricimonas	0	0	0.02637	0	0	0	0	0	0	0	0.00665	0	0.06145	0.03396	0	0	0.65328	0	0	0	0	0	0	0	0	0	0	0.58105	0	0	0	0	0	0
k__Bacteria|p__Bacteroidetes|c__Bacteroidia|o__Bacteroidales|f__Odoribacteraceae|g__Butyricimonas|s__Butyricimonas_synergistica	-0.0207102	0.850774	0.944601	0.862964	-0.00989583	0.075	0.0625	0.00136425	0.00289792	Y <= N	0.0022008	0.0681818	1.08691	0.960202	k__Bacteria|p__Bacteroidetes|c__Bacteroidia|o__Bacteroidales|f__Odoribacteraceae|g__Butyricimonas|s__Butyricimonas_synergistica	0	0	0.01608	0	0	0	0	0	0	0	0	0	0	0	0	0	0	0	0	0	0	0	0	0	0	0	0	0	0	0	0	0	0	0
k__Bacteria|p__Bacteroidetes|c__Bacteroidia|o__Bacteroidales|f__Odoribacteraceae|g__Butyricimonas|s__Butyricimonas_virosa	0.0817819	0.456831	0.893959	0.356895	0.0734375	0.125	0.1875	0.0169152	0.027874	N <= Y	0.0228927	0.159091	0.720593	0.699113	k__Bacteria|p__Bacteroidetes|c__Bacteroidia|o__Bacteroidales|f__Odoribacteraceae|g__Butyricimonas|s__Butyricimonas_virosa	0	0	0.01029	0	0	0	0	0	0	0	0.00665	0	0.06145	0.03396	0	0	0.65328	0	0	0	0	0	0	0	0	0	0	0.58105	0	0	0	0	0	0
k__Bacteria|p__Bacteroidetes|c__Bacteroidia|o__Bacteroidales|f__Odoribacteraceae|g__Odoribacter	0.0910474	0.407269	0.893959	0.27593	0.124479	0.425	0.479167	0.165234	0.302383	N <= Y	0.240042	0.454545	0.871863	0.699113	k__Bacteria|p__Bacteroidetes|c__Bacteroidia|o__Bacteroidales|f__Odoribacteraceae|g__Odoribacter	0.45463	0	0	0	0.3123	0	0	0.9829	0	0.25641	0	0.46221	0	0.44289	0	0	0	0	0.23555	0.50534	0.44377	0	0	0	0	0.80029	0	1.17132	0.52781	1.72053	0.05232	0	0	0.00442
k__Bacteria|p__Bacteroidetes|c__Bacteroidia|o__Bacteroidales|f__Odoribacteraceae|g__Odoribacter|s__Odoribacter_splanchnicus	0.0910474	0.407269	0.893959	0.27593	0.124479	0.425	0.479167	0.165234	0.302383	N <= Y	0.240042	0.454545	0.871863	0.699113	k__Bacteria|p__Bacteroidetes|c__Bacteroidia|o__Bacteroidales|f__Odoribacteraceae|g__Odoribacter|s__Odoribacter_splanchnicus	0.45463	0	0	0	0.3123	0	0	0.9829	0	0.25641	0	0.46221	0	0.44289	0	0	0	0	0.23555	0.50534	0.44377	0	0	0	0	0.80029	0	1.17132	0.52781	1.72053	0.05232	0	0	0.00442
k__Bacteria|p__Bacteroidetes|c__Bacteroidia|o__Bacteroidales|f__Porphyromonadaceae	0.00657165	0.952402	0.984705	0.994181	-0.00104167	0.125	0.125	0.00873675	0.0031825	Y <= N	0.00570716	0.125	-1.45694	0.994181	k__Bacteria|p__Bacteroidetes|c__Bacteroidia|o__Bacteroidales|f__Porphyromonadaceae	0	0	0	0	0	0	0	0.00051	0	0	0	0.24297	0	0	0.00911	0	0	0	0	0	0	0	0	0	0	0	0	0	0	0	0	0	0	0.08946
k__Bacteria|p__Bacteroidetes|c__Bacteroidia|o__Bacteroidales|f__Porphyromonadaceae|g__Porphyromonas	0.00657165	0.952402	0.984705	0.994181	-0.00104167	0.125	0.125	0.00873675	0.0031825	Y <= N	0.00570716	0.125	-1.45694	0.994181	k__Bacteria|p__Bacteroidetes|c__Bacteroidia|o__Bacteroidales|f__Porphyromonadaceae|g__Porphyromonas	0	0	0	0	0	0	0	0.00051	0	0	0	0.24297	0	0	0.00911	0	0	0	0	0	0	0	0	0	0	0	0	0	0	0	0	0	0	0.08946
k__Bacteria|p__Bacteroidetes|c__Bacteroidia|o__Bacteroidales|f__Porphyromonadaceae|g__Porphyromonas|s__Porphyromonas_asaccharolytica	0.0145245	0.895037	0.957992	0.878063	-0.00885417	0.075	0.0625	0.0001045	0.000806458	Y <= N	0.000487386	0.0681818	2.9481	0.960202	k__Bacteria|p__Bacteroidetes|c__Bacteroidia|o__Bacteroidales|f__Porphyromonadaceae|g__Porphyromonas|s__Porphyromonas_asaccharolytica	0	0	0	0	0	0	0	0.00051	0	0	0	0.00079	0	0	0	0	0	0	0	0	0	0	0	0	0	0	0	0	0	0	0	0	0	0.00288
k__Bacteria|p__Bacteroidetes|c__Bacteroidia|o__Bacteroidales|f__Porphyromonadaceae|g__Porphyromonas|s__Porphyromonas_endodontalis	0.0577557	0.599558	0.893959	0.373439	0.0208333	0	0.0208333	0	0.000346667	N <= Y	0.000189091	0.0113636	Inf	0.699113	k__Bacteria|p__Bacteroidetes|c__Bacteroidia|o__Bacteroidales|f__Porphyromonadaceae|g__Porphyromonas|s__Porphyromonas_endodontalis	0	0	0	0	0	0	0	0	0	0	0	0	0	0	0	0	0	0	0	0	0	0	0	0	0	0	0	0	0	0	0	0	0	0
k__Bacteria|p__Bacteroidetes|c__Bacteroidia|o__Bacteroidales|f__Porphyromonadaceae|g__Porphyromonas|s__Porphyromonas_gingivalis	0.104892	0.339388	0.893959	0.373439	0.0208333	0	0.0208333	0	7.64583e-05	N <= Y	4.17045e-05	0.0113636	Inf	0.699113	k__Bacteria|p__Bacteroidetes|c__Bacteroidia|o__Bacteroidales|f__Porphyromonadaceae|g__Porphyromonas|s__Porphyromonas_gingivalis	0	0	0	0	0	0	0	0	0	0	0	0	0	0	0	0	0	0	0	0	0	0	0	0	0	0	0	0	0	0	0	0	0	0
k__Bacteria|p__Bacteroidetes|c__Bacteroidia|o__Bacteroidales|f__Porphyromonadaceae|g__Porphyromonas|s__Porphyromonas_sp_HMSC065F10	-0.0100866	0.927001	0.9684	0.755902	-0.0197917	0.1	0.0833333	0.00851825	0.00172417	Y <= N	0.00481239	0.0909091	-2.30466	0.947821	k__Bacteria|p__Bacteroidetes|c__Bacteroidia|o__Bacteroidales|f__Porphyromonadaceae|g__Porphyromonas|s__Porphyromonas_sp_HMSC065F10	0	0	0	0	0	0	0	0	0	0	0	0.23762	0	0	0.00911	0	0	0	0	0	0	0	0	0	0	0	0	0	0	0	0	0	0	0.08658
k__Bacteria|p__Bacteroidetes|c__Bacteroidia|o__Bacteroidales|f__Porphyromonadaceae|g__Porphyromonas|s__Porphyromonas_uenonis	0.126266	0.249528	0.893959	0.416433	0.0369792	0.025	0.0625	0.000114	0.00022875	N <= Y	0.000176591	0.0454545	1.00474	0.701015	k__Bacteria|p__Bacteroidetes|c__Bacteroidia|o__Bacteroidales|f__Porphyromonadaceae|g__Porphyromonas|s__Porphyromonas_uenonis	0	0	0	0	0	0	0	0	0	0	0	0.00456	0	0	0	0	0	0	0	0	0	0	0	0	0	0	0	0	0	0	0	0	0	0
k__Bacteria|p__Bacteroidetes|c__Bacteroidia|o__Bacteroidales|f__Prevotellaceae	-0.0196132	0.858594	0.947087	0.531638	-0.0697917	0.45	0.375	1.27674	2.44822	Y <= N	1.91573	0.409091	0.939266	0.798704	k__Bacteria|p__Bacteroidetes|c__Bacteroidia|o__Bacteroidales|f__Prevotellaceae	0	0	0	0	0.22935	0	0	0.23971	0	0	0	0.15293	12.8932	0.98504	1.88434	0	0.0065	0	0.03279	0	0.29714	0	0.64034	0	0	0.20185	0	0	0.37905	4.76883	0	0	15.277	0.52613
k__Bacteria|p__Bacteroidetes|c__Bacteroidia|o__Bacteroidales|f__Prevotellaceae|g__Alloprevotella	0.0548586	0.61802	0.893959	0.660067	0.0177083	0.025	0.0416667	0.00014175	0.00122229	N <= Y	0.000731136	0.0340909	3.10817	0.899076	k__Bacteria|p__Bacteroidetes|c__Bacteroidia|o__Bacteroidales|f__Prevotellaceae|g__Alloprevotella	0	0	0	0	0	0	0	0.00567	0	0	0	0	0	0	0	0	0	0	0.03175	0	0	0	0	0	0	0	0	0	0	0	0	0	0	0
k__Bacteria|p__Bacteroidetes|c__Bacteroidia|o__Bacteroidales|f__Prevotellaceae|g__Alloprevotella|s__Alloprevotella_tannerae	0.0548586	0.61802	0.893959	0.660067	0.0177083	0.025	0.0416667	0.00014175	0.00122229	N <= Y	0.000731136	0.0340909	3.10817	0.899076	k__Bacteria|p__Bacteroidetes|c__Bacteroidia|o__Bacteroidales|f__Prevotellaceae|g__Alloprevotella|s__Alloprevotella_tannerae	0	0	0	0	0	0	0	0.00567	0	0	0	0	0	0	0	0	0	0	0.03175	0	0	0	0	0	0	0	0	0	0	0	0	0	0	0
k__Bacteria|p__Bacteroidetes|c__Bacteroidia|o__Bacteroidales|f__Prevotellaceae|g__Paraprevotella	-0.130936	0.232304	0.893959	0.168066	-0.090625	0.15	0.0625	0.0591732	0.0238871	Y <= N	0.0399263	0.102273	-1.30871	0.699113	k__Bacteria|p__Bacteroidetes|c__Bacteroidia|o__Bacteroidales|f__Prevotellaceae|g__Paraprevotella	0	0	0	0	0	0	0	0	0	0	0	0	0	0.98463	0	0	0	0	0	0	0.29714	0	0.64034	0	0	0.12891	0	0	0.37905	0.04393	0	0	0	0
k__Bacteria|p__Bacteroidetes|c__Bacteroidia|o__Bacteroidales|f__Prevotellaceae|g__Paraprevotella|s__Paraprevotella_clara	-0.16651	0.127742	0.893959	0.070858	-0.1125	0.15	0.0416667	0.0199865	0.00100229	Y <= N	0.00963148	0.0909091	-4.31765	0.699113	k__Bacteria|p__Bacteroidetes|c__Bacteroidia|o__Bacteroidales|f__Prevotellaceae|g__Paraprevotella|s__Paraprevotella_clara	0	0	0	0	0	0	0	0	0	0	0	0	0	0	0	0	0	0	0	0	0.07901	0	0.22307	0	0	0.00586	0	0	0.13707	0.00679	0	0	0	0
k__Bacteria|p__Bacteroidetes|c__Bacteroidia|o__Bacteroidales|f__Prevotellaceae|g__Paraprevotella|s__Paraprevotella_xylaniphila	-0.130936	0.232304	0.893959	0.168066	-0.090625	0.15	0.0625	0.0391865	0.0228846	Y <= N	0.0302945	0.102273	-0.775981	0.699113	k__Bacteria|p__Bacteroidetes|c__Bacteroidia|o__Bacteroidales|f__Prevotellaceae|g__Paraprevotella|s__Paraprevotella_xylaniphila	0	0	0	0	0	0	0	0	0	0	0	0	0	0.98463	0	0	0	0	0	0	0.21813	0	0.41727	0	0	0.12305	0	0	0.24198	0.03713	0	0	0	0
k__Bacteria|p__Bacteroidetes|c__Bacteroidia|o__Bacteroidales|f__Prevotellaceae|g__Prevotella	0.0833137	0.448415	0.893959	0.80036	0.0276042	0.35	0.375	1.21743	2.42311	N <= Y	1.87507	0.363636	0.993025	0.960202	k__Bacteria|p__Bacteroidetes|c__Bacteroidia|o__Bacteroidales|f__Prevotellaceae|g__Prevotella	0	0	0	0	0.22935	0	0	0.23403	0	0	0	0.15293	12.8932	0.00041	1.88434	0	0.0065	0	0.00103	0	0	0	0	0	0	0.07293	0	0	0	4.7249	0	0	15.277	0.52613
k__Bacteria|p__Bacteroidetes|c__Bacteroidia|o__Bacteroidales|f__Prevotellaceae|g__Prevotella|s__Prevotella_bivia	-0.0889333	0.418291	0.893959	0.471154	-0.0364583	0.075	0.0416667	0.0138327	7.25e-05	Y <= N	0.00632716	0.0568182	-7.57589	0.748084	k__Bacteria|p__Bacteroidetes|c__Bacteroidia|o__Bacteroidales|f__Prevotellaceae|g__Prevotella|s__Prevotella_bivia	0	0	0	0	0	0	0	0	0	0	0	0.04602	0	0	0	0	0	0	0	0	0	0	0	0	0	0	0	0	0	0	0	0	0	0.48353
k__Bacteria|p__Bacteroidetes|c__Bacteroidia|o__Bacteroidales|f__Prevotellaceae|g__Prevotella|s__Prevotella_buccae	-0.000952458	0.993097	0.997143	0.896694	-0.0046875	0.025	0.0208333	0.00585075	0.000756458	Y <= N	0.00307205	0.0227273	-2.95129	0.960202	k__Bacteria|p__Bacteroidetes|c__Bacteroidia|o__Bacteroidales|f__Prevotellaceae|g__Prevotella|s__Prevotella_buccae	0	0	0	0	0	0	0	0.23403	0	0	0	0	0	0	0	0	0	0	0	0	0	0	0	0	0	0	0	0	0	0	0	0	0	0
k__Bacteria|p__Bacteroidetes|c__Bacteroidia|o__Bacteroidales|f__Prevotellaceae|g__Prevotella|s__Prevotella_buccalis	0.103275	0.346928	0.893959	0.755232	0.021875	0.1	0.125	0.00176475	0.00300687	N <= Y	0.00244227	0.113636	0.768801	0.947821	k__Bacteria|p__Bacteroidetes|c__Bacteroidia|o__Bacteroidales|f__Prevotellaceae|g__Prevotella|s__Prevotella_buccalis	0	0	0	0	0	0	0	0	0	0	0	0.02063	0	0	0	0	0.0065	0	0	0	0	0	0	0	0	0	0	0	0	0	0	0	0	0.04261
k__Bacteria|p__Bacteroidetes|c__Bacteroidia|o__Bacteroidales|f__Prevotellaceae|g__Prevotella|s__Prevotella_colorans	0.0276058	0.801975	0.932394	0.896694	-0.0046875	0.025	0.0208333	5.55e-05	4.10417e-05	Y <= N	4.76136e-05	0.0227273	-0.435398	0.960202	k__Bacteria|p__Bacteroidetes|c__Bacteroidia|o__Bacteroidales|f__Prevotellaceae|g__Prevotella|s__Prevotella_colorans	0	0	0	0	0	0	0	0	0	0	0	0	0	0	0	0	0	0	0	0	0	0	0	0	0	0	0	0	0	0	0	0	0	0
k__Bacteria|p__Bacteroidetes|c__Bacteroidia|o__Bacteroidales|f__Prevotellaceae|g__Prevotella|s__Prevotella_copri	0.0755049	0.492212	0.893959	0.736011	0.0255208	0.125	0.145833	1.19063	1.83065	N <= Y	1.53973	0.136364	0.620625	0.946073	k__Bacteria|p__Bacteroidetes|c__Bacteroidia|o__Bacteroidales|f__Prevotellaceae|g__Prevotella|s__Prevotella_copri	0	0	0	0	0	0	0	0	0	0	0	0	0	0	1.86839	0	0	0	0	0	0	0	0	0	0	0	0	0	0	4.67085	0	0	15.277	0
k__Bacteria|p__Bacteroidetes|c__Bacteroidia|o__Bacteroidales|f__Prevotellaceae|g__Prevotella|s__Prevotella_corporis	-0.0726859	0.508559	0.893959	0.28344	-0.025	0.025	0	0.00050375	0	Y <= N	0.000228977	0.0113636	#NAME?	0.699113	k__Bacteria|p__Bacteroidetes|c__Bacteroidia|o__Bacteroidales|f__Prevotellaceae|g__Prevotella|s__Prevotella_corporis	0	0	0	0	0	0	0	0	0	0	0	0.02015	0	0	0	0	0	0	0	0	0	0	0	0	0	0	0	0	0	0	0	0	0	0
k__Bacteria|p__Bacteroidetes|c__Bacteroidia|o__Bacteroidales|f__Prevotellaceae|g__Prevotella|s__Prevotella_disiens	-0.0677519	0.537827	0.893959	0.463538	-0.0291667	0.05	0.0208333	0.000537	4.47917e-05	Y <= N	0.000268523	0.0340909	-3.58362	0.747747	k__Bacteria|p__Bacteroidetes|c__Bacteroidia|o__Bacteroidales|f__Prevotellaceae|g__Prevotella|s__Prevotella_disiens	0	0	0	0	0	0	0	0	0	0	0	0.01992	0	0	0	0	0	0	0	0	0	0	0	0	0	0	0	0	0	0	0	0	0	0
k__Bacteria|p__Bacteroidetes|c__Bacteroidia|o__Bacteroidales|f__Prevotellaceae|g__Prevotella|s__Prevotella_histicola	-0.114968	0.294758	0.893959	0.28344	-0.025	0.025	0	0.00121625	0	Y <= N	0.000552841	0.0113636	#NAME?	0.699113	k__Bacteria|p__Bacteroidetes|c__Bacteroidia|o__Bacteroidales|f__Prevotellaceae|g__Prevotella|s__Prevotella_histicola	0	0	0	0	0	0	0	0	0	0	0	0	0	0	0	0	0	0	0	0	0	0	0	0	0	0.04865	0	0	0	0	0	0	0	0
k__Bacteria|p__Bacteroidetes|c__Bacteroidia|o__Bacteroidales|f__Prevotellaceae|g__Prevotella|s__Prevotella_jejuni	-0.114968	0.294758	0.893959	0.28344	-0.025	0.025	0	0.00060725	0	Y <= N	0.000276023	0.0113636	#NAME?	0.699113	k__Bacteria|p__Bacteroidetes|c__Bacteroidia|o__Bacteroidales|f__Prevotellaceae|g__Prevotella|s__Prevotella_jejuni	0	0	0	0	0	0	0	0	0	0	0	0	0	0	0	0	0	0	0	0	0	0	0	0	0	0.02429	0	0	0	0	0	0	0	0
k__Bacteria|p__Bacteroidetes|c__Bacteroidia|o__Bacteroidales|f__Prevotellaceae|g__Prevotella|s__Prevotella_nigrescens	0.128634	0.240687	0.893959	0.373439	0.0208333	0	0.0208333	0	0.000322083	N <= Y	0.000175682	0.0113636	Inf	0.699113	k__Bacteria|p__Bacteroidetes|c__Bacteroidia|o__Bacteroidales|f__Prevotellaceae|g__Prevotella|s__Prevotella_nigrescens	0	0	0	0	0	0	0	0	0	0	0	0	0	0	0	0	0	0	0	0	0	0	0	0	0	0	0	0	0	0	0	0	0	0
k__Bacteria|p__Bacteroidetes|c__Bacteroidia|o__Bacteroidales|f__Prevotellaceae|g__Prevotella|s__Prevotella_oris	0.0927122	0.39871	0.893959	0.373439	0.0208333	0	0.0208333	0	2.14583e-05	N <= Y	1.17045e-05	0.0113636	Inf	0.699113	k__Bacteria|p__Bacteroidetes|c__Bacteroidia|o__Bacteroidales|f__Prevotellaceae|g__Prevotella|s__Prevotella_oris	0	0	0	0	0	0	0	0	0	0	0	0	0	0	0	0	0	0	0.00103	0	0	0	0	0	0	0	0	0	0	0	0	0	0	0
k__Bacteria|p__Bacteroidetes|c__Bacteroidia|o__Bacteroidales|f__Prevotellaceae|g__Prevotella|s__Prevotella_sp_AM42_24	-0.0361724	0.74241	0.893959	NaN	0	0	0	0	0	N <=> Y	0	0	NaN	NaN	k__Bacteria|p__Bacteroidetes|c__Bacteroidia|o__Bacteroidales|f__Prevotellaceae|g__Prevotella|s__Prevotella_sp_AM42_24	0	0	0	0	0	0	0	0	0	0	0	0	0	0	0	0	0	0	0	0	0	0	0	0	0	0	0	0	0	0	0	0	0	0
k__Bacteria|p__Bacteroidetes|c__Bacteroidia|o__Bacteroidales|f__Prevotellaceae|g__Prevotella|s__Prevotella_sp_CAG_1031	0.0771307	0.482912	0.893959	0.373439	0.0208333	0	0.0208333	0	0.00477813	N <= Y	0.00260625	0.0113636	Inf	0.699113	k__Bacteria|p__Bacteroidetes|c__Bacteroidia|o__Bacteroidales|f__Prevotellaceae|g__Prevotella|s__Prevotella_sp_CAG_1031	0	0	0	0	0.22935	0	0	0	0	0	0	0	0	0	0	0	0	0	0	0	0	0	0	0	0	0	0	0	0	0	0	0	0	0
k__Bacteria|p__Bacteroidetes|c__Bacteroidia|o__Bacteroidales|f__Prevotellaceae|g__Prevotella|s__Prevotella_sp_CAG_1092	0.126532	0.248525	0.893959	0.373439	0.0208333	0	0.0208333	0	0.0825302	N <= Y	0.0450165	0.0113636	Inf	0.699113	k__Bacteria|p__Bacteroidetes|c__Bacteroidia|o__Bacteroidales|f__Prevotellaceae|g__Prevotella|s__Prevotella_sp_CAG_1092	0	0	0	0	0	0	0	0	0	0	0	0	3.96145	0	0	0	0	0	0	0	0	0	0	0	0	0	0	0	0	0	0	0	0	0
k__Bacteria|p__Bacteroidetes|c__Bacteroidia|o__Bacteroidales|f__Prevotellaceae|g__Prevotella|s__Prevotella_sp_CAG_1185	0.0743836	0.498681	0.893959	0.373439	0.0208333	0	0.0208333	0	8.54167e-06	N <= Y	4.65909e-06	0.0113636	Inf	0.699113	k__Bacteria|p__Bacteroidetes|c__Bacteroidia|o__Bacteroidales|f__Prevotellaceae|g__Prevotella|s__Prevotella_sp_CAG_1185	0	0	0	0	0	0	0	0	0	0	0	0	0	0.00041	0	0	0	0	0	0	0	0	0	0	0	0	0	0	0	0	0	0	0	0
k__Bacteria|p__Bacteroidetes|c__Bacteroidia|o__Bacteroidales|f__Prevotellaceae|g__Prevotella|s__Prevotella_sp_CAG_279	-0.0361724	0.74241	0.893959	NaN	0	0	0	0	0	N <=> Y	0	0	NaN	NaN	k__Bacteria|p__Bacteroidetes|c__Bacteroidia|o__Bacteroidales|f__Prevotellaceae|g__Prevotella|s__Prevotella_sp_CAG_279	0	0	0	0	0	0	0	0	0	0	0	0	0	0	0	0	0	0	0	0	0	0	0	0	0	0	0	0	0	0	0	0	0	0
k__Bacteria|p__Bacteroidetes|c__Bacteroidia|o__Bacteroidales|f__Prevotellaceae|g__Prevotella|s__Prevotella_sp_CAG_520	0.126532	0.248525	0.893959	0.373439	0.0208333	0	0.0208333	0	0.180265	N <= Y	0.0983263	0.0113636	Inf	0.699113	k__Bacteria|p__Bacteroidetes|c__Bacteroidia|o__Bacteroidales|f__Prevotellaceae|g__Prevotella|s__Prevotella_sp_CAG_520	0	0	0	0	0	0	0	0	0	0	0	0	8.65271	0	0	0	0	0	0	0	0	0	0	0	0	0	0	0	0	0	0	0	0	0
k__Bacteria|p__Bacteroidetes|c__Bacteroidia|o__Bacteroidales|f__Prevotellaceae|g__Prevotella|s__Prevotella_sp_CAG_5226	-0.0361724	0.74241	0.893959	NaN	0	0	0	0	0	N <=> Y	0	0	NaN	NaN	k__Bacteria|p__Bacteroidetes|c__Bacteroidia|o__Bacteroidales|f__Prevotellaceae|g__Prevotella|s__Prevotella_sp_CAG_5226	0	0	0	0	0	0	0	0	0	0	0	0	0	0	0	0	0	0	0	0	0	0	0	0	0	0	0	0	0	0	0	0	0	0
k__Bacteria|p__Bacteroidetes|c__Bacteroidia|o__Bacteroidales|f__Prevotellaceae|g__Prevotella|s__Prevotella_sp_CAG_891	0.112427	0.305633	0.893959	0.373439	0.0208333	0	0.0208333	0	0.00112604	N <= Y	0.000614205	0.0113636	Inf	0.699113	k__Bacteria|p__Bacteroidetes|c__Bacteroidia|o__Bacteroidales|f__Prevotellaceae|g__Prevotella|s__Prevotella_sp_CAG_891	0	0	0	0	0	0	0	0	0	0	0	0	0	0	0	0	0	0	0	0	0	0	0	0	0	0	0	0	0	0.05405	0	0	0	0
k__Bacteria|p__Bacteroidetes|c__Bacteroidia|o__Bacteroidales|f__Prevotellaceae|g__Prevotella|s__Prevotella_stercorea	0.178103	0.102936	0.893959	0.112735	0.0625	0	0.0625	0	0.31844	N <= Y	0.173694	0.0340909	Inf	0.699113	k__Bacteria|p__Bacteroidetes|c__Bacteroidia|o__Bacteroidales|f__Prevotellaceae|g__Prevotella|s__Prevotella_stercorea	0	0	0	0	0	0	0	0	0	0	0	0	0.27906	0	0	0	0	0	0	0	0	0	0	0	0	0	0	0	0	0	0	0	0	0
k__Bacteria|p__Bacteroidetes|c__Bacteroidia|o__Bacteroidales|f__Prevotellaceae|g__Prevotella|s__Prevotella_timonensis	-0.113388	0.30149	0.893959	0.194025	-0.0854167	0.15	0.0625	0.0024265	0.00105167	Y <= N	0.00167659	0.102273	-1.2062	0.699113	k__Bacteria|p__Bacteroidetes|c__Bacteroidia|o__Bacteroidales|f__Prevotellaceae|g__Prevotella|s__Prevotella_timonensis	0	0	0	0	0	0	0	0	0	0	0	0.04621	0	0	0.01595	0	0	0	0	0	0	0	0	0	0	0	0	0	0	0	0	0	0	0
k__Bacteria|p__Bacteroidetes|c__Bacteroidia|o__Bacteroidales|f__Rikenellaceae	0.122228	0.265112	0.893959	0.171112	0.169792	0.725	0.833333	2.97738	3.86066	N <= Y	3.45917	0.784091	0.374803	0.699113	k__Bacteria|p__Bacteroidetes|c__Bacteroidia|o__Bacteroidales|f__Rikenellaceae	0.4082	0.11721	4.72847	5.85968	2.45395	0	2.38381	9.12663	6.3577	2.00157	0.00757	0	0.0451	4.4394	0	0	11.7609	0	0.5631	2.6774	3.4057	3.55655	0.49771	0	8.12998	7.37485	8.19563	7.42593	6.80657	21.3161	5.38588	2.23915	9.03511	0.06272
k__Bacteria|p__Bacteroidetes|c__Bacteroidia|o__Bacteroidales|f__Rikenellaceae|g__Alistipes	0.122228	0.265112	0.893959	0.171112	0.169792	0.725	0.833333	2.97738	3.86066	N <= Y	3.45917	0.784091	0.374803	0.699113	k__Bacteria|p__Bacteroidetes|c__Bacteroidia|o__Bacteroidales|f__Rikenellaceae|g__Alistipes	0.4082	0.11721	4.72847	5.85968	2.45395	0	2.38381	9.12663	6.3577	2.00157	0.00757	0	0.0451	4.4394	0	0	11.7609	0	0.5631	2.6774	3.4057	3.55655	0.49771	0	8.12998	7.37485	8.19563	7.42593	6.80657	21.3161	5.38588	2.23915	9.03511	0.06272
k__Bacteria|p__Bacteroidetes|c__Bacteroidia|o__Bacteroidales|f__Rikenellaceae|g__Alistipes|s__Alistipes_finegoldii	0.23265	0.0321399	0.893959	0.0124079	0.307292	0.6	0.791667	1.01879	1.5078	N < Y	1.28552	0.704545	0.56558	0.450975	k__Bacteria|p__Bacteroidetes|c__Bacteroidia|o__Bacteroidales|f__Rikenellaceae|g__Alistipes|s__Alistipes_finegoldii	0.40644	0	0.8042	5.85968	0.19801	0	2.38381	0.15683	0	0.09689	0	0	0.03053	0.79784	0	0	2.23546	0	0.51994	0	0.0735	0.9146	0.47178	0	3.7013	0.57747	2.60212	2.78434	2.29225	0.7326	0.75045	2.21263	5.83054	0.06272
k__Bacteria|p__Bacteroidetes|c__Bacteroidia|o__Bacteroidales|f__Rikenellaceae|g__Alistipes|s__Alistipes_indistinctus	0.0494571	0.653074	0.893959	0.847551	0.0197917	0.3	0.291667	0.0225183	0.12188	N <= Y	0.0767158	0.295455	2.4363	0.960202	k__Bacteria|p__Bacteroidetes|c__Bacteroidia|o__Bacteroidales|f__Rikenellaceae|g__Alistipes|s__Alistipes_indistinctus	0	0.11721	0	0	0.0499	0	0	0	0.00241	0	0	0	0	0.01212	0	0	0.01122	0	0	0	0	0	0	0	0.1118	0.02394	0	0	0.06276	2.61774	0	0	0	0
k__Bacteria|p__Bacteroidetes|c__Bacteroidia|o__Bacteroidales|f__Rikenellaceae|g__Alistipes|s__Alistipes_inops	0.141151	0.197556	0.893959	0.112735	0.0625	0	0.0625	0	0.208901	N <= Y	0.113946	0.0340909	Inf	0.699113	k__Bacteria|p__Bacteroidetes|c__Bacteroidia|o__Bacteroidales|f__Rikenellaceae|g__Alistipes|s__Alistipes_inops	0	0	0	0	0	0	0	0	0	0	0	0	0	0	0	0	0	0	0	0	0	0	0	0	0	0	0	0	0	0	0	0	0	0
k__Bacteria|p__Bacteroidetes|c__Bacteroidia|o__Bacteroidales|f__Rikenellaceae|g__Alistipes|s__Alistipes_onderdonkii	0.187999	0.0848891	0.893959	0.112735	0.0625	0	0.0625	0	0.00404104	N <= Y	0.0022042	0.0340909	Inf	0.699113	k__Bacteria|p__Bacteroidetes|c__Bacteroidia|o__Bacteroidales|f__Rikenellaceae|g__Alistipes|s__Alistipes_onderdonkii	0	0	0	0	0.01421	0	0	0	0	0	0	0	0	0	0	0	0	0	0	0	0	0	0	0	0	0	0	0	0	0.17497	0	0	0	0
k__Bacteria|p__Bacteroidetes|c__Bacteroidia|o__Bacteroidales|f__Rikenellaceae|g__Alistipes|s__Alistipes_putredinis	0.000525433	0.996192	0.99732	0.985836	0.00260417	0.525	0.520833	1.85939	1.94574	N <= Y	1.90649	0.522727	0.0654928	0.994181	k__Bacteria|p__Bacteroidetes|c__Bacteroidia|o__Bacteroidales|f__Rikenellaceae|g__Alistipes|s__Alistipes_putredinis	0.00176	0	3.92427	0	2.08174	0	0	8.31049	6.24121	1.84834	0	0	0	3.32178	0	0	9.51425	0	0	2.6774	3.27499	2.64195	0	0	4.31687	5.26995	5.42079	4.21627	4.45157	17.0756	4.25696	0	3.20457	0
k__Bacteria|p__Bacteroidetes|c__Bacteroidia|o__Bacteroidales|f__Rikenellaceae|g__Alistipes|s__Alistipes_shahii	0.0795432	0.469286	0.893959	0.464439	0.078125	0.325	0.375	0.072998	0.072296	N <= Y	0.0726151	0.352273	-0.0139403	0.747747	k__Bacteria|p__Bacteroidetes|c__Bacteroidia|o__Bacteroidales|f__Rikenellaceae|g__Alistipes|s__Alistipes_shahii	0	0	0	0	0.11009	0	0	0.65931	0.11407	0.05633	0.00757	0	0.01457	0.30766	0	0	0	0	0.04316	0	0.0572	0	0.02593	0	0	1.50349	0.17272	0.42531	0	0.71524	0.37847	0.02651	0	0
k__Bacteria|p__Bacteroidetes|c__Bacteroidia|o__Bacteroidales|f__Rikenellaceae|g__Alistipes|s__Alistipes_timonensis	-0.0721681	0.511591	0.893959	0.28344	-0.025	0.025	0	0.0036835	0	Y <= N	0.00167432	0.0113636	#NAME?	0.699113	k__Bacteria|p__Bacteroidetes|c__Bacteroidia|o__Bacteroidales|f__Rikenellaceae|g__Alistipes|s__Alistipes_timonensis	0	0	0	0	0	0	0	0	0	0	0	0	0	0	0	0	0	0	0	0	0	0	0	0	0	0	0	0	0	0	0	0	0	0
k__Bacteria|p__Bacteroidetes|c__Bacteroidia|o__Bacteroidales|f__Tannerellaceae	-0.135658	0.215747	0.893959	0.141641	-0.182292	0.85	0.729167	1.76949	1.25547	Y <= N	1.48912	0.784091	-0.495111	0.699113	k__Bacteria|p__Bacteroidetes|c__Bacteroidia|o__Bacteroidales|f__Tannerellaceae	1.06319	2.44432	5.0614	1.13823	0	0	2.08003	1.17589	1.01751	0.70519	1.00291	8.91015	1.35939	3.25229	0	0.67203	5.16487	0	0.29552	0.76968	1.42103	0.18593	1.2821	0	0	3.9671	2.18182	2.69967	3.81648	4.04919	1.86516	0	0	1.9524
k__Bacteria|p__Bacteroidetes|c__Bacteroidia|o__Bacteroidales|f__Tannerellaceae|g__Parabacteroides	-0.139445	0.203085	0.893959	0.134921	-0.185417	0.85	0.729167	1.76949	1.2478	Y <= N	1.48493	0.784091	-0.503947	0.699113	k__Bacteria|p__Bacteroidetes|c__Bacteroidia|o__Bacteroidales|f__Tannerellaceae|g__Parabacteroides	1.06319	2.44432	5.0614	1.13823	0	0	2.08003	1.17589	1.01751	0.70519	1.00291	8.91015	1.35939	3.25229	0	0.67203	5.16487	0	0.29552	0.76968	1.42103	0.18593	1.2821	0	0	3.9671	2.18182	2.69967	3.81648	4.04919	1.86516	0	0	1.9524
k__Bacteria|p__Bacteroidetes|c__Bacteroidia|o__Bacteroidales|f__Tannerellaceae|g__Parabacteroides|s__Parabacteroides_distasonis	-0.102259	0.351718	0.893959	0.16515	-0.171875	0.8	0.729167	1.15504	0.748419	Y <= N	0.933247	0.761364	-0.626026	0.699113	k__Bacteria|p__Bacteroidetes|c__Bacteroidia|o__Bacteroidales|f__Tannerellaceae|g__Parabacteroides|s__Parabacteroides_distasonis	1.06319	2.44432	0.58788	1.13823	0	0	0	0.679	0.36228	0.45305	0.30003	6.21559	0.31647	0.29176	0	0.40153	3.59142	0	0.29552	0.76968	0.72611	0.18593	1.2821	0	0	1.16697	0.27274	1.12906	1.82618	1.01348	1.86516	0	0	1.9524
k__Bacteria|p__Bacteroidetes|c__Bacteroidia|o__Bacteroidales|f__Tannerellaceae|g__Parabacteroides|s__Parabacteroides_goldsteinii	0.0332996	0.762236	0.897184	0.743702	0.0229167	0.1	0.125	0.0485242	0.0300417	N <= Y	0.0384428	0.113636	-0.691741	0.946073	k__Bacteria|p__Bacteroidetes|c__Bacteroidia|o__Bacteroidales|f__Tannerellaceae|g__Parabacteroides|s__Parabacteroides_goldsteinii	0	0	0.03145	0	0	0	0	0	0	0	0	0	0.04473	0.02532	0	0	1.57344	0	0	0	0	0	0	0	0	0.28474	0.06703	0	0	0.03989	0	0	0	0
k__Bacteria|p__Bacteroidetes|c__Bacteroidia|o__Bacteroidales|f__Tannerellaceae|g__Parabacteroides|s__Parabacteroides_gordonii	0.0236081	0.830186	0.944601	0.679486	0.0166667	0.025	0.0416667	0.000732	0.0124871	N <= Y	0.00714386	0.0340909	4.09245	0.914693	k__Bacteria|p__Bacteroidetes|c__Bacteroidia|o__Bacteroidales|f__Tannerellaceae|g__Parabacteroides|s__Parabacteroides_gordonii	0	0	0	0	0	0	0	0	0	0	0	0	0	0	0	0	0	0	0	0	0	0	0	0	0	0	0	0.00786	0	0	0	0	0	0
k__Bacteria|p__Bacteroidetes|c__Bacteroidia|o__Bacteroidales|f__Tannerellaceae|g__Parabacteroides|s__Parabacteroides_johnsonii	-0.0109094	0.921064	0.965662	0.69912	0.015625	0.025	0.0416667	0.0520007	0.0283531	N <= Y	0.039102	0.0340909	-0.875025	0.924124	k__Bacteria|p__Bacteroidetes|c__Bacteroidia|o__Bacteroidales|f__Tannerellaceae|g__Parabacteroides|s__Parabacteroides_johnsonii	0	0	0	0	0	0	2.08003	0	0	0	0	0	0	0.06683	0	0	0	0	0	0	0	0	0	0	0	0	0	0	0	0	0	0	0	0
k__Bacteria|p__Bacteroidetes|c__Bacteroidia|o__Bacteroidales|f__Tannerellaceae|g__Parabacteroides|s__Parabacteroides_merdae	0.0152346	0.889936	0.957992	0.767418	0.03125	0.3	0.354167	0.513194	0.428502	N <= Y	0.466998	0.329545	-0.260205	0.957785	k__Bacteria|p__Bacteroidetes|c__Bacteroidia|o__Bacteroidales|f__Tannerellaceae|g__Parabacteroides|s__Parabacteroides_merdae	0	0	4.44208	0	0	0	0	0.49689	0.65523	0.25214	0.70287	2.69456	0.99819	2.86838	0	0.2705	0	0	0	0	0.69491	0	0	0	0	2.51539	1.84206	1.56276	1.9903	2.99582	0	0	0	0
k__Bacteria|p__Bacteroidetes|c__Bacteroidia|o__Bacteroidales|f__Tannerellaceae|g__Parabacteroides|s__Parabacteroides_sp_CAG_409	-0.0361724	0.74241	0.893959	NaN	0	0	0	0	0	N <=> Y	0	0	NaN	NaN	k__Bacteria|p__Bacteroidetes|c__Bacteroidia|o__Bacteroidales|f__Tannerellaceae|g__Parabacteroides|s__Parabacteroides_sp_CAG_409	0	0	0	0	0	0	0	0	0	0	0	0	0	0	0	0	0	0	0	0	0	0	0	0	0	0	0	0	0	0	0	0	0	0
k__Bacteria|p__Bacteroidetes|c__Bacteroidia|o__Bacteroidales|f__Tannerellaceae|g__Tannerella	0.184075	0.0917186	0.893959	0.199786	0.0416667	0	0.0416667	0	0.00766604	N <= Y	0.00418148	0.0227273	Inf	0.699113	k__Bacteria|p__Bacteroidetes|c__Bacteroidia|o__Bacteroidales|f__Tannerellaceae|g__Tannerella	0	0	0	0	0	0	0	0	0	0	0	0	0	0	0	0	0	0	0	0	0	0	0	0	0	0	0	0	0	0	0	0	0	0
k__Bacteria|p__Bacteroidetes|c__Bacteroidia|o__Bacteroidales|f__Tannerellaceae|g__Tannerella|s__Tannerella_forsythia	0.184075	0.0917186	0.893959	0.199786	0.0416667	0	0.0416667	0	0.00766604	N <= Y	0.00418148	0.0227273	Inf	0.699113	k__Bacteria|p__Bacteroidetes|c__Bacteroidia|o__Bacteroidales|f__Tannerellaceae|g__Tannerella|s__Tannerella_forsythia	0	0	0	0	0	0	0	0	0	0	0	0	0	0	0	0	0	0	0	0	0	0	0	0	0	0	0	0	0	0	0	0	0	0
k__Bacteria|p__Bacteroidetes|c__Sphingobacteriia	0.0548867	0.61784	0.893959	0.373439	0.0208333	0	0.0208333	0	4.33333e-05	N <= Y	2.36364e-05	0.0113636	Inf	0.699113	k__Bacteria|p__Bacteroidetes|c__Sphingobacteriia	0	0	0	0.00208	0	0	0	0	0	0	0	0	0	0	0	0	0	0	0	0	0	0	0	0	0	0	0	0	0	0	0	0	0	0
k__Bacteria|p__Bacteroidetes|c__Sphingobacteriia|o__Sphingobacteriales	0.0548867	0.61784	0.893959	0.373439	0.0208333	0	0.0208333	0	4.33333e-05	N <= Y	2.36364e-05	0.0113636	Inf	0.699113	k__Bacteria|p__Bacteroidetes|c__Sphingobacteriia|o__Sphingobacteriales	0	0	0	0.00208	0	0	0	0	0	0	0	0	0	0	0	0	0	0	0	0	0	0	0	0	0	0	0	0	0	0	0	0	0	0
k__Bacteria|p__Bacteroidetes|c__Sphingobacteriia|o__Sphingobacteriales|f__Sphingobacteriaceae	0.0548867	0.61784	0.893959	0.373439	0.0208333	0	0.0208333	0	4.33333e-05	N <= Y	2.36364e-05	0.0113636	Inf	0.699113	k__Bacteria|p__Bacteroidetes|c__Sphingobacteriia|o__Sphingobacteriales|f__Sphingobacteriaceae	0	0	0	0.00208	0	0	0	0	0	0	0	0	0	0	0	0	0	0	0	0	0	0	0	0	0	0	0	0	0	0	0	0	0	0
k__Bacteria|p__Bacteroidetes|c__Sphingobacteriia|o__Sphingobacteriales|f__Sphingobacteriaceae|g__Sphingobacterium	0.0548867	0.61784	0.893959	0.373439	0.0208333	0	0.0208333	0	4.33333e-05	N <= Y	2.36364e-05	0.0113636	Inf	0.699113	k__Bacteria|p__Bacteroidetes|c__Sphingobacteriia|o__Sphingobacteriales|f__Sphingobacteriaceae|g__Sphingobacterium	0	0	0	0.00208	0	0	0	0	0	0	0	0	0	0	0	0	0	0	0	0	0	0	0	0	0	0	0	0	0	0	0	0	0	0
k__Bacteria|p__Bacteroidetes|c__Sphingobacteriia|o__Sphingobacteriales|f__Sphingobacteriaceae|g__Sphingobacterium|s__Sphingobacterium_mizutaii	0.0548867	0.61784	0.893959	0.373439	0.0208333	0	0.0208333	0	4.33333e-05	N <= Y	2.36364e-05	0.0113636	Inf	0.699113	k__Bacteria|p__Bacteroidetes|c__Sphingobacteriia|o__Sphingobacteriales|f__Sphingobacteriaceae|g__Sphingobacterium|s__Sphingobacterium_mizutaii	0	0	0	0.00208	0	0	0	0	0	0	0	0	0	0	0	0	0	0	0	0	0	0	0	0	0	0	0	0	0	0	0	0	0	0
k__Bacteria|p__Firmicutes	0.0961122	0.381564	0.893959	0.283105	0.134375	1	1	54.3935	57.6976	N <= Y	56.1958	1	0.085077	0.699113	k__Bacteria|p__Firmicutes	64.9993	58.1581	59.7259	68.0896	72.2703	60.09	42.5262	41.715	57.1639	59.2707	48.4929	22.9338	61.7662	57.7672	77.2918	59.5181	56.145	65.5353	83.948	57.7211	67.2287	69.9713	49.4121	74.6748	43.4241	44.0914	56.6939	54.1071	52.9452	40.9027	57.0669	51.0345	55.9795	74.293
k__Bacteria|p__Firmicutes|c__Bacilli	0.0904868	0.410175	0.893959	0.378494	0.110417	1	1	1.17257	1.71104	N <= Y	1.46628	1	0.545198	0.701015	k__Bacteria|p__Firmicutes|c__Bacilli	1.68846	0.8685	1.13754	4.86434	0.76676	0.45651	0.16014	0.13072	0.30168	1.26684	0.59015	1.99738	0.60608	0.91407	2.11428	1.18754	0.56837	2.11689	0.38629	0.98325	1.77193	1.48325	0.71657	0.94426	1.21705	1.37225	1.01488	3.07471	0.23522	0.46125	0.51927	6.12233	0.40137	2.18692
k__Bacteria|p__Firmicutes|c__Bacilli|o__Bacillales	-0.0578749	0.598804	0.893959	0.523532	-0.0796875	0.875	0.833333	0.0149555	0.0119383	Y <= N	0.0133098	0.852273	-0.325075	0.78922	k__Bacteria|p__Firmicutes|c__Bacilli|o__Bacillales	0.00103	0.03879	0	0.00119	0.00575	0.00832	0	0	0.01453	0	0.00426	0.01086	0.00119	0	0.1085	0.05345	0.00369	0.00589	0.01097	0.01383	0.01019	0.03258	0.02946	0.00415	0.00494	0.00783	0.04709	0.01937	0.02973	0.02437	0.01044	0.00209	0.03453	0.00394
k__Bacteria|p__Firmicutes|c__Bacilli|o__Bacillales|f__Bacillales_unclassified	-0.0432059	0.694597	0.893959	0.614533	-0.0630208	0.875	0.833333	0.0142583	0.0117877	Y <= N	0.0129107	0.852273	-0.274514	0.861845	k__Bacteria|p__Firmicutes|c__Bacilli|o__Bacillales|f__Bacillales_unclassified	0.00103	0.03879	0	0.00119	0.00575	0.00832	0	0	0.01453	0	0.00426	0.01086	0.00119	0	0.1085	0.05345	0.00369	0.00589	0.01097	0.01383	0.01019	0.03258	0.02946	0.00415	0.00494	0.00783	0.04709	0.01937	0.00184	0.02437	0.01044	0.00209	0.03453	0.00394
k__Bacteria|p__Firmicutes|c__Bacilli|o__Bacillales|f__Bacillales_unclassified|g__Gemella	-0.0432059	0.694597	0.893959	0.614533	-0.0630208	0.875	0.833333	0.0142583	0.0117877	Y <= N	0.0129107	0.852273	-0.274514	0.861845	k__Bacteria|p__Firmicutes|c__Bacilli|o__Bacillales|f__Bacillales_unclassified|g__Gemella	0.00103	0.03879	0	0.00119	0.00575	0.00832	0	0	0.01453	0	0.00426	0.01086	0.00119	0	0.1085	0.05345	0.00369	0.00589	0.01097	0.01383	0.01019	0.03258	0.02946	0.00415	0.00494	0.00783	0.04709	0.01937	0.00184	0.02437	0.01044	0.00209	0.03453	0.00394
k__Bacteria|p__Firmicutes|c__Bacilli|o__Bacillales|f__Bacillales_unclassified|g__Gemella|s__Gemella_asaccharolytica	-0.0959179	0.382532	0.893959	0.253829	-0.0625	0.1	0.0416667	0.00020025	1.8125e-05	Y <= N	0.000100909	0.0681818	-3.46575	0.699113	k__Bacteria|p__Firmicutes|c__Bacilli|o__Bacillales|f__Bacillales_unclassified|g__Gemella|s__Gemella_asaccharolytica	0	0	0	0	0	0	0	0	0	0	0	0.0015	0	0	0.00224	0	0	0	0	0	0	0	0	0	0	0	0	0	0	0	0	0	0	0
k__Bacteria|p__Firmicutes|c__Bacilli|o__Bacillales|f__Bacillales_unclassified|g__Gemella|s__Gemella_bergeri	-0.0361724	0.74241	0.893959	NaN	0	0	0	0	0	N <=> Y	0	0	NaN	NaN	k__Bacteria|p__Firmicutes|c__Bacilli|o__Bacillales|f__Bacillales_unclassified|g__Gemella|s__Gemella_bergeri	0	0	0	0	0	0	0	0	0	0	0	0	0	0	0	0	0	0	0	0	0	0	0	0	0	0	0	0	0	0	0	0	0	0
k__Bacteria|p__Firmicutes|c__Bacilli|o__Bacillales|f__Bacillales_unclassified|g__Gemella|s__Gemella_haemolysans	-0.0139512	0.899158	0.957992	0.777802	-0.0317708	0.425	0.395833	0.0035625	0.0026025	Y <= N	0.00303886	0.409091	-0.452992	0.960202	k__Bacteria|p__Firmicutes|c__Bacilli|o__Bacillales|f__Bacillales_unclassified|g__Gemella|s__Gemella_haemolysans	0	0.0046	0	0	0	0.00832	0	0	0	0	0.0027	0.00401	0	0	0.00311	0.00679	0	0	0.00753	0	0.00824	0.0107	0.00661	0	0	0	0.00524	0.00133	0	0	0.01044	0.00209	0.00343	0
k__Bacteria|p__Firmicutes|c__Bacilli|o__Bacillales|f__Bacillales_unclassified|g__Gemella|s__Gemella_morbillorum	0.132391	0.227111	0.893959	0.257078	0.109375	0.2	0.3125	0.00045725	0.000731458	N <= Y	0.000606818	0.261364	0.677793	0.699113	k__Bacteria|p__Firmicutes|c__Bacilli|o__Bacillales|f__Bacillales_unclassified|g__Gemella|s__Gemella_morbillorum	0	0.00046	0	0	0	0	0	0	0	0	0.00156	0	0.00119	0	0	0.00072	0	0	0	0	0	0.00104	0.00501	0	0	0	0.00251	0	0	0	0	0	0	0
k__Bacteria|p__Firmicutes|c__Bacilli|o__Bacillales|f__Bacillales_unclassified|g__Gemella|s__Gemella_sanguinis	-0.0571888	0.603152	0.893959	0.604469	-0.0645833	0.825	0.75	0.0100392	0.00843563	Y <= N	0.00916455	0.784091	-0.251085	0.85368	k__Bacteria|p__Firmicutes|c__Bacilli|o__Bacillales|f__Bacillales_unclassified|g__Gemella|s__Gemella_sanguinis	0.00103	0.03372	0	0.00119	0.00575	0	0	0	0.01453	0	0	0.00535	0	0	0.10314	0.04594	0.00369	0.00589	0.00344	0.01383	0.00195	0.02084	0.01784	0.00415	0.00494	0.00783	0.03934	0.01805	0.00184	0.02437	0	0	0.0311	0.00394
k__Bacteria|p__Firmicutes|c__Bacilli|o__Bacillales|f__Staphylococcaceae	-0.0189566	0.863281	0.947295	0.896694	-0.0046875	0.025	0.0208333	0.00069725	0.000150625	Y <= N	0.000399091	0.0227273	-2.21071	0.960202	k__Bacteria|p__Firmicutes|c__Bacilli|o__Bacillales|f__Staphylococcaceae	0	0	0	0	0	0	0	0	0	0	0	0	0	0	0	0	0	0	0	0	0	0	0	0	0	0	0	0	0.02789	0	0	0	0	0
k__Bacteria|p__Firmicutes|c__Bacilli|o__Bacillales|f__Staphylococcaceae|g__Staphylococcus	-0.0189566	0.863281	0.947295	0.896694	-0.0046875	0.025	0.0208333	0.00069725	0.000150625	Y <= N	0.000399091	0.0227273	-2.21071	0.960202	k__Bacteria|p__Firmicutes|c__Bacilli|o__Bacillales|f__Staphylococcaceae|g__Staphylococcus	0	0	0	0	0	0	0	0	0	0	0	0	0	0	0	0	0	0	0	0	0	0	0	0	0	0	0	0	0.02789	0	0	0	0	0
k__Bacteria|p__Firmicutes|c__Bacilli|o__Bacillales|f__Staphylococcaceae|g__Staphylococcus|s__Staphylococcus_argenteus	-0.0361724	0.74241	0.893959	NaN	0	0	0	0	0	N <=> Y	0	0	NaN	NaN	k__Bacteria|p__Firmicutes|c__Bacilli|o__Bacillales|f__Staphylococcaceae|g__Staphylococcus|s__Staphylococcus_argenteus	0	0	0	0	0	0	0	0	0	0	0	0	0	0	0	0	0	0	0	0	0	0	0	0	0	0	0	0	0	0	0	0	0	0
k__Bacteria|p__Firmicutes|c__Bacilli|o__Bacillales|f__Staphylococcaceae|g__Staphylococcus|s__Staphylococcus_aureus	-0.0189566	0.863281	0.947295	0.896694	-0.0046875	0.025	0.0208333	0.00069725	0.000150625	Y <= N	0.000399091	0.0227273	-2.21071	0.960202	k__Bacteria|p__Firmicutes|c__Bacilli|o__Bacillales|f__Staphylococcaceae|g__Staphylococcus|s__Staphylococcus_aureus	0	0	0	0	0	0	0	0	0	0	0	0	0	0	0	0	0	0	0	0	0	0	0	0	0	0	0	0	0.02789	0	0	0	0	0
k__Bacteria|p__Firmicutes|c__Bacilli|o__Lactobacillales	0.0897609	0.413956	0.893959	0.387623	0.108333	1	1	1.15762	1.6991	N <= Y	1.45297	1	0.553617	0.701015	k__Bacteria|p__Firmicutes|c__Bacilli|o__Lactobacillales	1.68743	0.82971	1.13754	4.86315	0.76101	0.44819	0.16014	0.13072	0.28715	1.26684	0.5859	1.98652	0.60489	0.91407	2.00579	1.13408	0.56469	2.111	0.37532	0.96942	1.76174	1.45067	0.68711	0.94011	1.2121	1.36441	0.96779	3.05534	0.20549	0.43688	0.50883	6.12025	0.36684	2.18298
k__Bacteria|p__Firmicutes|c__Bacilli|o__Lactobacillales|f__Aerococcaceae	-0.0494387	0.653195	0.893959	0.906291	-0.0114583	0.25	0.229167	0.00183075	0.00259542	Y <= N	0.00224784	0.238636	0.503531	0.960202	k__Bacteria|p__Firmicutes|c__Bacilli|o__Lactobacillales|f__Aerococcaceae	0	0	0	0	0	0	0	0	0	0	0	0.0161	0	0	0.00321	0.00663	0	0	0	0	0.00328	0	0	0	0	0	0	0	0	0	0	0	0.00681	0
k__Bacteria|p__Firmicutes|c__Bacilli|o__Lactobacillales|f__Aerococcaceae|g__Abiotrophia	-0.0205889	0.851637	0.944601	0.909094	0.0109375	0.225	0.229167	0.0017505	0.00259542	N <= Y	0.00221136	0.227273	0.568199	0.960202	k__Bacteria|p__Firmicutes|c__Bacilli|o__Lactobacillales|f__Aerococcaceae|g__Abiotrophia	0	0	0	0	0	0	0	0	0	0	0	0.0161	0	0	0	0.00663	0	0	0	0	0.00328	0	0	0	0	0	0	0	0	0	0	0	0.00681	0
k__Bacteria|p__Firmicutes|c__Bacilli|o__Lactobacillales|f__Aerococcaceae|g__Abiotrophia|s__Abiotrophia_defectiva	0.0866936	0.430154	0.893959	0.554715	0.0427083	0.1	0.145833	0.00032525	0.000372292	N <= Y	0.000350909	0.125	0.194884	0.81338	k__Bacteria|p__Firmicutes|c__Bacilli|o__Lactobacillales|f__Aerococcaceae|g__Abiotrophia|s__Abiotrophia_defectiva	0	0	0	0	0	0	0	0	0	0	0	0.00855	0	0	0	0.00095	0	0	0	0	0	0	0	0	0	0	0	0	0	0	0	0	0	0
k__Bacteria|p__Firmicutes|c__Bacilli|o__Lactobacillales|f__Aerococcaceae|g__Abiotrophia|s__Abiotrophia_sp_HMSC24B09	-0.018346	0.867644	0.949254	0.881999	0.0140625	0.225	0.229167	0.001425	0.00222354	N <= Y	0.00186057	0.227273	0.641898	0.960202	k__Bacteria|p__Firmicutes|c__Bacilli|o__Lactobacillales|f__Aerococcaceae|g__Abiotrophia|s__Abiotrophia_sp_HMSC24B09	0	0	0	0	0	0	0	0	0	0	0	0.00754	0	0	0	0.00568	0	0	0	0	0.00328	0	0	0	0	0	0	0	0	0	0	0	0.00681	0
k__Bacteria|p__Firmicutes|c__Bacilli|o__Lactobacillales|f__Aerococcaceae|g__Facklamia	-0.129286	0.23829	0.893959	0.28344	-0.025	0.025	0	8.025e-05	0	Y <= N	3.64773e-05	0.0113636	#NAME?	0.699113	k__Bacteria|p__Firmicutes|c__Bacilli|o__Lactobacillales|f__Aerococcaceae|g__Facklamia	0	0	0	0	0	0	0	0	0	0	0	0	0	0	0.00321	0	0	0	0	0	0	0	0	0	0	0	0	0	0	0	0	0	0	0
k__Bacteria|p__Firmicutes|c__Bacilli|o__Lactobacillales|f__Aerococcaceae|g__Facklamia|s__Facklamia_hominis	-0.129286	0.23829	0.893959	0.28344	-0.025	0.025	0	8.025e-05	0	Y <= N	3.64773e-05	0.0113636	#NAME?	0.699113	k__Bacteria|p__Firmicutes|c__Bacilli|o__Lactobacillales|f__Aerococcaceae|g__Facklamia|s__Facklamia_hominis	0	0	0	0	0	0	0	0	0	0	0	0	0	0	0.00321	0	0	0	0	0	0	0	0	0	0	0	0	0	0	0	0	0	0	0
k__Bacteria|p__Firmicutes|c__Bacilli|o__Lactobacillales|f__Carnobacteriaceae	-0.0218314	0.842796	0.944601	0.957329	-0.00520833	0.2	0.208333	0.001074	0.000568125	Y <= N	0.000798068	0.204545	-0.918714	0.98047	k__Bacteria|p__Firmicutes|c__Bacilli|o__Lactobacillales|f__Carnobacteriaceae	0	0	0	0	0	0	0	0	0	0	0	0.01056	0	0	0	0.01619	0	0	0	0.00018	0	0	0.00101	0	0	0	0.00054	0.00149	0	0	0	0	0.00064	0
k__Bacteria|p__Firmicutes|c__Bacilli|o__Lactobacillales|f__Carnobacteriaceae|g__Dolosigranulum	-0.0361724	0.74241	0.893959	NaN	0	0	0	0	0	N <=> Y	0	0	NaN	NaN	k__Bacteria|p__Firmicutes|c__Bacilli|o__Lactobacillales|f__Carnobacteriaceae|g__Dolosigranulum	0	0	0	0	0	0	0	0	0	0	0	0	0	0	0	0	0	0	0	0	0	0	0	0	0	0	0	0	0	0	0	0	0	0
k__Bacteria|p__Firmicutes|c__Bacilli|o__Lactobacillales|f__Carnobacteriaceae|g__Dolosigranulum|s__Dolosigranulum_pigrum	-0.0361724	0.74241	0.893959	NaN	0	0	0	0	0	N <=> Y	0	0	NaN	NaN	k__Bacteria|p__Firmicutes|c__Bacilli|o__Lactobacillales|f__Carnobacteriaceae|g__Dolosigranulum|s__Dolosigranulum_pigrum	0	0	0	0	0	0	0	0	0	0	0	0	0	0	0	0	0	0	0	0	0	0	0	0	0	0	0	0	0	0	0	0	0	0
k__Bacteria|p__Firmicutes|c__Bacilli|o__Lactobacillales|f__Carnobacteriaceae|g__Granulicatella	-0.0218314	0.842796	0.944601	0.957329	-0.00520833	0.2	0.208333	0.001074	0.000568125	Y <= N	0.000798068	0.204545	-0.918714	0.98047	k__Bacteria|p__Firmicutes|c__Bacilli|o__Lactobacillales|f__Carnobacteriaceae|g__Granulicatella	0	0	0	0	0	0	0	0	0	0	0	0.01056	0	0	0	0.01619	0	0	0	0.00018	0	0	0.00101	0	0	0	0.00054	0.00149	0	0	0	0	0.00064	0
k__Bacteria|p__Firmicutes|c__Bacilli|o__Lactobacillales|f__Carnobacteriaceae|g__Granulicatella|s__Granulicatella_adiacens	0.0107652	0.922104	0.965662	0.922425	-0.00364583	0.025	0.0208333	2.15e-05	4.89583e-05	Y <= N	3.64773e-05	0.0227273	1.18722	0.960202	k__Bacteria|p__Firmicutes|c__Bacilli|o__Lactobacillales|f__Carnobacteriaceae|g__Granulicatella|s__Granulicatella_adiacens	0	0	0	0	0	0	0	0	0	0	0	0	0	0	0	0	0	0	0	0	0	0	0.00086	0	0	0	0	0	0	0	0	0	0	0
k__Bacteria|p__Firmicutes|c__Bacilli|o__Lactobacillales|f__Carnobacteriaceae|g__Granulicatella|s__Granulicatella_elegans	-0.045568	0.678793	0.893959	0.821994	-0.0197917	0.2	0.1875	0.0010525	0.000519167	Y <= N	0.000761591	0.193182	-1.01955	0.960202	k__Bacteria|p__Firmicutes|c__Bacilli|o__Lactobacillales|f__Carnobacteriaceae|g__Granulicatella|s__Granulicatella_elegans	0	0	0	0	0	0	0	0	0	0	0	0.01056	0	0	0	0.01619	0	0	0	0.00018	0	0	0.00015	0	0	0	0.00054	0.00149	0	0	0	0	0.00064	0
k__Bacteria|p__Firmicutes|c__Bacilli|o__Lactobacillales|f__Carnobacteriaceae|g__Trichococcus	-0.0361724	0.74241	0.893959	NaN	0	0	0	0	0	N <=> Y	0	0	NaN	NaN	k__Bacteria|p__Firmicutes|c__Bacilli|o__Lactobacillales|f__Carnobacteriaceae|g__Trichococcus	0	0	0	0	0	0	0	0	0	0	0	0	0	0	0	0	0	0	0	0	0	0	0	0	0	0	0	0	0	0	0	0	0	0
k__Bacteria|p__Firmicutes|c__Bacilli|o__Lactobacillales|f__Carnobacteriaceae|g__Trichococcus|s__Trichococcus_flocculiformis	-0.0361724	0.74241	0.893959	NaN	0	0	0	0	0	N <=> Y	0	0	NaN	NaN	k__Bacteria|p__Firmicutes|c__Bacilli|o__Lactobacillales|f__Carnobacteriaceae|g__Trichococcus|s__Trichococcus_flocculiformis	0	0	0	0	0	0	0	0	0	0	0	0	0	0	0	0	0	0	0	0	0	0	0	0	0	0	0	0	0	0	0	0	0	0
k__Bacteria|p__Firmicutes|c__Bacilli|o__Lactobacillales|f__Enterococcaceae	-0.0444596	0.686192	0.893959	0.299556	-0.103125	0.35	0.229167	0.0242995	0.0189167	Y <= N	0.0213634	0.284091	-0.361269	0.699113	k__Bacteria|p__Firmicutes|c__Bacilli|o__Lactobacillales|f__Enterococcaceae	0	0.00127	0	0.06792	0	0	0	0	0	0	0	0.00125	0	0	0.01341	0.00148	0	0.05344	0	0	0	0	0	0	0	0	0	0	0	0	0	0	0.00064	0.0249
k__Bacteria|p__Firmicutes|c__Bacilli|o__Lactobacillales|f__Enterococcaceae|g__Enterococcus	-0.0444596	0.686192	0.893959	0.299556	-0.103125	0.35	0.229167	0.0242995	0.0189167	Y <= N	0.0213634	0.284091	-0.361269	0.699113	k__Bacteria|p__Firmicutes|c__Bacilli|o__Lactobacillales|f__Enterococcaceae|g__Enterococcus	0	0.00127	0	0.06792	0	0	0	0	0	0	0	0.00125	0	0	0.01341	0.00148	0	0.05344	0	0	0	0	0	0	0	0	0	0	0	0	0	0	0.00064	0.0249
k__Bacteria|p__Firmicutes|c__Bacilli|o__Lactobacillales|f__Enterococcaceae|g__Enterococcus|s__Enterococcus_asini	-0.0726859	0.508559	0.893959	0.28344	-0.025	0.025	0	3.125e-05	0	Y <= N	1.42045e-05	0.0113636	#NAME?	0.699113	k__Bacteria|p__Firmicutes|c__Bacilli|o__Lactobacillales|f__Enterococcaceae|g__Enterococcus|s__Enterococcus_asini	0	0	0	0	0	0	0	0	0	0	0	0.00125	0	0	0	0	0	0	0	0	0	0	0	0	0	0	0	0	0	0	0	0	0	0
k__Bacteria|p__Firmicutes|c__Bacilli|o__Lactobacillales|f__Enterococcaceae|g__Enterococcus|s__Enterococcus_avium	-0.0200941	0.855164	0.946138	0.584411	-0.0395833	0.15	0.104167	0.00965975	0.00340562	Y <= N	0.00624841	0.125	-1.50407	0.84009	k__Bacteria|p__Firmicutes|c__Bacilli|o__Lactobacillales|f__Enterococcaceae|g__Enterococcus|s__Enterococcus_avium	0	0	0	0.0164	0	0	0	0	0	0	0	0	0	0	0	0	0	0.05344	0	0	0	0	0	0	0	0	0	0	0	0	0	0	0	0.0249
k__Bacteria|p__Firmicutes|c__Bacilli|o__Lactobacillales|f__Enterococcaceae|g__Enterococcus|s__Enterococcus_casseliflavus	0.0893592	0.416057	0.893959	0.533095	0.034375	0.05	0.0833333	0.00012675	0.00122354	N <= Y	0.000725	0.0681818	3.27101	0.798704	k__Bacteria|p__Firmicutes|c__Bacilli|o__Lactobacillales|f__Enterococcaceae|g__Enterococcus|s__Enterococcus_casseliflavus	0	0	0	0.05152	0	0	0	0	0	0	0	0	0	0	0	0	0	0	0	0	0	0	0	0	0	0	0	0	0	0	0	0	0	0
k__Bacteria|p__Firmicutes|c__Bacilli|o__Lactobacillales|f__Enterococcaceae|g__Enterococcus|s__Enterococcus_durans	0.104256	0.342342	0.893959	0.373439	0.0208333	0	0.0208333	0	0.0002775	N <= Y	0.000151364	0.0113636	Inf	0.699113	k__Bacteria|p__Firmicutes|c__Bacilli|o__Lactobacillales|f__Enterococcaceae|g__Enterococcus|s__Enterococcus_durans	0	0	0	0	0	0	0	0	0	0	0	0	0	0	0	0	0	0	0	0	0	0	0	0	0	0	0	0	0	0	0	0	0	0
k__Bacteria|p__Firmicutes|c__Bacilli|o__Lactobacillales|f__Enterococcaceae|g__Enterococcus|s__Enterococcus_faecalis	0.0276314	0.801795	0.932394	0.862964	-0.00989583	0.075	0.0625	0.00487475	0.00529625	Y <= N	0.00510466	0.0681818	0.119643	0.960202	k__Bacteria|p__Firmicutes|c__Bacilli|o__Lactobacillales|f__Enterococcaceae|g__Enterococcus|s__Enterococcus_faecalis	0	0	0	0	0	0	0	0	0	0	0	0	0	0	0.00701	0	0	0	0	0	0	0	0	0	0	0	0	0	0	0	0	0	0	0
k__Bacteria|p__Firmicutes|c__Bacilli|o__Lactobacillales|f__Enterococcaceae|g__Enterococcus|s__Enterococcus_faecium	0.0387902	0.724489	0.893959	0.637997	0.0296875	0.075	0.104167	0.00617225	0.00871375	N <= Y	0.00755852	0.0909091	0.497497	0.885496	k__Bacteria|p__Firmicutes|c__Bacilli|o__Lactobacillales|f__Enterococcaceae|g__Enterococcus|s__Enterococcus_faecium	0	0.00127	0	0	0	0	0	0	0	0	0	0	0	0	0	0.00148	0	0	0	0	0	0	0	0	0	0	0	0	0	0	0	0	0.00064	0
k__Bacteria|p__Firmicutes|c__Bacilli|o__Lactobacillales|f__Enterococcaceae|g__Enterococcus|s__Enterococcus_gallinarum	-0.121041	0.269819	0.893959	0.123112	-0.05	0.05	0	0.00279375	0	Y <= N	0.00126989	0.0227273	#NAME?	0.699113	k__Bacteria|p__Firmicutes|c__Bacilli|o__Lactobacillales|f__Enterococcaceae|g__Enterococcus|s__Enterococcus_gallinarum	0	0	0	0	0	0	0	0	0	0	0	0	0	0	0	0	0	0	0	0	0	0	0	0	0	0	0	0	0	0	0	0	0	0
k__Bacteria|p__Firmicutes|c__Bacilli|o__Lactobacillales|f__Enterococcaceae|g__Enterococcus|s__Enterococcus_mundtii	-0.135377	0.216708	0.893959	0.123112	-0.05	0.05	0	0.00036875	0	Y <= N	0.000167614	0.0227273	#NAME?	0.699113	k__Bacteria|p__Firmicutes|c__Bacilli|o__Lactobacillales|f__Enterococcaceae|g__Enterococcus|s__Enterococcus_mundtii	0	0	0	0	0	0	0	0	0	0	0	0	0	0	0.00639	0	0	0	0	0	0	0	0	0	0	0	0	0	0	0	0	0	0	0
k__Bacteria|p__Firmicutes|c__Bacilli|o__Lactobacillales|f__Enterococcaceae|g__Enterococcus|s__Enterococcus_raffinosus	-0.116487	0.288381	0.893959	0.123112	-0.05	0.05	0	0.00027175	0	Y <= N	0.000123523	0.0227273	#NAME?	0.699113	k__Bacteria|p__Firmicutes|c__Bacilli|o__Lactobacillales|f__Enterococcaceae|g__Enterococcus|s__Enterococcus_raffinosus	0	0	0	0	0	0	0	0	0	0	0	0	0	0	0	0	0	0	0	0	0	0	0	0	0	0	0	0	0	0	0	0	0	0
k__Bacteria|p__Firmicutes|c__Bacilli|o__Lactobacillales|f__Enterococcaceae|g__Enterococcus|s__Enterococcus_sp_3H8_DIV0648	-0.0361724	0.74241	0.893959	NaN	0	0	0	0	0	N <=> Y	0	0	NaN	NaN	k__Bacteria|p__Firmicutes|c__Bacilli|o__Lactobacillales|f__Enterococcaceae|g__Enterococcus|s__Enterococcus_sp_3H8_DIV0648	0	0	0	0	0	0	0	0	0	0	0	0	0	0	0	0	0	0	0	0	0	0	0	0	0	0	0	0	0	0	0	0	0	0
k__Bacteria|p__Firmicutes|c__Bacilli|o__Lactobacillales|f__Lactobacillaceae	0.0412226	0.707968	0.893959	0.940575	0.009375	0.525	0.583333	0.113894	0.0578215	N <= Y	0.0833091	0.556818	-0.978018	0.973217	k__Bacteria|p__Firmicutes|c__Bacilli|o__Lactobacillales|f__Lactobacillaceae	1.58782	0	0	0.09719	0.02278	0	0	0	0	0.00053	0	1.52354	0.04019	0.03909	0	0	0.00365	0.03983	0	0.00811	0.03163	0.02825	0.01147	0.01905	0.07398	0.00965	0.4781	0	0.07489	0.00399	0	0.0534	0	0.17521
k__Bacteria|p__Firmicutes|c__Bacilli|o__Lactobacillales|f__Lactobacillaceae|g__Lactobacillus	0.0397862	0.717709	0.893959	0.95454	0.00729167	0.525	0.583333	0.113894	0.0504279	N <= Y	0.0792763	0.556818	-1.1754	0.98047	k__Bacteria|p__Firmicutes|c__Bacilli|o__Lactobacillales|f__Lactobacillaceae|g__Lactobacillus	1.58782	0	0	0.09719	0.02278	0	0	0	0	0.00053	0	1.52354	0.04019	0.03909	0	0	0.00365	0.03983	0	0.00811	0.03163	0.02825	0.01147	0.01905	0.07398	0.00965	0.4781	0	0.07489	0.00399	0	0.0534	0	0.17521
k__Bacteria|p__Firmicutes|c__Bacilli|o__Lactobacillales|f__Lactobacillaceae|g__Lactobacillus|s__Lactobacillus_acidophilus	0.119334	0.276682	0.893959	0.373439	0.0208333	0	0.0208333	0	0.000728542	N <= Y	0.000397386	0.0113636	Inf	0.699113	k__Bacteria|p__Firmicutes|c__Bacilli|o__Lactobacillales|f__Lactobacillaceae|g__Lactobacillus|s__Lactobacillus_acidophilus	0	0	0	0	0	0	0	0	0	0	0	0	0	0	0	0	0	0.03497	0	0	0	0	0	0	0	0	0	0	0	0	0	0	0	0
k__Bacteria|p__Firmicutes|c__Bacilli|o__Lactobacillales|f__Lactobacillaceae|g__Lactobacillus|s__Lactobacillus_amylolyticus	-0.0361724	0.74241	0.893959	NaN	0	0	0	0	0	N <=> Y	0	0	NaN	NaN	k__Bacteria|p__Firmicutes|c__Bacilli|o__Lactobacillales|f__Lactobacillaceae|g__Lactobacillus|s__Lactobacillus_amylolyticus	0	0	0	0	0	0	0	0	0	0	0	0	0	0	0	0	0	0	0	0	0	0	0	0	0	0	0	0	0	0	0	0	0	0
k__Bacteria|p__Firmicutes|c__Bacilli|o__Lactobacillales|f__Lactobacillaceae|g__Lactobacillus|s__Lactobacillus_crispatus	-0.0609018	0.579793	0.893959	0.28344	-0.025	0.025	0	0.000478	0	Y <= N	0.000217273	0.0113636	#NAME?	0.699113	k__Bacteria|p__Firmicutes|c__Bacilli|o__Lactobacillales|f__Lactobacillaceae|g__Lactobacillus|s__Lactobacillus_crispatus	0	0	0	0	0	0	0	0	0	0	0	0	0	0	0	0	0	0	0	0	0	0	0	0	0	0	0	0	0	0	0	0	0	0
k__Bacteria|p__Firmicutes|c__Bacilli|o__Lactobacillales|f__Lactobacillaceae|g__Lactobacillus|s__Lactobacillus_crustorum	-0.0984008	0.370277	0.893959	0.44744	-0.0302083	0.05	0.0208333	0.000199	3.1875e-05	Y <= N	0.000107841	0.0340909	-2.64227	0.729128	k__Bacteria|p__Firmicutes|c__Bacilli|o__Lactobacillales|f__Lactobacillaceae|g__Lactobacillus|s__Lactobacillus_crustorum	0	0	0	0	0	0	0	0	0	0	0	0	0	0	0	0	0	0	0	0	0	0	0	0	0	0	0	0	0	0	0	0	0	0
k__Bacteria|p__Firmicutes|c__Bacilli|o__Lactobacillales|f__Lactobacillaceae|g__Lactobacillus|s__Lactobacillus_curvatus	0.0577557	0.599558	0.893959	0.373439	0.0208333	0	0.0208333	0	0.000453542	N <= Y	0.000247386	0.0113636	Inf	0.699113	k__Bacteria|p__Firmicutes|c__Bacilli|o__Lactobacillales|f__Lactobacillaceae|g__Lactobacillus|s__Lactobacillus_curvatus	0	0	0	0	0	0	0	0	0	0	0	0	0	0	0	0	0	0	0	0	0	0	0	0	0	0	0	0	0	0	0	0	0	0
k__Bacteria|p__Firmicutes|c__Bacilli|o__Lactobacillales|f__Lactobacillaceae|g__Lactobacillus|s__Lactobacillus_delbrueckii	-0.0148504	0.892696	0.957992	0.922425	-0.00364583	0.025	0.0208333	7.65e-05	0.000110625	Y <= N	9.51136e-05	0.0227273	0.532146	0.960202	k__Bacteria|p__Firmicutes|c__Bacilli|o__Lactobacillales|f__Lactobacillaceae|g__Lactobacillus|s__Lactobacillus_delbrueckii	0	0	0	0	0	0	0	0	0	0	0	0	0	0	0	0	0	0	0	0	0	0	0	0	0	0	0	0	0	0	0	0	0	0
k__Bacteria|p__Firmicutes|c__Bacilli|o__Lactobacillales|f__Lactobacillaceae|g__Lactobacillus|s__Lactobacillus_fermentum	-0.00780855	0.943456	0.977744	0.809479	0.0145833	0.075	0.0833333	0.0005655	0.00495458	N <= Y	0.00295955	0.0795455	3.13116	0.960202	k__Bacteria|p__Firmicutes|c__Bacilli|o__Lactobacillales|f__Lactobacillaceae|g__Lactobacillus|s__Lactobacillus_fermentum	0.00615	0	0	0.01217	0	0	0	0	0	0	0	0	0	0	0	0	0	0	0	0	0	0	0	0	0	0	0	0	0	0	0	0	0	0
k__Bacteria|p__Firmicutes|c__Bacilli|o__Lactobacillales|f__Lactobacillaceae|g__Lactobacillus|s__Lactobacillus_gallinarum	-0.0361724	0.74241	0.893959	NaN	0	0	0	0	0	N <=> Y	0	0	NaN	NaN	k__Bacteria|p__Firmicutes|c__Bacilli|o__Lactobacillales|f__Lactobacillaceae|g__Lactobacillus|s__Lactobacillus_gallinarum	0	0	0	0	0	0	0	0	0	0	0	0	0	0	0	0	0	0	0	0	0	0	0	0	0	0	0	0	0	0	0	0	0	0
k__Bacteria|p__Firmicutes|c__Bacilli|o__Lactobacillales|f__Lactobacillaceae|g__Lactobacillus|s__Lactobacillus_gasseri	-0.0735601	0.50346	0.893959	0.227305	-0.0546875	0.075	0.0208333	0.003698	0.000150625	Y <= N	0.00176307	0.0454545	-4.61771	0.699113	k__Bacteria|p__Firmicutes|c__Bacilli|o__Lactobacillales|f__Lactobacillaceae|g__Lactobacillus|s__Lactobacillus_gasseri	0	0	0	0	0	0	0	0	0	0	0	0	0	0	0	0	0	0	0	0	0	0	0	0	0	0	0	0	0	0	0	0	0	0
k__Bacteria|p__Firmicutes|c__Bacilli|o__Lactobacillales|f__Lactobacillaceae|g__Lactobacillus|s__Lactobacillus_gastricus	-0.0361724	0.74241	0.893959	NaN	0	0	0	0	0	N <=> Y	0	0	NaN	NaN	k__Bacteria|p__Firmicutes|c__Bacilli|o__Lactobacillales|f__Lactobacillaceae|g__Lactobacillus|s__Lactobacillus_gastricus	0	0	0	0	0	0	0	0	0	0	0	0	0	0	0	0	0	0	0	0	0	0	0	0	0	0	0	0	0	0	0	0	0	0
k__Bacteria|p__Firmicutes|c__Bacilli|o__Lactobacillales|f__Lactobacillaceae|g__Lactobacillus|s__Lactobacillus_helveticus	0.1437	0.189503	0.893959	0.373439	0.0208333	0	0.0208333	0	4.5625e-05	N <= Y	2.48864e-05	0.0113636	Inf	0.699113	k__Bacteria|p__Firmicutes|c__Bacilli|o__Lactobacillales|f__Lactobacillaceae|g__Lactobacillus|s__Lactobacillus_helveticus	0	0	0	0	0	0	0	0	0	0	0	0	0	0	0	0	0	0	0	0	0	0	0	0	0	0	0	0	0	0	0	0.00219	0	0
k__Bacteria|p__Firmicutes|c__Bacilli|o__Lactobacillales|f__Lactobacillaceae|g__Lactobacillus|s__Lactobacillus_iners	-0.0726859	0.508559	0.893959	0.28344	-0.025	0.025	0	1.375e-05	0	Y <= N	6.25e-06	0.0113636	#NAME?	0.699113	k__Bacteria|p__Firmicutes|c__Bacilli|o__Lactobacillales|f__Lactobacillaceae|g__Lactobacillus|s__Lactobacillus_iners	0	0	0	0	0	0	0	0	0	0	0	0.00055	0	0	0	0	0	0	0	0	0	0	0	0	0	0	0	0	0	0	0	0	0	0
k__Bacteria|p__Firmicutes|c__Bacilli|o__Lactobacillales|f__Lactobacillaceae|g__Lactobacillus|s__Lactobacillus_johnsonii	0.104256	0.342342	0.893959	0.373439	0.0208333	0	0.0208333	0	0.000361458	N <= Y	0.000197159	0.0113636	Inf	0.699113	k__Bacteria|p__Firmicutes|c__Bacilli|o__Lactobacillales|f__Lactobacillaceae|g__Lactobacillus|s__Lactobacillus_johnsonii	0	0	0	0	0	0	0	0	0	0	0	0	0	0	0	0	0	0	0	0	0	0	0	0	0	0	0	0	0	0	0	0	0	0
k__Bacteria|p__Firmicutes|c__Bacilli|o__Lactobacillales|f__Lactobacillaceae|g__Lactobacillus|s__Lactobacillus_mindensis	-0.107249	0.328587	0.893959	0.28344	-0.025	0.025	0	0.000239	0	Y <= N	0.000108636	0.0113636	#NAME?	0.699113	k__Bacteria|p__Firmicutes|c__Bacilli|o__Lactobacillales|f__Lactobacillaceae|g__Lactobacillus|s__Lactobacillus_mindensis	0	0	0	0	0	0	0	0	0	0	0	0	0	0	0	0	0	0	0	0	0	0	0	0	0	0	0	0	0.00956	0	0	0	0	0
k__Bacteria|p__Firmicutes|c__Bacilli|o__Lactobacillales|f__Lactobacillaceae|g__Lactobacillus|s__Lactobacillus_mucosae	-0.0337134	0.759371	0.89624	0.479953	-0.028125	0.05	0.0208333	8.7e-05	0.00240833	Y <= N	0.00135318	0.0340909	4.79088	0.750218	k__Bacteria|p__Firmicutes|c__Bacilli|o__Lactobacillales|f__Lactobacillaceae|g__Lactobacillus|s__Lactobacillus_mucosae	0	0	0	0	0	0	0	0	0	0	0	0	0	0	0	0	0	0	0	0	0	0	0	0	0	0	0	0	0	0	0	0	0	0
k__Bacteria|p__Firmicutes|c__Bacilli|o__Lactobacillales|f__Lactobacillaceae|g__Lactobacillus|s__Lactobacillus_oris	-0.0361724	0.74241	0.893959	NaN	0	0	0	0	0	N <=> Y	0	0	NaN	NaN	k__Bacteria|p__Firmicutes|c__Bacilli|o__Lactobacillales|f__Lactobacillaceae|g__Lactobacillus|s__Lactobacillus_oris	0	0	0	0	0	0	0	0	0	0	0	0	0	0	0	0	0	0	0	0	0	0	0	0	0	0	0	0	0	0	0	0	0	0
k__Bacteria|p__Firmicutes|c__Bacilli|o__Lactobacillales|f__Lactobacillaceae|g__Lactobacillus|s__Lactobacillus_paragasseri	-0.0462987	0.673932	0.893959	0.278559	-0.059375	0.1	0.0416667	0.0030215	0.000251042	Y <= N	0.00151034	0.0681818	-3.58927	0.699113	k__Bacteria|p__Firmicutes|c__Bacilli|o__Lactobacillales|f__Lactobacillaceae|g__Lactobacillus|s__Lactobacillus_paragasseri	0	0	0	0	0	0	0	0	0	0	0	0	0	0	0	0	0	0	0	0	0	0.00396	0	0	0	0	0	0	0	0	0	0	0	0
k__Bacteria|p__Firmicutes|c__Bacilli|o__Lactobacillales|f__Lactobacillaceae|g__Lactobacillus|s__Lactobacillus_plantarum	0.0721202	0.511872	0.893959	0.642776	0.0322917	0.1	0.125	0.00159825	0.0109692	N <= Y	0.00670966	0.113636	2.77889	0.890594	k__Bacteria|p__Firmicutes|c__Bacilli|o__Lactobacillales|f__Lactobacillaceae|g__Lactobacillus|s__Lactobacillus_plantarum	0	0	0	0	0	0	0	0	0	0	0	0	0	0	0	0	0	0	0	0	0.00077	0	0	0	0	0	0	0	0	0	0	0.01116	0	0
k__Bacteria|p__Firmicutes|c__Bacilli|o__Lactobacillales|f__Lactobacillaceae|g__Lactobacillus|s__Lactobacillus_pontis	-0.0361724	0.74241	0.893959	NaN	0	0	0	0	0	N <=> Y	0	0	NaN	NaN	k__Bacteria|p__Firmicutes|c__Bacilli|o__Lactobacillales|f__Lactobacillaceae|g__Lactobacillus|s__Lactobacillus_pontis	0	0	0	0	0	0	0	0	0	0	0	0	0	0	0	0	0	0	0	0	0	0	0	0	0	0	0	0	0	0	0	0	0	0
k__Bacteria|p__Firmicutes|c__Bacilli|o__Lactobacillales|f__Lactobacillaceae|g__Lactobacillus|s__Lactobacillus_reuteri	-0.00556193	0.959708	0.985345	0.922425	-0.00364583	0.025	0.0208333	2.9e-05	0.00633125	Y <= N	0.00346659	0.0227273	7.77029	0.960202	k__Bacteria|p__Firmicutes|c__Bacilli|o__Lactobacillales|f__Lactobacillaceae|g__Lactobacillus|s__Lactobacillus_reuteri	0	0	0	0	0	0	0	0	0	0	0	0	0	0	0	0	0	0	0	0	0	0	0	0	0	0.00116	0	0	0	0	0	0	0	0
k__Bacteria|p__Firmicutes|c__Bacilli|o__Lactobacillales|f__Lactobacillaceae|g__Lactobacillus|s__Lactobacillus_rhamnosus	0.0508107	0.644215	0.893959	0.826405	0.0114583	0.05	0.0625	0.00088225	0.000850833	N <= Y	0.000865114	0.0568182	-0.052311	0.960202	k__Bacteria|p__Firmicutes|c__Bacilli|o__Lactobacillales|f__Lactobacillaceae|g__Lactobacillus|s__Lactobacillus_rhamnosus	0	0	0	0	0	0	0	0	0	0	0	0	0	0	0	0	0	0	0	0	0.03085	0	0	0	0	0	0	0	0	0	0	0.02721	0	0
k__Bacteria|p__Firmicutes|c__Bacilli|o__Lactobacillales|f__Lactobacillaceae|g__Lactobacillus|s__Lactobacillus_rogosae	-0.00449993	0.967397	0.988646	0.950324	-0.00572917	0.175	0.1875	0.0423282	0.00310396	Y <= N	0.0209332	0.181818	-3.76944	0.979261	k__Bacteria|p__Firmicutes|c__Bacilli|o__Lactobacillales|f__Lactobacillaceae|g__Lactobacillus|s__Lactobacillus_rogosae	1.4234	0	0	0	0.01096	0	0	0	0	0.00053	0	0	0.00867	0.03909	0	0	0.00365	0	0	0.00811	0	0	0	0	0.07398	0	0	0	0.00709	0.00399	0	0	0	0
k__Bacteria|p__Firmicutes|c__Bacilli|o__Lactobacillales|f__Lactobacillaceae|g__Lactobacillus|s__Lactobacillus_rossiae	-0.0361724	0.74241	0.893959	NaN	0	0	0	0	0	N <=> Y	0	0	NaN	NaN	k__Bacteria|p__Firmicutes|c__Bacilli|o__Lactobacillales|f__Lactobacillaceae|g__Lactobacillus|s__Lactobacillus_rossiae	0	0	0	0	0	0	0	0	0	0	0	0	0	0	0	0	0	0	0	0	0	0	0	0	0	0	0	0	0	0	0	0	0	0
k__Bacteria|p__Firmicutes|c__Bacilli|o__Lactobacillales|f__Lactobacillaceae|g__Lactobacillus|s__Lactobacillus_ruminis	-0.0957923	0.383158	0.893959	0.218492	-0.0557292	0.075	0.0208333	0.0426925	0.000565208	Y <= N	0.019714	0.0454545	-6.23906	0.699113	k__Bacteria|p__Firmicutes|c__Bacilli|o__Lactobacillales|f__Lactobacillaceae|g__Lactobacillus|s__Lactobacillus_ruminis	0	0	0	0	0	0	0	0	0	0	0	1.38262	0	0	0	0	0	0	0	0	0	0	0	0	0	0	0	0	0	0	0	0	0	0.17521
k__Bacteria|p__Firmicutes|c__Bacilli|o__Lactobacillales|f__Lactobacillaceae|g__Lactobacillus|s__Lactobacillus_sakei	0.0577557	0.599558	0.893959	0.373439	0.0208333	0	0.0208333	0	0.00020625	N <= Y	0.0001125	0.0113636	Inf	0.699113	k__Bacteria|p__Firmicutes|c__Bacilli|o__Lactobacillales|f__Lactobacillaceae|g__Lactobacillus|s__Lactobacillus_sakei	0	0	0	0	0	0	0	0	0	0	0	0	0	0	0	0	0	0	0	0	0	0	0	0	0	0	0	0	0	0	0	0	0	0
k__Bacteria|p__Firmicutes|c__Bacilli|o__Lactobacillales|f__Lactobacillaceae|g__Lactobacillus|s__Lactobacillus_salivarius	-0.0130185	0.905868	0.957992	0.692557	-0.0276042	0.125	0.104167	0.00957225	0.00163833	Y <= N	0.00524466	0.113636	-2.54663	0.924124	k__Bacteria|p__Firmicutes|c__Bacilli|o__Lactobacillales|f__Lactobacillaceae|g__Lactobacillus|s__Lactobacillus_salivarius	0.15826	0	0	0	0	0	0	0	0	0	0	0	0.03152	0	0	0	0	0	0	0	0	0.02428	0	0	0	0	0	0	0	0	0	0.00127	0	0
k__Bacteria|p__Firmicutes|c__Bacilli|o__Lactobacillales|f__Lactobacillaceae|g__Lactobacillus|s__Lactobacillus_sanfranciscensis	0.120384	0.272445	0.893959	0.466781	0.065625	0.175	0.25	0.0084125	0.0172667	N <= Y	0.013242	0.215909	1.03738	0.748084	k__Bacteria|p__Firmicutes|c__Bacilli|o__Lactobacillales|f__Lactobacillaceae|g__Lactobacillus|s__Lactobacillus_sanfranciscensis	0	0	0	0.08502	0.01182	0	0	0	0	0	0	0.14037	0	0	0	0	0	0.00485	0	0	0	0	0.01147	0.01905	0	0.00848	0.4781	0	0.05824	0	0	0.01158	0	0
k__Bacteria|p__Firmicutes|c__Bacilli|o__Lactobacillales|f__Lactobacillaceae|g__Lactobacillus|s__Lactobacillus_vaginalis	-0.0361724	0.74241	0.893959	NaN	0	0	0	0	0	N <=> Y	0	0	NaN	NaN	k__Bacteria|p__Firmicutes|c__Bacilli|o__Lactobacillales|f__Lactobacillaceae|g__Lactobacillus|s__Lactobacillus_vaginalis	0	0	0	0	0	0	0	0	0	0	0	0	0	0	0	0	0	0	0	0	0	0	0	0	0	0	0	0	0	0	0	0	0	0
k__Bacteria|p__Firmicutes|c__Bacilli|o__Lactobacillales|f__Lactobacillaceae|g__Pediococcus	0.139453	0.203057	0.893959	0.199786	0.0416667	0	0.0416667	0	0.00739354	N <= Y	0.00403284	0.0227273	Inf	0.699113	k__Bacteria|p__Firmicutes|c__Bacilli|o__Lactobacillales|f__Lactobacillaceae|g__Pediococcus	0	0	0	0	0	0	0	0	0	0	0	0	0	0	0	0	0	0	0	0	0	0	0	0	0	0	0	0	0	0	0	0	0	0
k__Bacteria|p__Firmicutes|c__Bacilli|o__Lactobacillales|f__Lactobacillaceae|g__Pediococcus|s__Pediococcus_acidilactici	0.139453	0.203057	0.893959	0.199786	0.0416667	0	0.0416667	0	0.00715583	N <= Y	0.00390318	0.0227273	Inf	0.699113	k__Bacteria|p__Firmicutes|c__Bacilli|o__Lactobacillales|f__Lactobacillaceae|g__Pediococcus|s__Pediococcus_acidilactici	0	0	0	0	0	0	0	0	0	0	0	0	0	0	0	0	0	0	0	0	0	0	0	0	0	0	0	0	0	0	0	0	0	0
k__Bacteria|p__Firmicutes|c__Bacilli|o__Lactobacillales|f__Lactobacillaceae|g__Pediococcus|s__Pediococcus_pentosaceus	0.104256	0.342342	0.893959	0.373439	0.0208333	0	0.0208333	0	0.000237708	N <= Y	0.000129659	0.0113636	Inf	0.699113	k__Bacteria|p__Firmicutes|c__Bacilli|o__Lactobacillales|f__Lactobacillaceae|g__Pediococcus|s__Pediococcus_pentosaceus	0	0	0	0	0	0	0	0	0	0	0	0	0	0	0	0	0	0	0	0	0	0	0	0	0	0	0	0	0	0	0	0	0	0
k__Bacteria|p__Firmicutes|c__Bacilli|o__Lactobacillales|f__Leuconostocaceae	0.139975	0.201355	0.893959	0.327594	0.084375	0.15	0.229167	0.0331007	0.0217165	N <= Y	0.0268911	0.193182	-0.608075	0.699113	k__Bacteria|p__Firmicutes|c__Bacilli|o__Lactobacillales|f__Leuconostocaceae	0	0	0	0	0	0	0	0	0.00552	0	0	0.04011	0	0	0	0	0	0	0	0	0	0	0	0	0	0.00022	0.12047	0	0	0	0	0.0059	0	1.26431
k__Bacteria|p__Firmicutes|c__Bacilli|o__Lactobacillales|f__Leuconostocaceae|g__Leuconostoc	0.0935604	0.39439	0.893959	0.907586	0.00729167	0.075	0.0833333	0.00642425	0.000745208	N <= Y	0.00332659	0.0795455	-3.10781	0.960202	k__Bacteria|p__Firmicutes|c__Bacilli|o__Lactobacillales|f__Leuconostocaceae|g__Leuconostoc	0	0	0	0	0	0	0	0	0	0	0	0	0	0	0	0	0	0	0	0	0	0	0	0	0	0	0	0	0	0	0	0.0059	0	0.2431
k__Bacteria|p__Firmicutes|c__Bacilli|o__Lactobacillales|f__Leuconostocaceae|g__Leuconostoc|s__Leuconostoc_citreum	0.119849	0.274597	0.893959	0.810174	0.0125	0.05	0.0625	0.006084	0.000519792	N <= Y	0.00304898	0.0568182	-3.54901	0.960202	k__Bacteria|p__Firmicutes|c__Bacilli|o__Lactobacillales|f__Leuconostocaceae|g__Leuconostoc|s__Leuconostoc_citreum	0	0	0	0	0	0	0	0	0	0	0	0	0	0	0	0	0	0	0	0	0	0	0	0	0	0	0	0	0	0	0	0.0059	0	0.2431
k__Bacteria|p__Firmicutes|c__Bacilli|o__Lactobacillales|f__Leuconostocaceae|g__Leuconostoc|s__Leuconostoc_garlicum	0.021009	0.848646	0.944601	0.896694	-0.0046875	0.025	0.0208333	0.00029975	0.000136875	Y <= N	0.000210909	0.0227273	-1.1309	0.960202	k__Bacteria|p__Firmicutes|c__Bacilli|o__Lactobacillales|f__Leuconostocaceae|g__Leuconostoc|s__Leuconostoc_garlicum	0	0	0	0	0	0	0	0	0	0	0	0	0	0	0	0	0	0	0	0	0	0	0	0	0	0	0	0	0	0	0	0	0	0
k__Bacteria|p__Firmicutes|c__Bacilli|o__Lactobacillales|f__Leuconostocaceae|g__Leuconostoc|s__Leuconostoc_lactis	-0.00951939	0.931095	0.96948	0.922425	-0.00364583	0.025	0.0208333	4.05e-05	8.85417e-05	Y <= N	6.67045e-05	0.0227273	1.12843	0.960202	k__Bacteria|p__Firmicutes|c__Bacilli|o__Lactobacillales|f__Leuconostocaceae|g__Leuconostoc|s__Leuconostoc_lactis	0	0	0	0	0	0	0	0	0	0	0	0	0	0	0	0	0	0	0	0	0	0	0	0	0	0	0	0	0	0	0	0	0	0
k__Bacteria|p__Firmicutes|c__Bacilli|o__Lactobacillales|f__Leuconostocaceae|g__Weissella	0.131257	0.231151	0.893959	0.256931	0.0875	0.1	0.1875	0.0266765	0.0209713	N <= Y	0.0235645	0.147727	-0.347157	0.699113	k__Bacteria|p__Firmicutes|c__Bacilli|o__Lactobacillales|f__Leuconostocaceae|g__Weissella	0	0	0	0	0	0	0	0	0.00552	0	0	0.04011	0	0	0	0	0	0	0	0	0	0	0	0	0	0.00022	0.12047	0	0	0	0	0	0	1.02121
k__Bacteria|p__Firmicutes|c__Bacilli|o__Lactobacillales|f__Leuconostocaceae|g__Weissella|s__Weissella_ceti	0.0759929	0.48941	0.893959	0.373439	0.0208333	0	0.0208333	0	5.79167e-05	N <= Y	3.15909e-05	0.0113636	Inf	0.699113	k__Bacteria|p__Firmicutes|c__Bacilli|o__Lactobacillales|f__Leuconostocaceae|g__Weissella|s__Weissella_ceti	0	0	0	0	0	0	0	0	0	0	0	0	0	0	0	0	0	0	0	0	0	0	0	0	0	0	0	0	0	0	0	0	0	0
k__Bacteria|p__Firmicutes|c__Bacilli|o__Lactobacillales|f__Leuconostocaceae|g__Weissella|s__Weissella_cibaria	0.0207609	0.850412	0.944601	0.810174	0.0125	0.05	0.0625	0.0255357	0.00063	N <= Y	0.0119508	0.0568182	-5.34102	0.960202	k__Bacteria|p__Firmicutes|c__Bacilli|o__Lactobacillales|f__Leuconostocaceae|g__Weissella|s__Weissella_cibaria	0	0	0	0	0	0	0	0	0	0	0	0	0	0	0	0	0	0	0	0	0	0	0	0	0	0.00022	0.01366	0	0	0	0	0	0	1.02121
k__Bacteria|p__Firmicutes|c__Bacilli|o__Lactobacillales|f__Leuconostocaceae|g__Weissella|s__Weissella_confusa	0.229325	0.0347557	0.893959	0.047387	0.123438	0.025	0.145833	0.000138	0.0201587	N < Y	0.0110584	0.0909091	7.19059	0.699113	k__Bacteria|p__Firmicutes|c__Bacilli|o__Lactobacillales|f__Leuconostocaceae|g__Weissella|s__Weissella_confusa	0	0	0	0	0	0	0	0	0.00552	0	0	0	0	0	0	0	0	0	0	0	0	0	0	0	0	0	0.10682	0	0	0	0	0	0	0
k__Bacteria|p__Firmicutes|c__Bacilli|o__Lactobacillales|f__Leuconostocaceae|g__Weissella|s__Weissella_viridescens	0.04846	0.659631	0.893959	0.69912	0.015625	0.025	0.0416667	0.00100275	0.000124792	N <= Y	0.000523864	0.0340909	-3.00637	0.924124	k__Bacteria|p__Firmicutes|c__Bacilli|o__Lactobacillales|f__Leuconostocaceae|g__Weissella|s__Weissella_viridescens	0	0	0	0	0	0	0	0	0	0	0	0.04011	0	0	0	0	0	0	0	0	0	0	0	0	0	0	0	0	0	0	0	0	0	0
k__Bacteria|p__Firmicutes|c__Bacilli|o__Lactobacillales|f__Streptococcaceae	0.149998	0.170625	0.893959	0.153757	0.178125	1	1	0.983418	1.59749	N <= Y	1.31836	1	0.699926	0.699113	k__Bacteria|p__Firmicutes|c__Bacilli|o__Lactobacillales|f__Streptococcaceae	0.09961	0.82844	1.13754	4.69804	0.73823	0.44819	0.16014	0.13072	0.28163	1.26631	0.5859	0.39496	0.5647	0.87498	1.98917	1.10978	0.56103	2.01773	0.37532	0.96113	1.72684	1.42242	0.67464	0.92106	1.13812	1.35455	0.36867	3.05385	0.13061	0.43289	0.50883	6.06094	0.35875	0.71856
k__Bacteria|p__Firmicutes|c__Bacilli|o__Lactobacillales|f__Streptococcaceae|g__Lactococcus	-0.0188607	0.863966	0.947295	0.823877	0.0255208	0.425	0.4375	0.04826	0.0276017	N <= Y	0.0369918	0.431818	-0.806073	0.960202	k__Bacteria|p__Firmicutes|c__Bacilli|o__Lactobacillales|f__Streptococcaceae|g__Lactococcus	0.00669	0.00567	0	0.00652	0	0	0	0	0	0	0	0	0	0	1.04396	0.00825	0.00806	0.00806	0.00521	0.0034	0.00715	0.00373	0.00403	0.00259	0.01472	0.00215	0.00638	1.17592	0.00234	0.00239	0.00316	0.00332	0.01372	0.0025
k__Bacteria|p__Firmicutes|c__Bacilli|o__Lactobacillales|f__Streptococcaceae|g__Lactococcus|s__Lactococcus_garvieae	-0.0854207	0.436981	0.893959	0.44744	-0.0302083	0.05	0.0208333	0.0290525	0.000207083	Y <= N	0.0133186	0.0340909	-7.13231	0.729128	k__Bacteria|p__Firmicutes|c__Bacilli|o__Lactobacillales|f__Streptococcaceae|g__Lactococcus|s__Lactococcus_garvieae	0	0	0	0	0	0	0	0	0	0	0	0	0	0	0.88108	0	0	0	0	0	0	0	0	0	0	0	0	0	0	0	0	0	0	0
k__Bacteria|p__Firmicutes|c__Bacilli|o__Lactobacillales|f__Streptococcaceae|g__Lactococcus|s__Lactococcus_lactis	-0.00106301	0.992296	0.997143	0.751924	0.034375	0.35	0.375	0.00197575	0.026595	N <= Y	0.0154044	0.363636	3.75068	0.947522	k__Bacteria|p__Firmicutes|c__Bacilli|o__Lactobacillales|f__Streptococcaceae|g__Lactococcus|s__Lactococcus_lactis	0.00669	0.00567	0	0	0	0	0	0	0	0	0	0	0	0	0	0.00825	0.00806	0.00806	0.00521	0.0034	0.00715	0.00373	0.00403	0.00259	0.01472	0.00215	0.00638	1.17592	0.00234	0.00239	0.00316	0.00332	0.01372	0.0025
k__Bacteria|p__Firmicutes|c__Bacilli|o__Lactobacillales|f__Streptococcaceae|g__Lactococcus|s__Lactococcus_petauri	-0.0852445	0.437931	0.893959	0.44744	-0.0302083	0.05	0.0208333	0.016981	0.00044375	Y <= N	0.00796068	0.0340909	-5.25803	0.729128	k__Bacteria|p__Firmicutes|c__Bacilli|o__Lactobacillales|f__Streptococcaceae|g__Lactococcus|s__Lactococcus_petauri	0	0	0	0	0	0	0	0	0	0	0	0	0	0	0.16288	0	0	0	0	0	0	0	0	0	0	0	0	0	0	0	0	0	0	0
k__Bacteria|p__Firmicutes|c__Bacilli|o__Lactobacillales|f__Streptococcaceae|g__Lactococcus|s__Lactococcus_piscium	0.0922792	0.400925	0.893959	0.199786	0.0416667	0	0.0416667	0	0.000173125	N <= Y	9.44318e-05	0.0227273	Inf	0.699113	k__Bacteria|p__Firmicutes|c__Bacilli|o__Lactobacillales|f__Streptococcaceae|g__Lactococcus|s__Lactococcus_piscium	0	0	0	0.00652	0	0	0	0	0	0	0	0	0	0	0	0	0	0	0	0	0	0	0	0	0	0	0	0	0	0	0	0	0	0
k__Bacteria|p__Firmicutes|c__Bacilli|o__Lactobacillales|f__Streptococcaceae|g__Lactococcus|s__Lactococcus_plantarum	-0.163979	0.133719	0.893959	0.0566646	-0.075	0.075	0	0.00025075	0	Y <= N	0.000113977	0.0340909	#NAME?	0.699113	k__Bacteria|p__Firmicutes|c__Bacilli|o__Lactobacillales|f__Streptococcaceae|g__Lactococcus|s__Lactococcus_plantarum	0	0	0	0	0	0	0	0	0	0	0	0	0	0	0	0	0	0	0	0	0	0	0	0	0	0	0	0	0	0	0	0	0	0
k__Bacteria|p__Firmicutes|c__Bacilli|o__Lactobacillales|f__Streptococcaceae|g__Lactococcus|s__Lactococcus_raffinolactis	0.0577557	0.599558	0.893959	0.373439	0.0208333	0	0.0208333	0	0.0001825	N <= Y	9.95455e-05	0.0113636	Inf	0.699113	k__Bacteria|p__Firmicutes|c__Bacilli|o__Lactobacillales|f__Streptococcaceae|g__Lactococcus|s__Lactococcus_raffinolactis	0	0	0	0	0	0	0	0	0	0	0	0	0	0	0	0	0	0	0	0	0	0	0	0	0	0	0	0	0	0	0	0	0	0
k__Bacteria|p__Firmicutes|c__Bacilli|o__Lactobacillales|f__Streptococcaceae|g__Streptococcus	0.180448	0.0984098	0.893959	0.0913865	0.210417	1	1	0.935158	1.56988	N <= Y	1.28137	1	0.747375	0.699113	k__Bacteria|p__Firmicutes|c__Bacilli|o__Lactobacillales|f__Streptococcaceae|g__Streptococcus	0.09292	0.82278	1.13754	4.69151	0.73823	0.44819	0.16014	0.13072	0.28163	1.26631	0.5859	0.39496	0.5647	0.87498	0.94521	1.10152	0.55297	2.00968	0.37011	0.95774	1.71968	1.41869	0.67061	0.91848	1.1234	1.3524	0.36229	1.87793	0.12826	0.43049	0.50567	6.05762	0.34503	0.71606
k__Bacteria|p__Firmicutes|c__Bacilli|o__Lactobacillales|f__Streptococcaceae|g__Streptococcus|s__Streptococcus_anginosus_group	0.00287621	0.979158	0.997143	0.962703	0.00520833	0.3	0.291667	0.00224425	0.00528	N <= Y	0.00390011	0.295455	1.2343	0.983472	k__Bacteria|p__Firmicutes|c__Bacilli|o__Lactobacillales|f__Streptococcaceae|g__Streptococcus|s__Streptococcus_anginosus_group	0	0	0.00367	0	0	0	0	0	0	0	0	0	0.01317	0	0	0.00141	0	0	0	0	0.00506	0	0	0	0	0.00138	0	0.12012	0	0	0	0	0	0.02193
k__Bacteria|p__Firmicutes|c__Bacilli|o__Lactobacillales|f__Streptococcaceae|g__Streptococcus|s__Streptococcus_australis	0.097776	0.373338	0.893959	0.286244	0.117708	0.35	0.4375	0.0028295	0.00466542	N <= Y	0.00383091	0.397727	0.721459	0.699113	k__Bacteria|p__Firmicutes|c__Bacilli|o__Lactobacillales|f__Streptococcaceae|g__Streptococcus|s__Streptococcus_australis	0	0.00303	0	0	0.00234	0	0	0	0	0	0	0	0	0	0.03738	0	0	0	0.00894	0.01217	0	0.00432	0	0	0.00683	0	0.00913	0.08746	0	0	0	0	0	0
k__Bacteria|p__Firmicutes|c__Bacilli|o__Lactobacillales|f__Streptococcaceae|g__Streptococcus|s__Streptococcus_cristatus	-0.165825	0.129338	0.893959	0.226735	-0.0989583	0.225	0.125	0.00118875	0.000691458	Y <= N	0.0009175	0.170455	-0.781731	0.699113	k__Bacteria|p__Firmicutes|c__Bacilli|o__Lactobacillales|f__Streptococcaceae|g__Streptococcus|s__Streptococcus_cristatus	0	0	0	0	0	0.00778	0	0	0	0	0	0	0	0	0	0	0	0	0	0	0.00424	0	0	0	0	0	0	0.00518	0	0	0	0	0.00629	0
k__Bacteria|p__Firmicutes|c__Bacilli|o__Lactobacillales|f__Streptococcaceae|g__Streptococcus|s__Streptococcus_gallolyticus	0.0619748	0.573121	0.893959	0.373439	0.0208333	0	0.0208333	0	2.47917e-05	N <= Y	1.35227e-05	0.0113636	Inf	0.699113	k__Bacteria|p__Firmicutes|c__Bacilli|o__Lactobacillales|f__Streptococcaceae|g__Streptococcus|s__Streptococcus_gallolyticus	0	0	0	0	0	0	0	0	0	0	0	0	0	0	0	0	0	0	0	0	0	0	0	0	0	0	0	0.00119	0	0	0	0	0	0
k__Bacteria|p__Firmicutes|c__Bacilli|o__Lactobacillales|f__Streptococcaceae|g__Streptococcus|s__Streptococcus_gordonii	0.0581923	0.596797	0.893959	0.318401	0.0817708	0.125	0.208333	0.00087625	0.00145667	N <= Y	0.00119284	0.170455	0.733256	0.699113	k__Bacteria|p__Firmicutes|c__Bacilli|o__Lactobacillales|f__Streptococcaceae|g__Streptococcus|s__Streptococcus_gordonii	0	0	0.00112	0.01094	0.01446	0	0	0	0	0	0	0	0	0	0	0	0	0	0	0	0	0	0	0	0	0	0	0.00059	0	0	0	0	0	0
k__Bacteria|p__Firmicutes|c__Bacilli|o__Lactobacillales|f__Streptococcaceae|g__Streptococcus|s__Streptococcus_infantarius	-0.0356849	0.745764	0.894512	0.922425	-0.00364583	0.025	0.0208333	0.00010175	0.00172062	Y <= N	0.000984773	0.0227273	4.07983	0.960202	k__Bacteria|p__Firmicutes|c__Bacilli|o__Lactobacillales|f__Streptococcaceae|g__Streptococcus|s__Streptococcus_infantarius	0	0	0	0	0	0	0	0	0	0	0	0	0	0	0	0	0	0	0	0	0	0	0	0	0	0	0	0	0	0	0	0	0	0
k__Bacteria|p__Firmicutes|c__Bacilli|o__Lactobacillales|f__Streptococcaceae|g__Streptococcus|s__Streptococcus_infantis	-0.121732	0.267071	0.893959	0.298731	-0.11875	0.525	0.395833	0.006846	0.00412063	Y <= N	0.00535943	0.454545	-0.732398	0.699113	k__Bacteria|p__Firmicutes|c__Bacilli|o__Lactobacillales|f__Streptococcaceae|g__Streptococcus|s__Streptococcus_infantis	0	0.00728	0	0	0	0.0081	0	0	0	0	0.00896	0	0.00434	0	0.08107	0.01293	0	0	0	0.01084	0.00366	0	0.00863	0.0011	0	0.00337	0.01038	0.0443	0	0	0	0	0	0
k__Bacteria|p__Firmicutes|c__Bacilli|o__Lactobacillales|f__Streptococcaceae|g__Streptococcus|s__Streptococcus_lutetiensis	-0.000952129	0.9931	0.997143	0.896694	-0.0046875	0.025	0.0208333	0.0201995	0.000515625	Y <= N	0.00946284	0.0227273	-5.29185	0.960202	k__Bacteria|p__Firmicutes|c__Bacilli|o__Lactobacillales|f__Streptococcaceae|g__Streptococcus|s__Streptococcus_lutetiensis	0	0	0	0	0	0	0	0	0	0	0	0	0	0	0	0	0	0	0	0	0	0	0	0	0	0	0	0	0	0	0	0	0	0
k__Bacteria|p__Firmicutes|c__Bacilli|o__Lactobacillales|f__Streptococcaceae|g__Streptococcus|s__Streptococcus_macedonicus	0.036254	0.74185	0.893959	0.679486	0.0166667	0.025	0.0416667	0.00012925	0.000173125	N <= Y	0.000153182	0.0340909	0.42165	0.914693	k__Bacteria|p__Firmicutes|c__Bacilli|o__Lactobacillales|f__Streptococcaceae|g__Streptococcus|s__Streptococcus_macedonicus	0	0	0	0	0	0	0	0	0.00517	0	0	0	0	0	0	0	0	0	0	0	0	0	0	0	0	0	0	0.0019	0	0	0	0	0	0
k__Bacteria|p__Firmicutes|c__Bacilli|o__Lactobacillales|f__Streptococcaceae|g__Streptococcus|s__Streptococcus_milleri	0.110834	0.312581	0.893959	0.223125	0.0760417	0.05	0.125	0.0002095	0.000752917	N <= Y	0.000505909	0.0909091	1.84554	0.699113	k__Bacteria|p__Firmicutes|c__Bacilli|o__Lactobacillales|f__Streptococcaceae|g__Streptococcus|s__Streptococcus_milleri	0	0	0	0	0	0	0	0	0	0	0	0	0	0	0.00759	0	0	0	0	0	0	0	0	0	0	0	0	0	0	0	0	0	0	0
k__Bacteria|p__Firmicutes|c__Bacilli|o__Lactobacillales|f__Streptococcaceae|g__Streptococcus|s__Streptococcus_mitis	0.0778845	0.478632	0.893959	0.40969	0.102083	0.725	0.75	0.0109497	0.00929896	N <= Y	0.0100493	0.738636	-0.235757	0.701015	k__Bacteria|p__Firmicutes|c__Bacilli|o__Lactobacillales|f__Streptococcaceae|g__Streptococcus|s__Streptococcus_mitis	0	0.00438	0	0.00461	0.00062	0.00993	0.00262	0.00221	0	0	0.03398	0.00811	0	0.00664	0.05275	0.03039	0	0.02556	0.00587	0.00648	0.01462	0.00874	0.01789	0.00582	0	0	0.01651	0.02854	0.00046	0	0.00767	0.00839	0.00584	0.00938
k__Bacteria|p__Firmicutes|c__Bacilli|o__Lactobacillales|f__Streptococcaceae|g__Streptococcus|s__Streptococcus_mutans	0.00127046	0.990793	0.997143	0.853356	0.0208333	0.4	0.395833	0.00842025	0.0122633	N <= Y	0.0105165	0.397727	0.542416	0.960202	k__Bacteria|p__Firmicutes|c__Bacilli|o__Lactobacillales|f__Streptococcaceae|g__Streptococcus|s__Streptococcus_mutans	0	0	0.02641	0.07743	0.00391	0	0	0.00039	0	0	0	0	0.02814	0.00061	0	0	0.00631	0	0	0	0.02298	0.1622	0	0	0	0.01763	0.00256	0	0	0	0	0.05106	0.04242	0.02561
k__Bacteria|p__Firmicutes|c__Bacilli|o__Lactobacillales|f__Streptococcaceae|g__Streptococcus|s__Streptococcus_oralis	-0.0569915	0.604404	0.893959	0.801116	-0.0302083	0.55	0.520833	0.00531725	0.00704521	Y <= N	0.00625977	0.534091	0.405962	0.960202	k__Bacteria|p__Firmicutes|c__Bacilli|o__Lactobacillales|f__Streptococcaceae|g__Streptococcus|s__Streptococcus_oralis	0	0	0.00404	0	0	0.01	0	0	0	0	0.01006	0.00818	0.01071	0	0.01835	0	0	0.01526	0	0.00706	0.04663	0.00439	0	0	0.00611	0.00884	0.01793	0.06951	0	0	0	0	0.0061	0.00649
k__Bacteria|p__Firmicutes|c__Bacilli|o__Lactobacillales|f__Streptococcaceae|g__Streptococcus|s__Streptococcus_parasanguinis	0.134517	0.219667	0.893959	0.177276	0.168229	0.975	0.979167	0.113982	0.13864	N <= Y	0.127432	0.977273	0.282538	0.699113	k__Bacteria|p__Firmicutes|c__Bacilli|o__Lactobacillales|f__Streptococcaceae|g__Streptococcus|s__Streptococcus_parasanguinis	0.02535	0.05669	0.11965	0.17345	0.14527	0.08968	0.04477	0.02432	0.06359	0.08026	0.27497	0.06194	0.32825	0.09074	0.09192	0.17906	0.07492	0.2742	0.06342	0.23684	0.49189	0.24191	0.13369	0.18804	0.10567	0.19678	0.05891	0.36436	0.03836	0.03707	0.09748	0.18327	0.07788	0.0051
k__Bacteria|p__Firmicutes|c__Bacilli|o__Lactobacillales|f__Streptococcaceae|g__Streptococcus|s__Streptococcus_parauberis	0.0827153	0.451692	0.893959	0.373439	0.0208333	0	0.0208333	0	1.64583e-05	N <= Y	8.97727e-06	0.0113636	Inf	0.699113	k__Bacteria|p__Firmicutes|c__Bacilli|o__Lactobacillales|f__Streptococcaceae|g__Streptococcus|s__Streptococcus_parauberis	0	0	0	0	0	0	0	0	0	0	0	0	0	0	0	0	0	0	0	0	0	0	0	0	0	0	0	0	0	0	0	0	0	0
k__Bacteria|p__Firmicutes|c__Bacilli|o__Lactobacillales|f__Streptococcaceae|g__Streptococcus|s__Streptococcus_pasteurianus	-0.0564078	0.608118	0.893959	0.44744	-0.0302083	0.05	0.0208333	0.00352225	0.000126875	Y <= N	0.00167023	0.0340909	-4.79502	0.729128	k__Bacteria|p__Firmicutes|c__Bacilli|o__Lactobacillales|f__Streptococcaceae|g__Streptococcus|s__Streptococcus_pasteurianus	0	0	0	0	0	0	0	0	0	0	0	0	0	0	0	0	0	0	0	0	0	0	0.01392	0	0	0	0	0	0	0	0	0	0	0
k__Bacteria|p__Firmicutes|c__Bacilli|o__Lactobacillales|f__Streptococcaceae|g__Streptococcus|s__Streptococcus_peroris	-0.0361724	0.74241	0.893959	NaN	0	0	0	0	0	N <=> Y	0	0	NaN	NaN	k__Bacteria|p__Firmicutes|c__Bacilli|o__Lactobacillales|f__Streptococcaceae|g__Streptococcus|s__Streptococcus_peroris	0	0	0	0	0	0	0	0	0	0	0	0	0	0	0	0	0	0	0	0	0	0	0	0	0	0	0	0	0	0	0	0	0	0
k__Bacteria|p__Firmicutes|c__Bacilli|o__Lactobacillales|f__Streptococcaceae|g__Streptococcus|s__Streptococcus_pneumoniae	-0.0361724	0.74241	0.893959	NaN	0	0	0	0	0	N <=> Y	0	0	NaN	NaN	k__Bacteria|p__Firmicutes|c__Bacilli|o__Lactobacillales|f__Streptococcaceae|g__Streptococcus|s__Streptococcus_pneumoniae	0	0	0	0	0	0	0	0	0	0	0	0	0	0	0	0	0	0	0	0	0	0	0	0	0	0	0	0	0	0	0	0	0	0
k__Bacteria|p__Firmicutes|c__Bacilli|o__Lactobacillales|f__Streptococcaceae|g__Streptococcus|s__Streptococcus_pseudopneumoniae	-0.0361724	0.74241	0.893959	NaN	0	0	0	0	0	N <=> Y	0	0	NaN	NaN	k__Bacteria|p__Firmicutes|c__Bacilli|o__Lactobacillales|f__Streptococcaceae|g__Streptococcus|s__Streptococcus_pseudopneumoniae	0	0	0	0	0	0	0	0	0	0	0	0	0	0	0	0	0	0	0	0	0	0	0	0	0	0	0	0	0	0	0	0	0	0
k__Bacteria|p__Firmicutes|c__Bacilli|o__Lactobacillales|f__Streptococcaceae|g__Streptococcus|s__Streptococcus_salivarius	0.156525	0.152557	0.893959	0.124535	0.191667	1	1	0.422445	0.679265	N <= Y	0.562529	1	0.685214	0.699113	k__Bacteria|p__Firmicutes|c__Bacilli|o__Lactobacillales|f__Streptococcaceae|g__Streptococcus|s__Streptococcus_salivarius	0.06757	0.74219	0.51969	0.35946	0.49217	0.31629	0.11275	0.08596	0.19411	1.17856	0.25096	0.14025	0.16799	0.77699	0.59881	0.83422	0.21097	1.62538	0.27906	0.67539	0.75031	0.96001	0.48557	0.71037	0.40225	1.10969	0.23103	0.95556	0.07511	0.39267	0.27966	0.67362	0.18182	0.57114
k__Bacteria|p__Firmicutes|c__Bacilli|o__Lactobacillales|f__Streptococcaceae|g__Streptococcus|s__Streptococcus_sanguinis	-0.0275937	0.80206	0.932394	0.96979	-0.00520833	0.8	0.791667	0.0181168	0.0178023	Y <= N	0.0179452	0.795455	-0.0252612	0.988203	k__Bacteria|p__Firmicutes|c__Bacilli|o__Lactobacillales|f__Streptococcaceae|g__Streptococcus|s__Streptococcus_sanguinis	0	0.00922	0.00636	0.015	0.05588	0.00642	0	0.01784	0.00325	0.00749	0.00697	0.03669	0.00761	0	0.03498	0.04191	0.05422	0.00966	0.01097	0.00725	0	0.03712	0.01091	0.01315	0.00702	0.01471	0.01585	0.04508	0.01433	0	0.00269	0	0.01322	0.07641
k__Bacteria|p__Firmicutes|c__Bacilli|o__Lactobacillales|f__Streptococcaceae|g__Streptococcus|s__Streptococcus_sobrinus	0.0957882	0.383178	0.893959	0.390307	0.0390625	0.025	0.0625	2.45e-05	0.000386875	N <= Y	0.000222159	0.0454545	3.98101	0.701015	k__Bacteria|p__Firmicutes|c__Bacilli|o__Lactobacillales|f__Streptococcaceae|g__Streptococcus|s__Streptococcus_sobrinus	0	0	0	0	0	0	0	0	0	0	0	0	0.0045	0	0	0	0	0	0	0.00171	0.00098	0	0	0	0	0	0	0	0	0	0.01236	0	0	0
k__Bacteria|p__Firmicutes|c__Bacilli|o__Lactobacillales|f__Streptococcaceae|g__Streptococcus|s__Streptococcus_sp_A12	0.142125	0.194452	0.893959	0.109678	0.180208	0.35	0.5	0.001401	0.00324583	N <= Y	0.00240727	0.431818	1.21213	0.699113	k__Bacteria|p__Firmicutes|c__Bacilli|o__Lactobacillales|f__Streptococcaceae|g__Streptococcus|s__Streptococcus_sp_A12	0	0	0	0	0.02245	0	0	0	0.00131	0	0	0	0	0	0.02236	0	0	0.00324	0.00184	0	0	0	0	0	0	0	0	0.00961	0	0.00075	0	0	0.00453	0
k__Bacteria|p__Firmicutes|c__Bacilli|o__Lactobacillales|f__Streptococcaceae|g__Streptococcus|s__Streptococcus_sp_F0442	-0.144143	0.188128	0.893959	0.251278	-0.0885417	0.2	0.104167	0.00059925	0.000759167	Y <= N	0.000686477	0.147727	0.341259	0.699113	k__Bacteria|p__Firmicutes|c__Bacilli|o__Lactobacillales|f__Streptococcaceae|g__Streptococcus|s__Streptococcus_sp_F0442	0	0	0	0	0	0	0	0	0	0	0	0	0	0	0	0	0	0	0	0	0.01248	0	0	0	0	0	0	0.02667	0	0	0	0	0	0
k__Bacteria|p__Firmicutes|c__Bacilli|o__Lactobacillales|f__Streptococcaceae|g__Streptococcus|s__Streptococcus_sp_HMSC070B10	0.0530379	0.629746	0.893959	0.373439	0.0208333	0	0.0208333	0	1.875e-05	N <= Y	1.02273e-05	0.0113636	Inf	0.699113	k__Bacteria|p__Firmicutes|c__Bacilli|o__Lactobacillales|f__Streptococcaceae|g__Streptococcus|s__Streptococcus_sp_HMSC070B10	0	0	0	0	0	0	0	0	0	0	0	0	0	0	0	0	0	0	0	0	0	0	0	0	0	0	0	0	0	0	0	0	0	0
k__Bacteria|p__Firmicutes|c__Bacilli|o__Lactobacillales|f__Streptococcaceae|g__Streptococcus|s__Streptococcus_sp_HMSC071D03	-0.136842	0.211731	0.893959	0.28344	-0.025	0.025	0	4.275e-05	0	Y <= N	1.94318e-05	0.0113636	#NAME?	0.699113	k__Bacteria|p__Firmicutes|c__Bacilli|o__Lactobacillales|f__Streptococcaceae|g__Streptococcus|s__Streptococcus_sp_HMSC071D03	0	0	0	0	0	0	0	0	0	0	0	0	0	0	0	0	0	0	0	0	0	0	0	0	0	0	0	0	0	0	0	0	0	0
k__Bacteria|p__Firmicutes|c__Bacilli|o__Lactobacillales|f__Streptococcaceae|g__Streptococcus|s__Streptococcus_sp_HPH0090	-0.0361724	0.74241	0.893959	NaN	0	0	0	0	0	N <=> Y	0	0	NaN	NaN	k__Bacteria|p__Firmicutes|c__Bacilli|o__Lactobacillales|f__Streptococcaceae|g__Streptococcus|s__Streptococcus_sp_HPH0090	0	0	0	0	0	0	0	0	0	0	0	0	0	0	0	0	0	0	0	0	0	0	0	0	0	0	0	0	0	0	0	0	0	0
k__Bacteria|p__Firmicutes|c__Bacilli|o__Lactobacillales|f__Streptococcaceae|g__Streptococcus|s__Streptococcus_sp_M334	0.0195233	0.859235	0.947087	0.896694	-0.0046875	0.025	0.0208333	0.0002065	2.5625e-05	Y <= N	0.000107841	0.0227273	-3.01052	0.960202	k__Bacteria|p__Firmicutes|c__Bacilli|o__Lactobacillales|f__Streptococcaceae|g__Streptococcus|s__Streptococcus_sp_M334	0	0	0	0	0	0	0	0	0	0	0	0	0	0	0	0	0	0	0	0	0	0	0	0	0	0	0	0	0	0	0	0	0	0
k__Bacteria|p__Firmicutes|c__Bacilli|o__Lactobacillales|f__Streptococcaceae|g__Streptococcus|s__Streptococcus_sp_NLAE_zl_C503	-0.0361724	0.74241	0.893959	NaN	0	0	0	0	0	N <=> Y	0	0	NaN	NaN	k__Bacteria|p__Firmicutes|c__Bacilli|o__Lactobacillales|f__Streptococcaceae|g__Streptococcus|s__Streptococcus_sp_NLAE_zl_C503	0	0	0	0	0	0	0	0	0	0	0	0	0	0	0	0	0	0	0	0	0	0	0	0	0	0	0	0	0	0	0	0	0	0
k__Bacteria|p__Firmicutes|c__Bacilli|o__Lactobacillales|f__Streptococcaceae|g__Streptococcus|s__Streptococcus_sp_oral_taxon_058	0.0834069	0.447905	0.893959	0.373439	0.0208333	0	0.0208333	0	9.6875e-05	N <= Y	5.28409e-05	0.0113636	Inf	0.699113	k__Bacteria|p__Firmicutes|c__Bacilli|o__Lactobacillales|f__Streptococcaceae|g__Streptococcus|s__Streptococcus_sp_oral_taxon_058	0	0	0	0	0	0	0	0	0	0	0	0	0	0	0	0	0	0	0	0	0	0	0	0	0	0	0	0	0	0	0	0	0	0
k__Bacteria|p__Firmicutes|c__Bacilli|o__Lactobacillales|f__Streptococcaceae|g__Streptococcus|s__Streptococcus_thermophilus	0.184362	0.0912047	0.893959	0.143811	0.16875	0.4	0.541667	0.315038	0.680541	N <= Y	0.514404	0.477273	1.11115	0.699113	k__Bacteria|p__Firmicutes|c__Bacilli|o__Lactobacillales|f__Streptococcaceae|g__Streptococcus|s__Streptococcus_thermophilus	0	0	0.4566	4.05063	0.00112	0	0	0	0.01419	0	0	0.13979	0	0	0	0	0.20655	0.0312	0	0	0.36682	0	0	0	0.59552	0	0	0.11787	0	0	0.10581	5.13836	0.00692	0
k__Bacteria|p__Firmicutes|c__Bacilli|o__Lactobacillales|f__Streptococcaceae|g__Streptococcus|s__Streptococcus_vestibularis	0.0707841	0.519742	0.893959	0.8075	-0.015625	0.1	0.0833333	0.000469	0.000689792	Y <= N	0.000589432	0.0909091	0.556573	0.960202	k__Bacteria|p__Firmicutes|c__Bacilli|o__Lactobacillales|f__Streptococcaceae|g__Streptococcus|s__Streptococcus_vestibularis	0	0	0	0	0	0	0	0	0	0	0	0	0	0	0	0.00159	0	0.02518	0	0	0	0	0	0	0	0	0	0	0	0	0	0.00293	0	0
k__Bacteria|p__Firmicutes|c__Bacilli|o__Lactobacillales|f__Streptococcaceae|g__Streptococcus|s__Streptococcus_viridans	0.0834069	0.447905	0.893959	0.373439	0.0208333	0	0.0208333	0	0.000260208	N <= Y	0.000141932	0.0113636	Inf	0.699113	k__Bacteria|p__Firmicutes|c__Bacilli|o__Lactobacillales|f__Streptococcaceae|g__Streptococcus|s__Streptococcus_viridans	0	0	0	0	0	0	0	0	0	0	0	0	0	0	0	0	0	0	0	0	0	0	0	0	0	0	0	0	0	0	0	0	0	0
k__Bacteria|p__Firmicutes|c__Clostridia	0.128444	0.241389	0.893959	0.185054	0.165625	1	1	48.686	53.0831	N <= Y	51.0844	1	0.124747	0.699113	k__Bacteria|p__Firmicutes|c__Clostridia	63.0725	55.2821	56.9196	59.8262	69.3354	58.9849	41.8026	39.1309	55.5195	56.025	46.4926	17.5768	57.4054	54.5746	74.7421	56.738	53.8626	62.1395	78.7077	55.1999	63.5201	65.4908	47.184	73.2198	40.8275	37.6424	52.2259	47.865	49.2921	35.6799	55.5004	44.0796	54.5344	8.16595
k__Bacteria|p__Firmicutes|c__Clostridia|o__Clostridiales	0.128444	0.241389	0.893959	0.185054	0.165625	1	1	48.686	53.0831	N <= Y	51.0844	1	0.124747	0.699113	k__Bacteria|p__Firmicutes|c__Clostridia|o__Clostridiales	63.0725	55.2821	56.9196	59.8262	69.3354	58.9849	41.8026	39.1309	55.5195	56.025	46.4926	17.5768	57.4054	54.5746	74.7421	56.738	53.8626	62.1395	78.7077	55.1999	63.5201	65.4908	47.184	73.2198	40.8275	37.6424	52.2259	47.865	49.2921	35.6799	55.5004	44.0796	54.5344	8.16595
k__Bacteria|p__Firmicutes|c__Clostridia|o__Clostridiales|f__Catabacteriaceae	0.0981947	0.371285	0.893959	0.315964	0.101042	0.25	0.333333	0.001047	0.00627792	N <= Y	0.00390023	0.295455	2.58402	0.699113	k__Bacteria|p__Firmicutes|c__Clostridia|o__Clostridiales|f__Catabacteriaceae	0	0.00441	0.00115	0	0	0	0	0	0	0	0	0.00543	0	0	0	0	0	0	0	0	0	0.00379	0	0	0	0.0025	0.01167	0	0.00141	0.00017	0	0	0.00351	0
k__Bacteria|p__Firmicutes|c__Clostridia|o__Clostridiales|f__Catabacteriaceae|g__Catabacter	0.0981947	0.371285	0.893959	0.315964	0.101042	0.25	0.333333	0.001047	0.00627792	N <= Y	0.00390023	0.295455	2.58402	0.699113	k__Bacteria|p__Firmicutes|c__Clostridia|o__Clostridiales|f__Catabacteriaceae|g__Catabacter	0	0.00441	0.00115	0	0	0	0	0	0	0	0	0.00543	0	0	0	0	0	0	0	0	0	0.00379	0	0	0	0.0025	0.01167	0	0.00141	0.00017	0	0	0.00351	0
k__Bacteria|p__Firmicutes|c__Clostridia|o__Clostridiales|f__Catabacteriaceae|g__Catabacter|s__Catabacter_hongkongensis	0.0981947	0.371285	0.893959	0.315964	0.101042	0.25	0.333333	0.001047	0.00627792	N <= Y	0.00390023	0.295455	2.58402	0.699113	k__Bacteria|p__Firmicutes|c__Clostridia|o__Clostridiales|f__Catabacteriaceae|g__Catabacter|s__Catabacter_hongkongensis	0	0.00441	0.00115	0	0	0	0	0	0	0	0	0.00543	0	0	0	0	0	0	0	0	0	0.00379	0	0	0	0.0025	0.01167	0	0.00141	0.00017	0	0	0.00351	0
k__Bacteria|p__Firmicutes|c__Clostridia|o__Clostridiales|f__Christensenellaceae	0.294344	0.00624946	0.345283	0.0123703	0.179167	0.025	0.208333	0.001372	0.00522729	N < Y	0.00347489	0.125	1.92978	0.450975	k__Bacteria|p__Firmicutes|c__Clostridia|o__Clostridiales|f__Christensenellaceae	0	0	0.05488	0.00817	0.01897	0	0	0	0	0	0	0	0	0	0	0	0	0	0	0	0	0	0	0	0	0	0	0	0	0.01866	0	0	0.03164	0
k__Bacteria|p__Firmicutes|c__Clostridia|o__Clostridiales|f__Christensenellaceae|g__Christensenella	0.294344	0.00624946	0.345283	0.0123703	0.179167	0.025	0.208333	0.001372	0.00522729	N < Y	0.00347489	0.125	1.92978	0.450975	k__Bacteria|p__Firmicutes|c__Clostridia|o__Clostridiales|f__Christensenellaceae|g__Christensenella	0	0	0.05488	0.00817	0.01897	0	0	0	0	0	0	0	0	0	0	0	0	0	0	0	0	0	0	0	0	0	0	0	0	0.01866	0	0	0.03164	0
k__Bacteria|p__Firmicutes|c__Clostridia|o__Clostridiales|f__Christensenellaceae|g__Christensenella|s__Christensenella_minuta	0.294344	0.00624946	0.345283	0.0123703	0.179167	0.025	0.208333	0.001372	0.00522729	N < Y	0.00347489	0.125	1.92978	0.450975	k__Bacteria|p__Firmicutes|c__Clostridia|o__Clostridiales|f__Christensenellaceae|g__Christensenella|s__Christensenella_minuta	0	0	0.05488	0.00817	0.01897	0	0	0	0	0	0	0	0	0	0	0	0	0	0	0	0	0	0	0	0	0	0	0	0	0.01866	0	0	0.03164	0
k__Bacteria|p__Firmicutes|c__Clostridia|o__Clostridiales|f__Clostridiaceae	0.0514855	0.639817	0.893959	0.678254	0.0520833	0.925	0.958333	0.334747	0.578608	N <= Y	0.467762	0.943182	0.789512	0.914693	k__Bacteria|p__Firmicutes|c__Clostridia|o__Clostridiales|f__Clostridiaceae	0.12818	0.08912	0.0062	0.02488	0.33713	0.0416	2.85134	0.9238	0.45018	0.00084	0.17143	0.31743	0.08956	0.26048	0	0.20723	0.74018	0	0.0727	0.09058	0.95525	0.03233	0.09271	0.05355	0.02347	0.55078	0.02603	0.01874	0.41849	0.12225	0.38013	0.0189	0.36478	0.12007
k__Bacteria|p__Firmicutes|c__Clostridia|o__Clostridiales|f__Clostridiaceae|g__Butyricicoccus	-0.0361724	0.74241	0.893959	NaN	0	0	0	0	0	N <=> Y	0	0	NaN	NaN	k__Bacteria|p__Firmicutes|c__Clostridia|o__Clostridiales|f__Clostridiaceae|g__Butyricicoccus	0	0	0	0	0	0	0	0	0	0	0	0	0	0	0	0	0	0	0	0	0	0	0	0	0	0	0	0	0	0	0	0	0	0
k__Bacteria|p__Firmicutes|c__Clostridia|o__Clostridiales|f__Clostridiaceae|g__Butyricicoccus|s__Butyricicoccus_pullicaecorum	-0.0361724	0.74241	0.893959	NaN	0	0	0	0	0	N <=> Y	0	0	NaN	NaN	k__Bacteria|p__Firmicutes|c__Clostridia|o__Clostridiales|f__Clostridiaceae|g__Butyricicoccus|s__Butyricicoccus_pullicaecorum	0	0	0	0	0	0	0	0	0	0	0	0	0	0	0	0	0	0	0	0	0	0	0	0	0	0	0	0	0	0	0	0	0	0
k__Bacteria|p__Firmicutes|c__Clostridia|o__Clostridiales|f__Clostridiaceae|g__Clostridium	0.107763	0.326259	0.893959	0.369296	0.111979	0.825	0.895833	0.280371	0.433801	N <= Y	0.36406	0.863636	0.629695	0.699113	k__Bacteria|p__Firmicutes|c__Clostridia|o__Clostridiales|f__Clostridiaceae|g__Clostridium	0.1062	0	0.0062	0.00106	0.32076	0	2.75691	0.91642	0.45018	0	0.17143	0.13628	0.06705	0.25559	0	0.17828	0.72111	0	0.0727	0.09058	0.95525	0.03233	0.08673	0.03819	0.01917	0.52194	0.00405	0.00452	0.37536	0.11169	0.38013	0.00407	0.35249	0.00622
k__Bacteria|p__Firmicutes|c__Clostridia|o__Clostridiales|f__Clostridiaceae|g__Clostridium|s__Butyribacterium_methylotrophicum	-0.0570886	0.603788	0.893959	0.922425	-0.00364583	0.025	0.0208333	1.95e-05	1.89583e-05	Y <= N	1.92045e-05	0.0227273	-0.040642	0.960202	k__Bacteria|p__Firmicutes|c__Clostridia|o__Clostridiales|f__Clostridiaceae|g__Clostridium|s__Butyribacterium_methylotrophicum	0	0	0	0.00091	0	0	0	0	0	0	0	0	0	0	0	0	0	0	0	0	0	0	0	0	0	0	0	0	0	0	0	0	0	0
k__Bacteria|p__Firmicutes|c__Clostridia|o__Clostridiales|f__Clostridiaceae|g__Clostridium|s__Clostridium_bolteae_CAG_59	0.0573499	0.602129	0.893959	0.483034	0.0708333	0.25	0.333333	0.0172607	0.0244404	N <= Y	0.0211769	0.295455	0.501774	0.75357	k__Bacteria|p__Firmicutes|c__Clostridia|o__Clostridiales|f__Clostridiaceae|g__Clostridium|s__Clostridium_bolteae_CAG_59	0	0	0	0	0.03606	0	0.09097	0	0	0	0	0.13628	0	0	0	0.00899	0	0	0	0	0	0	0	0.00524	0	0	0	0.00176	0	0	0	0	0.00299	0
k__Bacteria|p__Firmicutes|c__Clostridia|o__Clostridiales|f__Clostridiaceae|g__Clostridium|s__Clostridium_butyricum	-0.0622329	0.571521	0.893959	0.28344	-0.025	0.025	0	2.875e-05	0	Y <= N	1.30682e-05	0.0113636	#NAME?	0.699113	k__Bacteria|p__Firmicutes|c__Clostridia|o__Clostridiales|f__Clostridiaceae|g__Clostridium|s__Clostridium_butyricum	0	0	0	0	0	0	0	0	0	0	0	0	0	0	0	0	0	0	0	0	0	0	0	0	0	0	0	0	0	0	0	0	0	0
k__Bacteria|p__Firmicutes|c__Clostridia|o__Clostridiales|f__Clostridiaceae|g__Clostridium|s__Clostridium_celatum	-0.0582423	0.596482	0.893959	0.896694	-0.0046875	0.025	0.0208333	0.000442	0.000117917	Y <= N	0.000265227	0.0227273	-1.90628	0.960202	k__Bacteria|p__Firmicutes|c__Clostridia|o__Clostridiales|f__Clostridiaceae|g__Clostridium|s__Clostridium_celatum	0	0	0	0	0	0	0	0	0	0	0	0	0	0	0	0	0	0	0	0	0.01768	0	0	0	0	0	0	0	0	0	0	0	0	0
k__Bacteria|p__Firmicutes|c__Clostridia|o__Clostridiales|f__Clostridiaceae|g__Clostridium|s__Clostridium_disporicum	0.0154846	0.888142	0.957992	0.956929	-0.00625	0.35	0.354167	0.016286	0.00979396	Y <= N	0.0127449	0.352273	-0.733668	0.98047	k__Bacteria|p__Firmicutes|c__Clostridia|o__Clostridiales|f__Clostridiaceae|g__Clostridium|s__Clostridium_disporicum	0.10038	0	0.00072	0.00015	0.01373	0	0	0.04204	0	0	0.00843	0	0	0.00275	0	0	0.05444	0	0.06795	0.04035	0.00721	0	0.02468	0	0	0	0	0	0	0	0.16544	0	0	0
k__Bacteria|p__Firmicutes|c__Clostridia|o__Clostridiales|f__Clostridiaceae|g__Clostridium|s__Clostridium_neonatale	-0.0361724	0.74241	0.893959	NaN	0	0	0	0	0	N <=> Y	0	0	NaN	NaN	k__Bacteria|p__Firmicutes|c__Clostridia|o__Clostridiales|f__Clostridiaceae|g__Clostridium|s__Clostridium_neonatale	0	0	0	0	0	0	0	0	0	0	0	0	0	0	0	0	0	0	0	0	0	0	0	0	0	0	0	0	0	0	0	0	0	0
k__Bacteria|p__Firmicutes|c__Clostridia|o__Clostridiales|f__Clostridiaceae|g__Clostridium|s__Clostridium_paraputrificum	0.034059	0.75698	0.89624	0.826405	0.0114583	0.05	0.0625	0.002484	0.0003925	N <= Y	0.00134318	0.0568182	-2.6619	0.960202	k__Bacteria|p__Firmicutes|c__Clostridia|o__Clostridiales|f__Clostridiaceae|g__Clostridium|s__Clostridium_paraputrificum	0	0	0	0	0	0	0	0	0	0	0	0	0	0	0	0	0.09314	0	0	0	0	0	0	0	0	0	0	0	0	0	0	0	0	0.00622
k__Bacteria|p__Firmicutes|c__Clostridia|o__Clostridiales|f__Clostridiaceae|g__Clostridium|s__Clostridium_perfringens	-0.0878362	0.424078	0.893959	0.319214	-0.06875	0.15	0.0833333	0.0117477	0.00222938	Y <= N	0.00655591	0.113636	-2.39767	0.699113	k__Bacteria|p__Firmicutes|c__Clostridia|o__Clostridiales|f__Clostridiaceae|g__Clostridium|s__Clostridium_perfringens	0	0	0	0	0	0	0	0	0	0	0	0	0	0	0	0	0.22716	0	0	0	0.04363	0	0.06205	0	0	0	0	0.00276	0	0	0	0	0	0
k__Bacteria|p__Firmicutes|c__Clostridia|o__Clostridiales|f__Clostridiaceae|g__Clostridium|s__Clostridium_sp_7_2_43FAA	0.109722	0.317487	0.893959	0.373439	0.0208333	0	0.0208333	0	3.0625e-05	N <= Y	1.67045e-05	0.0113636	Inf	0.699113	k__Bacteria|p__Firmicutes|c__Clostridia|o__Clostridiales|f__Clostridiaceae|g__Clostridium|s__Clostridium_sp_7_2_43FAA	0	0	0	0	0	0	0	0	0	0	0	0	0	0	0	0	0	0	0	0	0	0	0	0	0	0	0	0	0	0	0	0	0	0
k__Bacteria|p__Firmicutes|c__Clostridia|o__Clostridiales|f__Clostridiaceae|g__Clostridium|s__Clostridium_sp_CAG_167	0.0787959	0.473484	0.893959	0.373439	0.0208333	0	0.0208333	0	0.00333125	N <= Y	0.00181705	0.0113636	Inf	0.699113	k__Bacteria|p__Firmicutes|c__Clostridia|o__Clostridiales|f__Clostridiaceae|g__Clostridium|s__Clostridium_sp_CAG_167	0	0	0	0	0	0	0	0	0	0	0	0	0	0	0	0	0	0	0	0	0	0	0	0	0	0	0	0	0	0	0	0	0	0
k__Bacteria|p__Firmicutes|c__Clostridia|o__Clostridiales|f__Clostridiaceae|g__Clostridium|s__Clostridium_sp_CAG_242	-0.0434456	0.692987	0.893959	0.796003	-0.0182292	0.125	0.104167	0.00766825	0.0684654	Y <= N	0.0408303	0.113636	3.15841	0.960202	k__Bacteria|p__Firmicutes|c__Clostridia|o__Clostridiales|f__Clostridiaceae|g__Clostridium|s__Clostridium_sp_CAG_242	0.00582	0	0.00548	0	0	0	0	0	0.12347	0	0	0	0	0	0	0	0	0	0	0.00408	0	0	0	0	0	0	0	0	0	0	0	0	0	0
k__Bacteria|p__Firmicutes|c__Clostridia|o__Clostridiales|f__Clostridiaceae|g__Clostridium|s__Clostridium_sp_CAG_253	-0.259411	0.0165102	0.583802	0.012885	-0.154688	0.175	0.0208333	0.113803	0.00596167	Y < N	0.0549805	0.0909091	-4.25468	0.450975	k__Bacteria|p__Firmicutes|c__Clostridia|o__Clostridiales|f__Clostridiaceae|g__Clostridium|s__Clostridium_sp_CAG_253	0	0	0	0	0	0	2.66594	0.87438	0.04503	0	0	0	0	0	0	0	0	0	0	0	0.48511	0	0	0	0	0	0	0	0	0	0	0	0	0
k__Bacteria|p__Firmicutes|c__Clostridia|o__Clostridiales|f__Clostridiaceae|g__Clostridium|s__Clostridium_sp_CAG_299	0.0929454	0.397519	0.893959	0.309188	0.0833333	0.125	0.208333	0.033288	0.0238021	N <= Y	0.0281139	0.170455	-0.483914	0.699113	k__Bacteria|p__Firmicutes|c__Clostridia|o__Clostridiales|f__Clostridiaceae|g__Clostridium|s__Clostridium_sp_CAG_299	0	0	0	0	0.23506	0	0	0	0	0	0.163	0	0	0	0	0.16929	0	0	0.00475	0	0	0	0	0.03295	0	0	0	0	0	0	0	0	0.01636	0
k__Bacteria|p__Firmicutes|c__Clostridia|o__Clostridiales|f__Clostridiaceae|g__Clostridium|s__Clostridium_sp_CAG_413	0.0952368	0.385935	0.893959	0.373439	0.0208333	0	0.0208333	0	0.00038625	N <= Y	0.000210682	0.0113636	Inf	0.699113	k__Bacteria|p__Firmicutes|c__Clostridia|o__Clostridiales|f__Clostridiaceae|g__Clostridium|s__Clostridium_sp_CAG_413	0	0	0	0	0	0	0	0	0	0	0	0	0	0	0	0	0	0	0	0	0	0	0	0	0	0	0	0	0	0	0	0	0	0
k__Bacteria|p__Firmicutes|c__Clostridia|o__Clostridiales|f__Clostridiaceae|g__Clostridium|s__Clostridium_sp_CAG_510	0.124692	0.255529	0.893959	0.199786	0.0416667	0	0.0416667	0	0.110387	N <= Y	0.0602113	0.0227273	Inf	0.699113	k__Bacteria|p__Firmicutes|c__Clostridia|o__Clostridiales|f__Clostridiaceae|g__Clostridium|s__Clostridium_sp_CAG_510	0	0	0	0	0	0	0	0	0	0	0	0	0	0	0	0	0	0	0	0	0	0	0	0	0	0	0	0	0	0	0	0	0	0
k__Bacteria|p__Firmicutes|c__Clostridia|o__Clostridiales|f__Clostridiaceae|g__Clostridium|s__Clostridium_sp_CAG_58	0.0908602	0.408238	0.893959	0.380598	0.096875	0.35	0.4375	0.0660527	0.17231	N <= Y	0.124011	0.397727	1.38332	0.701015	k__Bacteria|p__Firmicutes|c__Clostridia|o__Clostridiales|f__Clostridiaceae|g__Clostridium|s__Clostridium_sp_CAG_58	0	0	0	0	0	0	0	0	0.28168	0	0	0	0.06705	0.24177	0	0	0.34637	0	0	0.04615	0.29981	0.03233	0	0	0.01917	0.1773	0	0	0.37536	0.10883	0.16996	0	0.2557	0
k__Bacteria|p__Firmicutes|c__Clostridia|o__Clostridiales|f__Clostridiaceae|g__Clostridium|s__Clostridium_sp_CAG_678	0.128634	0.240687	0.893959	0.373439	0.0208333	0	0.0208333	0	6.35417e-05	N <= Y	3.46591e-05	0.0113636	Inf	0.699113	k__Bacteria|p__Firmicutes|c__Clostridia|o__Clostridiales|f__Clostridiaceae|g__Clostridium|s__Clostridium_sp_CAG_678	0	0	0	0	0	0	0	0	0	0	0	0	0	0	0	0	0	0	0	0	0	0	0	0	0	0	0	0	0	0	0	0	0	0
k__Bacteria|p__Firmicutes|c__Clostridia|o__Clostridiales|f__Clostridiaceae|g__Clostridium|s__Clostridium_sp_D5	0.04897	0.656274	0.893959	0.54577	0.0333333	0.05	0.0833333	0.00870625	0.00138646	N <= Y	0.00471364	0.0681818	-2.65065	0.80762	k__Bacteria|p__Firmicutes|c__Clostridia|o__Clostridiales|f__Clostridiaceae|g__Clostridium|s__Clostridium_sp_D5	0	0	0	0	0	0	0	0	0	0	0	0	0	0	0	0	0	0	0	0	0	0	0	0	0	0.34464	0.00405	0	0	0	0	0.00407	0	0
k__Bacteria|p__Firmicutes|c__Clostridia|o__Clostridiales|f__Clostridiaceae|g__Clostridium|s__Clostridium_sp_chh4_2	0.131923	0.22877	0.893959	0.199786	0.0416667	0	0.0416667	0	6.85417e-05	N <= Y	3.73864e-05	0.0227273	Inf	0.699113	k__Bacteria|p__Firmicutes|c__Clostridia|o__Clostridiales|f__Clostridiaceae|g__Clostridium|s__Clostridium_sp_chh4_2	0	0	0	0	0	0	0	0	0	0	0	0	0	0	0	0	0	0	0	0	0	0	0	0	0	0	0	0	0	0.00286	0	0	0	0
k__Bacteria|p__Firmicutes|c__Clostridia|o__Clostridiales|f__Clostridiaceae|g__Clostridium|s__Clostridium_ventriculi	0.137751	0.20868	0.893959	0.140466	0.096875	0.05	0.145833	0.0025845	0.0106144	N <= Y	0.00696443	0.102273	2.03806	0.699113	k__Bacteria|p__Firmicutes|c__Clostridia|o__Clostridiales|f__Clostridiaceae|g__Clostridium|s__Clostridium_ventriculi	0	0	0	0	0.03591	0	0	0	0	0	0	0	0	0.01107	0	0	0	0	0	0	0.10181	0	0	0	0	0	0	0	0	0	0.04473	0	0.07744	0
k__Bacteria|p__Firmicutes|c__Clostridia|o__Clostridiales|f__Clostridiaceae|g__Hungatella	-0.00585142	0.957613	0.985345	0.710453	-0.0463542	0.725	0.791667	0.0534758	0.144639	Y <= N	0.103201	0.761364	1.4355	0.934501	k__Bacteria|p__Firmicutes|c__Clostridia|o__Clostridiales|f__Clostridiaceae|g__Hungatella	0.02199	0.08912	0	0.02382	0.01637	0.03925	0.09443	0.00738	0	0.00084	0	0.18115	0.02251	0.0049	0	0.02895	0.01907	0	0	0	0	0	0.00598	0.01536	0.0043	0.02884	0.02198	0.01423	0.04314	0.01056	0	0.01483	0.01229	0.11385
k__Bacteria|p__Firmicutes|c__Clostridia|o__Clostridiales|f__Clostridiaceae|g__Hungatella|s__Hungatella_hathewayi	-0.00585142	0.957613	0.985345	0.710453	-0.0463542	0.725	0.791667	0.0534758	0.144639	Y <= N	0.103201	0.761364	1.4355	0.934501	k__Bacteria|p__Firmicutes|c__Clostridia|o__Clostridiales|f__Clostridiaceae|g__Hungatella|s__Hungatella_hathewayi	0.02199	0.08912	0	0.02382	0.01637	0.03925	0.09443	0.00738	0	0.00084	0	0.18115	0.02251	0.0049	0	0.02895	0.01907	0	0	0	0	0	0.00598	0.01536	0.0043	0.02884	0.02198	0.01423	0.04314	0.01056	0	0.01483	0.01229	0.11385
k__Bacteria|p__Firmicutes|c__Clostridia|o__Clostridiales|f__Clostridiaceae|g__Lactonifactor	-0.126012	0.25049	0.893959	0.158447	-0.0927083	0.15	0.0625	0.000901	0.000168125	Y <= N	0.00050125	0.102273	-2.42199	0.699113	k__Bacteria|p__Firmicutes|c__Clostridia|o__Clostridiales|f__Clostridiaceae|g__Lactonifactor	0	0	0	0	0	0.00235	0	0	0	0	0	0	0	0	0	0	0	0	0	0	0	0	0	0	0	0	0	0	0	0	0	0	0	0
k__Bacteria|p__Firmicutes|c__Clostridia|o__Clostridiales|f__Clostridiaceae|g__Lactonifactor|s__Lactonifactor_longoviformis	-0.126012	0.25049	0.893959	0.158447	-0.0927083	0.15	0.0625	0.000901	0.000168125	Y <= N	0.00050125	0.102273	-2.42199	0.699113	k__Bacteria|p__Firmicutes|c__Clostridia|o__Clostridiales|f__Clostridiaceae|g__Lactonifactor|s__Lactonifactor_longoviformis	0	0	0	0	0	0.00235	0	0	0	0	0	0	0	0	0	0	0	0	0	0	0	0	0	0	0	0	0	0	0	0	0	0	0	0
k__Bacteria|p__Firmicutes|c__Clostridia|o__Clostridiales|f__Clostridiales_Family_XIII_Incertae_Sedis	0.137902	0.208179	0.893959	0.174851	0.160417	0.475	0.583333	0.00172425	0.00643896	N <= Y	0.00429591	0.534091	1.90086	0.699113	k__Bacteria|p__Firmicutes|c__Clostridia|o__Clostridiales|f__Clostridiales_Family_XIII_Incertae_Sedis	0	0.00568	0	0	0	0	0	0	0	0	0	0	0	0	0	0.00571	0	0	0	0	0	0.00803	0.01552	0	0	0.0006	0.00688	0.00051	0	0	0	0	0.00188	0.00909
k__Bacteria|p__Firmicutes|c__Clostridia|o__Clostridiales|f__Clostridiales_Family_XIII_Incertae_Sedis|g__Clostridiales_Family_XIII_Incertae_Sedis_unclassified	0.137162	0.210652	0.893959	0.300334	0.1	0.225	0.291667	0.0006655	0.00353792	N <= Y	0.00223227	0.261364	2.41039	0.699113	k__Bacteria|p__Firmicutes|c__Clostridia|o__Clostridiales|f__Clostridiales_Family_XIII_Incertae_Sedis|g__Clostridiales_Family_XIII_Incertae_Sedis_unclassified	0	0.00134	0	0	0	0	0	0	0	0	0	0	0	0	0	0.0051	0	0	0	0	0	0	0.01253	0	0	0	0.00332	0	0	0	0	0	0.00188	0.00194
k__Bacteria|p__Firmicutes|c__Clostridia|o__Clostridiales|f__Clostridiales_Family_XIII_Incertae_Sedis|g__Clostridiales_Family_XIII_Incertae_Sedis_unclassified|s__Eubacterium_brachy	0.12746	0.245043	0.893959	0.224314	0.09375	0.1	0.1875	0.00025725	0.000754583	N <= Y	0.000528523	0.147727	1.55251	0.699113	k__Bacteria|p__Firmicutes|c__Clostridia|o__Clostridiales|f__Clostridiales_Family_XIII_Incertae_Sedis|g__Clostridiales_Family_XIII_Incertae_Sedis_unclassified|s__Eubacterium_brachy	0	0	0	0	0	0	0	0	0	0	0	0	0	0	0	0.0051	0	0	0	0	0	0	0	0	0	0	0	0	0	0	0	0	0.00053	0.00194
k__Bacteria|p__Firmicutes|c__Clostridia|o__Clostridiales|f__Clostridiales_Family_XIII_Incertae_Sedis|g__Clostridiales_Family_XIII_Incertae_Sedis_unclassified|s__Eubacterium_infirmum	0.128634	0.240687	0.893959	0.373439	0.0208333	0	0.0208333	0	0.00143125	N <= Y	0.000780682	0.0113636	Inf	0.699113	k__Bacteria|p__Firmicutes|c__Clostridia|o__Clostridiales|f__Clostridiales_Family_XIII_Incertae_Sedis|g__Clostridiales_Family_XIII_Incertae_Sedis_unclassified|s__Eubacterium_infirmum	0	0	0	0	0	0	0	0	0	0	0	0	0	0	0	0	0	0	0	0	0	0	0	0	0	0	0	0	0	0	0	0	0	0
k__Bacteria|p__Firmicutes|c__Clostridia|o__Clostridiales|f__Clostridiales_Family_XIII_Incertae_Sedis|g__Clostridiales_Family_XIII_Incertae_Sedis_unclassified|s__Eubacterium_sulci	0.152497	0.163528	0.893959	0.236723	0.096875	0.125	0.208333	0.00040825	0.00135208	N <= Y	0.000923068	0.170455	1.72766	0.699113	k__Bacteria|p__Firmicutes|c__Clostridia|o__Clostridiales|f__Clostridiales_Family_XIII_Incertae_Sedis|g__Clostridiales_Family_XIII_Incertae_Sedis_unclassified|s__Eubacterium_sulci	0	0.00134	0	0	0	0	0	0	0	0	0	0	0	0	0	0	0	0	0	0	0	0	0.01253	0	0	0	0.00332	0	0	0	0	0	0.00136	0
k__Bacteria|p__Firmicutes|c__Clostridia|o__Clostridiales|f__Clostridiales_Family_XIII_Incertae_Sedis|g__Mogibacterium	0.0878612	0.423946	0.893959	0.405006	0.0963542	0.45	0.5	0.00105925	0.00290125	N <= Y	0.00206398	0.477273	1.45363	0.701015	k__Bacteria|p__Firmicutes|c__Clostridia|o__Clostridiales|f__Clostridiales_Family_XIII_Incertae_Sedis|g__Mogibacterium	0	0.00435	0	0	0	0	0	0	0	0	0	0	0	0	0	0.00061	0	0	0	0	0	0.00803	0.00299	0	0	0.0006	0.00356	0.00051	0	0	0	0	0	0.00715
k__Bacteria|p__Firmicutes|c__Clostridia|o__Clostridiales|f__Clostridiales_Family_XIII_Incertae_Sedis|g__Mogibacterium|s__Mogibacterium_diversum	0.0878612	0.423946	0.893959	0.405006	0.0963542	0.45	0.5	0.00105925	0.00289542	N <= Y	0.0020608	0.477273	1.45073	0.701015	k__Bacteria|p__Firmicutes|c__Clostridia|o__Clostridiales|f__Clostridiales_Family_XIII_Incertae_Sedis|g__Mogibacterium|s__Mogibacterium_diversum	0	0.00435	0	0	0	0	0	0	0	0	0	0	0	0	0	0.00061	0	0	0	0	0	0.00803	0.00299	0	0	0.0006	0.00356	0.00051	0	0	0	0	0	0.00715
k__Bacteria|p__Firmicutes|c__Clostridia|o__Clostridiales|f__Clostridiales_Family_XIII_Incertae_Sedis|g__Mogibacterium|s__Mogibacterium_timidum	0.104892	0.339388	0.893959	0.373439	0.0208333	0	0.0208333	0	5.83333e-06	N <= Y	3.18182e-06	0.0113636	Inf	0.699113	k__Bacteria|p__Firmicutes|c__Clostridia|o__Clostridiales|f__Clostridiales_Family_XIII_Incertae_Sedis|g__Mogibacterium|s__Mogibacterium_timidum	0	0	0	0	0	0	0	0	0	0	0	0	0	0	0	0	0	0	0	0	0	0	0	0	0	0	0	0	0	0	0	0	0	0
k__Bacteria|p__Firmicutes|c__Clostridia|o__Clostridiales|f__Clostridiales_unclassified	0.15887	0.146429	0.893959	0.103654	0.202083	0.75	0.854167	0.0664255	0.0954577	N <= Y	0.0822612	0.806818	0.523125	0.699113	k__Bacteria|p__Firmicutes|c__Clostridia|o__Clostridiales|f__Clostridiales_unclassified	0.00112	0.23491	0.16617	0.02132	0.04967	0.17064	0	0	0.03351	0.01344	0	0	0	0.01806	0	0.11	0.02741	0.0006	0.00047	0.02743	0.07291	0.11582	0.10973	0.00856	0.07357	0.07566	0.03317	0.00933	0.04665	0.51027	0.15978	0.00507	0.72822	0
k__Bacteria|p__Firmicutes|c__Clostridia|o__Clostridiales|f__Clostridiales_unclassified|g__Clostridiales_unclassified	-0.0485567	0.658994	0.893959	0.550113	-0.0395833	0.125	0.0833333	0.0001335	0.000506458	Y <= N	0.000336932	0.102273	1.9236	0.81073	k__Bacteria|p__Firmicutes|c__Clostridia|o__Clostridiales|f__Clostridiales_unclassified|g__Clostridiales_unclassified	0	0	0	0	0	0	0	0	0	0	0	0	0	0	0	0	0	0	0	0	0	0	0	0	0	0.00185	0.0009	0	0	0	0	0	0	0
k__Bacteria|p__Firmicutes|c__Clostridia|o__Clostridiales|f__Clostridiales_unclassified|g__Clostridiales_unclassified|s__Clostridiales_bacterium_1_7_47FAA	-0.03828	0.727971	0.893959	0.514492	-0.0385417	0.1	0.0625	0.00011225	6.91667e-05	Y <= N	8.875e-05	0.0795455	-0.698567	0.778508	k__Bacteria|p__Firmicutes|c__Clostridia|o__Clostridiales|f__Clostridiales_unclassified|g__Clostridiales_unclassified|s__Clostridiales_bacterium_1_7_47FAA	0	0	0	0	0	0	0	0	0	0	0	0	0	0	0	0	0	0	0	0	0	0	0	0	0	0.00185	0.0009	0	0	0	0	0	0	0
k__Bacteria|p__Firmicutes|c__Clostridia|o__Clostridiales|f__Clostridiales_unclassified|g__Clostridiales_unclassified|s__Clostridiales_bacterium_CHKCI006	-0.0388778	0.723892	0.893959	0.922425	-0.00364583	0.025	0.0208333	2.125e-05	0.000437292	Y <= N	0.000248182	0.0227273	4.36306	0.960202	k__Bacteria|p__Firmicutes|c__Clostridia|o__Clostridiales|f__Clostridiales_unclassified|g__Clostridiales_unclassified|s__Clostridiales_bacterium_CHKCI006	0	0	0	0	0	0	0	0	0	0	0	0	0	0	0	0	0	0	0	0	0	0	0	0	0	0	0	0	0	0	0	0	0	0
k__Bacteria|p__Firmicutes|c__Clostridia|o__Clostridiales|f__Clostridiales_unclassified|g__Intestinimonas	0.156246	0.153299	0.893959	0.11827	0.18125	0.4	0.5625	0.0108693	0.0347829	N <= Y	0.0239131	0.488636	1.67813	0.699113	k__Bacteria|p__Firmicutes|c__Clostridia|o__Clostridiales|f__Clostridiales_unclassified|g__Intestinimonas	0	0.00071	0.00943	0	0.02898	0	0	0	0.03351	0	0	0	0	0.00209	0	0.0049	0.00898	0	0	0.02743	0	0.00743	0.07816	0	0.004	0.04679	0.03228	0	0	0.42736	0.07536	0	0.68508	0
k__Bacteria|p__Firmicutes|c__Clostridia|o__Clostridiales|f__Clostridiales_unclassified|g__Intestinimonas|s__Intestinimonas_butyriciproducens	0.156246	0.153299	0.893959	0.11827	0.18125	0.4	0.5625	0.0108693	0.0347829	N <= Y	0.0239131	0.488636	1.67813	0.699113	k__Bacteria|p__Firmicutes|c__Clostridia|o__Clostridiales|f__Clostridiales_unclassified|g__Intestinimonas|s__Intestinimonas_butyriciproducens	0	0.00071	0.00943	0	0.02898	0	0	0	0.03351	0	0	0	0	0.00209	0	0.0049	0.00898	0	0	0.02743	0	0.00743	0.07816	0	0.004	0.04679	0.03228	0	0	0.42736	0.07536	0	0.68508	0
k__Bacteria|p__Firmicutes|c__Clostridia|o__Clostridiales|f__Clostridiales_unclassified|g__Lawsonibacter	0.14314	0.19125	0.893959	0.269734	0.134375	0.575	0.6875	0.009636	0.0114742	N <= Y	0.0106386	0.636364	0.251883	0.699113	k__Bacteria|p__Firmicutes|c__Clostridia|o__Clostridiales|f__Clostridiales_unclassified|g__Lawsonibacter	0.00112	0.01039	0.02078	0.02132	0.00981	0.00209	0	0	0	0.00242	0	0	0	0.01598	0	0.00922	0.01843	0	0.00047	0	0	0.00841	0.00487	0.00856	0.01201	0.02702	0	0.00933	0.04665	0.08291	0.03307	0.00507	0.00908	0
k__Bacteria|p__Firmicutes|c__Clostridia|o__Clostridiales|f__Clostridiales_unclassified|g__Lawsonibacter|s__Lawsonibacter_asaccharolyticus	0.14314	0.19125	0.893959	0.269734	0.134375	0.575	0.6875	0.009636	0.0114742	N <= Y	0.0106386	0.636364	0.251883	0.699113	k__Bacteria|p__Firmicutes|c__Clostridia|o__Clostridiales|f__Clostridiales_unclassified|g__Lawsonibacter|s__Lawsonibacter_asaccharolyticus	0.00112	0.01039	0.02078	0.02132	0.00981	0.00209	0	0	0	0.00242	0	0	0	0.01598	0	0.00922	0.01843	0	0.00047	0	0	0.00841	0.00487	0.00856	0.01201	0.02702	0	0.00933	0.04665	0.08291	0.03307	0.00507	0.00908	0
k__Bacteria|p__Firmicutes|c__Clostridia|o__Clostridiales|f__Clostridiales_unclassified|g__Monoglobus	0.14128	0.197145	0.893959	0.187886	0.146354	0.325	0.479167	0.0457863	0.0486946	N <= Y	0.0473726	0.409091	0.0888469	0.699113	k__Bacteria|p__Firmicutes|c__Clostridia|o__Clostridiales|f__Clostridiales_unclassified|g__Monoglobus	0	0.22381	0.13596	0	0.01088	0.16854	0	0	0	0.01102	0	0	0	0	0	0.09588	0	0.0006	0	0	0.07291	0.09998	0.0267	0	0.05756	0	0	0	0	0	0.05135	0	0.03405	0
k__Bacteria|p__Firmicutes|c__Clostridia|o__Clostridiales|f__Clostridiales_unclassified|g__Monoglobus|s__Monoglobus_pectinilyticus	0.14128	0.197145	0.893959	0.187886	0.146354	0.325	0.479167	0.0457863	0.0486946	N <= Y	0.0473726	0.409091	0.0888469	0.699113	k__Bacteria|p__Firmicutes|c__Clostridia|o__Clostridiales|f__Clostridiales_unclassified|g__Monoglobus|s__Monoglobus_pectinilyticus	0	0.22381	0.13596	0	0.01088	0.16854	0	0	0	0.01102	0	0	0	0	0	0.09588	0	0.0006	0	0	0.07291	0.09998	0.0267	0	0.05756	0	0	0	0	0	0.05135	0	0.03405	0
k__Bacteria|p__Firmicutes|c__Clostridia|o__Clostridiales|f__Eubacteriaceae	0.0478367	0.663743	0.893959	0.619733	0.0625	0.975	1	5.83097	6.40655	N <= Y	6.14492	0.988636	0.135812	0.866119	k__Bacteria|p__Firmicutes|c__Clostridia|o__Clostridiales|f__Eubacteriaceae	5.43684	16.8341	2.42761	16.3688	21.9244	5.2479	11.6864	8.68014	1.98984	6.03088	6.05999	1.82636	11.2165	2.54236	4.56164	6.98115	7.22477	3.59383	5.73221	7.8816	1.72341	3.38723	9.72991	16.3902	5.20432	14.1655	0.91693	1.52519	1.46995	2.49571	18.321	6.17228	2.86432	0
k__Bacteria|p__Firmicutes|c__Clostridia|o__Clostridiales|f__Eubacteriaceae|g__Anaerofustis	0.0421121	0.70196	0.893959	0.601174	0.040625	0.125	0.166667	0.0004385	0.000677292	N <= Y	0.00056875	0.147727	0.6272	0.850519	k__Bacteria|p__Firmicutes|c__Clostridia|o__Clostridiales|f__Eubacteriaceae|g__Anaerofustis	0	0	0	0.00043	0	0	0	0	0	0	0	0	0	0	0	0	0	0	0	0	0	0	0	0.00044	0	0.00398	0.0016	0	0.00252	0	0	0	0	0
k__Bacteria|p__Firmicutes|c__Clostridia|o__Clostridiales|f__Eubacteriaceae|g__Anaerofustis|s__Anaerofustis_stercorihominis	0.0421121	0.70196	0.893959	0.601174	0.040625	0.125	0.166667	0.0004385	0.000677292	N <= Y	0.00056875	0.147727	0.6272	0.850519	k__Bacteria|p__Firmicutes|c__Clostridia|o__Clostridiales|f__Eubacteriaceae|g__Anaerofustis|s__Anaerofustis_stercorihominis	0	0	0	0.00043	0	0	0	0	0	0	0	0	0	0	0	0	0	0	0	0	0	0	0	0.00044	0	0.00398	0.0016	0	0.00252	0	0	0	0	0
k__Bacteria|p__Firmicutes|c__Clostridia|o__Clostridiales|f__Eubacteriaceae|g__Eubacteriaceae_unclassified	0.0405436	0.712567	0.893959	0.794024	0.0135417	0.05	0.0625	0.00014975	0.00055125	N <= Y	0.00036875	0.0568182	1.88015	0.960202	k__Bacteria|p__Firmicutes|c__Clostridia|o__Clostridiales|f__Eubacteriaceae|g__Eubacteriaceae_unclassified	0	0	0	0	0	0	0	0	0	0	0	0	0	0	0	0	0	0	0	0	0	0	0	0	0	0	0	0	0	0	0	0	0	0
k__Bacteria|p__Firmicutes|c__Clostridia|o__Clostridiales|f__Eubacteriaceae|g__Eubacteriaceae_unclassified|s__Eubacteriaceae_bacterium_CHKCI005	0.0405436	0.712567	0.893959	0.794024	0.0135417	0.05	0.0625	0.00014975	0.00055125	N <= Y	0.00036875	0.0568182	1.88015	0.960202	k__Bacteria|p__Firmicutes|c__Clostridia|o__Clostridiales|f__Eubacteriaceae|g__Eubacteriaceae_unclassified|s__Eubacteriaceae_bacterium_CHKCI005	0	0	0	0	0	0	0	0	0	0	0	0	0	0	0	0	0	0	0	0	0	0	0	0	0	0	0	0	0	0	0	0	0	0
k__Bacteria|p__Firmicutes|c__Clostridia|o__Clostridiales|f__Eubacteriaceae|g__Eubacterium	0.0478367	0.663743	0.893959	0.619733	0.0625	0.975	1	5.83038	6.40532	N <= Y	6.14398	0.988636	0.135681	0.866119	k__Bacteria|p__Firmicutes|c__Clostridia|o__Clostridiales|f__Eubacteriaceae|g__Eubacterium	5.43684	16.8341	2.42761	16.3684	21.9244	5.2479	11.6864	8.68014	1.98984	6.03088	6.05999	1.82636	11.2165	2.54236	4.56164	6.98115	7.22477	3.59383	5.73221	7.8816	1.72341	3.38723	9.72991	16.3897	5.20432	14.1615	0.91533	1.52519	1.46743	2.49571	18.321	6.17228	2.86432	0
k__Bacteria|p__Firmicutes|c__Clostridia|o__Clostridiales|f__Eubacteriaceae|g__Eubacterium|s__Eubacterium_callanderi	-0.141594	0.196139	0.893959	0.44744	-0.0302083	0.05	0.0208333	0.0045145	6.875e-06	Y <= N	0.0020558	0.0340909	-9.35899	0.729128	k__Bacteria|p__Firmicutes|c__Clostridia|o__Clostridiales|f__Eubacteriaceae|g__Eubacterium|s__Eubacterium_callanderi	0	0.17791	0	0.00033	0	0	0	0	0	0	0	0	0	0	0	0	0	0	0	0	0	0	0	0	0	0	0	0	0	0	0	0	0	0
k__Bacteria|p__Firmicutes|c__Clostridia|o__Clostridiales|f__Eubacteriaceae|g__Eubacterium|s__Eubacterium_dolichum_CAG_375	0.123199	0.261309	0.893959	0.199786	0.0416667	0	0.0416667	0	0.000420833	N <= Y	0.000229545	0.0227273	Inf	0.699113	k__Bacteria|p__Firmicutes|c__Clostridia|o__Clostridiales|f__Eubacteriaceae|g__Eubacterium|s__Eubacterium_dolichum_CAG_375	0	0	0	0	0	0	0	0	0	0	0	0	0	0	0	0	0	0	0	0	0	0	0	0	0	0	0	0	0	0	0	0	0	0
k__Bacteria|p__Firmicutes|c__Clostridia|o__Clostridiales|f__Eubacteriaceae|g__Eubacterium|s__Eubacterium_eligens	0.0979144	0.372659	0.893959	0.183397	0.165625	0.775	0.916667	1.50145	1.78719	N <= Y	1.65731	0.852273	0.251338	0.699113	k__Bacteria|p__Firmicutes|c__Clostridia|o__Clostridiales|f__Eubacteriaceae|g__Eubacterium|s__Eubacterium_eligens	5.05824	2.84422	1.01506	0.77197	2.56459	1.06999	10.9232	0.18069	0.31675	2.65128	5.97861	0.00746	1.88498	2.23527	2.17125	2.02143	5.08419	0.46428	2.15194	4.05796	0.30677	0.60982	5.83084	15.2319	0.39224	2.29802	0	1.06133	0.75557	1.22879	16.6094	1.44164	0.3707	0
k__Bacteria|p__Firmicutes|c__Clostridia|o__Clostridiales|f__Eubacteriaceae|g__Eubacterium|s__Eubacterium_hallii	0.117057	0.286016	0.893959	0.328855	0.121875	0.9	0.958333	0.276622	0.39661	N <= Y	0.34207	0.931818	0.519808	0.699113	k__Bacteria|p__Firmicutes|c__Clostridia|o__Clostridiales|f__Eubacteriaceae|g__Eubacterium|s__Eubacterium_hallii	0.26386	0	0.16458	0.09174	0.55788	1.04889	0.0201	0.14101	0.47558	0.02669	0.05175	0.30341	0.09302	0.20732	0.69253	0.50654	0.32745	2.37101	0.18921	0.04217	0.27497	0.26003	0.25565	0.33224	0.38032	0.22928	0.12206	0.20611	0.25543	0.91667	0.11425	0.88482	1.17164	0
k__Bacteria|p__Firmicutes|c__Clostridia|o__Clostridiales|f__Eubacteriaceae|g__Eubacterium|s__Eubacterium_limosum	0.0337582	0.759061	0.89624	0.539405	0.0338542	0.05	0.0833333	0.00016025	0.000524375	N <= Y	0.000358864	0.0681818	1.71027	0.800245	k__Bacteria|p__Firmicutes|c__Clostridia|o__Clostridiales|f__Eubacteriaceae|g__Eubacterium|s__Eubacterium_limosum	0	0	0	0.00155	0	0	0	0	0	0	0	0	0	0	0	0	0	0	0	0	0	0	0	0	0	0	0	0	0.00529	0	0	0	0	0
k__Bacteria|p__Firmicutes|c__Clostridia|o__Clostridiales|f__Eubacteriaceae|g__Eubacterium|s__Eubacterium_ramulus	0.0740048	0.500876	0.893959	0.196067	0.159375	0.65	0.770833	0.103969	0.116789	N <= Y	0.110962	0.715909	0.167754	0.699113	k__Bacteria|p__Firmicutes|c__Clostridia|o__Clostridiales|f__Eubacteriaceae|g__Eubacterium|s__Eubacterium_ramulus	0.11473	0	0.08868	0	0.20902	0	0	0.02781	0	0.29852	0	0	0.0448	0.06555	0.17961	0.10012	0	0	0.33094	0.56153	0.08777	0	0	0	0.161	0.05798	0.33411	0.24464	0.08112	0.10525	0.09389	0.19376	0.51452	0
k__Bacteria|p__Firmicutes|c__Clostridia|o__Clostridiales|f__Eubacteriaceae|g__Eubacterium|s__Eubacterium_sp_CAG_180	-0.0538858	0.624274	0.893959	0.663939	-0.0510417	0.55	0.458333	2.86533	2.94429	Y <= N	2.9084	0.5	0.0392201	0.902823	k__Bacteria|p__Firmicutes|c__Clostridia|o__Clostridiales|f__Eubacteriaceae|g__Eubacterium|s__Eubacterium_sp_CAG_180	0	12.591	0	15.4687	17.3565	0	0	6.9132	0.00463	0	0	0	5.3799	0	0	0.00278	0	0	2.56425	0	0.18988	0.08612	3.63006	0	3.95675	11.261	0	0	0.00876	0.03467	0	0	0	0
k__Bacteria|p__Firmicutes|c__Clostridia|o__Clostridiales|f__Eubacteriaceae|g__Eubacterium|s__Eubacterium_sp_CAG_251	0.11696	0.286415	0.893959	0.403252	0.0625	0.1	0.166667	0.213558	0.297998	N <= Y	0.259616	0.136364	0.480675	0.701015	k__Bacteria|p__Firmicutes|c__Clostridia|o__Clostridiales|f__Eubacteriaceae|g__Eubacterium|s__Eubacterium_sp_CAG_251	0	0	0.84415	0	0	2.84269	0	0	0	2.84192	0	0	0	0	0	4.34027	0	0	0	2.98844	0	0	0	0	0	0	0	0	0	0.18386	0	0	0	0
k__Bacteria|p__Firmicutes|c__Clostridia|o__Clostridiales|f__Eubacteriaceae|g__Eubacterium|s__Eubacterium_sp_CAG_274	-0.188109	0.0847023	0.893959	0.167695	-0.146875	0.4	0.3125	0.264872	0.08092	Y <= N	0.164534	0.352273	-1.71073	0.699113	k__Bacteria|p__Firmicutes|c__Clostridia|o__Clostridiales|f__Eubacteriaceae|g__Eubacterium|s__Eubacterium_sp_CAG_274	0	1.20905	0	0	1.16136	0	0.74313	0	0	0	0	0.01438	0	0	1.06897	0	0	0	0	0	0.02058	0	0	0	0.2496	0.02326	0.1159	0	0	0	0	0.29094	0	0
k__Bacteria|p__Firmicutes|c__Clostridia|o__Clostridiales|f__Eubacteriaceae|g__Eubacterium|s__Eubacterium_sp_CAG_38	0.0838012	0.445755	0.893959	0.431528	0.096875	0.625	0.75	0.354702	0.547217	N <= Y	0.45971	0.693182	0.625506	0.717727	k__Bacteria|p__Firmicutes|c__Clostridia|o__Clostridiales|f__Eubacteriaceae|g__Eubacterium|s__Eubacterium_sp_CAG_38	0	0	0	0.03413	0.07505	0.28633	0	1.39213	0	0.16474	0.02962	1.5011	3.42368	0.03422	0	0	1.81313	0.75854	0.26077	0.16467	0.47822	0.16388	0	0.40201	0.05492	0.292	0.23043	0.00625	0.18833	0	1.5034	3.30435	0.80745	0
k__Bacteria|p__Firmicutes|c__Clostridia|o__Clostridiales|f__Eubacteriaceae|g__Eubacterium|s__Eubacterium_sp_OM08_24	0.0490308	0.655874	0.893959	0.69912	0.015625	0.025	0.0416667	0.0887297	0.000216042	N <= Y	0.0404495	0.0340909	-8.68196	0.924124	k__Bacteria|p__Firmicutes|c__Clostridia|o__Clostridiales|f__Eubacteriaceae|g__Eubacterium|s__Eubacterium_sp_OM08_24	0	0	0	0	0	0	0	0	0	0	0	0	0	0	0	0.01002	0	0	0	0	0	0	0	0	0	0	0	0	0	0	0	0	0	0
k__Bacteria|p__Firmicutes|c__Clostridia|o__Clostridiales|f__Eubacteriaceae|g__Eubacterium|s__Eubacterium_ventriosum	-0.0196425	0.858385	0.947087	0.931208	-0.0109375	0.625	0.604167	0.15648	0.23314	Y <= N	0.198294	0.613636	0.575216	0.964765	k__Bacteria|p__Firmicutes|c__Clostridia|o__Clostridiales|f__Eubacteriaceae|g__Eubacterium|s__Eubacterium_ventriosum	0	0.01186	0.31514	0	0	0	0	0.02531	1.19289	0.04773	0	0	0.39009	0	0.44928	0	0	0	0.2351	0.06684	0.36523	2.26738	0.01336	0.42354	0.0095	0	0.11283	0.00686	0.17292	0.02647	0	0.05676	0	0
k__Bacteria|p__Firmicutes|c__Clostridia|o__Clostridiales|f__Lachnospiraceae	0.0961258	0.381496	0.893959	0.470447	0.090625	1	1	24.3701	25.1373	N <= Y	24.7886	1	0.0447203	0.748084	k__Bacteria|p__Firmicutes|c__Clostridia|o__Clostridiales|f__Lachnospiraceae	38.4192	22.4541	30.4621	10.231	21.0583	23.3034	12.883	13.9276	38.3365	31.7318	27.0688	5.50836	30.8872	23.1618	49.3675	37.571	16.0887	44.0868	45.6419	27.2208	43.1302	41.3705	13.9353	33.1686	16.7704	9.86571	14.9289	31.1194	18.4016	23.1759	17.0685	18.6684	21.5239	4.00006
k__Bacteria|p__Firmicutes|c__Clostridia|o__Clostridiales|f__Lachnospiraceae|g__Anaerostipes	-0.00070558	0.994887	0.997143	0.923225	0.0125	0.95	0.979167	2.31288	2.07497	N <= Y	2.18311	0.965909	-0.156603	0.960202	k__Bacteria|p__Firmicutes|c__Clostridia|o__Clostridiales|f__Lachnospiraceae|g__Anaerostipes	0	3.04562	1.08805	1.14392	2.54943	4.80158	1.3068	0.39134	2.18321	1.68218	4.39307	0.13943	0.22666	0.79023	4.47045	0.15528	0.81803	0.8294	1.40938	1.73301	0.65629	1.62165	4.51454	4.70078	1.66721	0.34011	2.44853	1.56647	1.67979	0.55276	1.78561	3.08635	2.29054	0.07654
k__Bacteria|p__Firmicutes|c__Clostridia|o__Clostridiales|f__Lachnospiraceae|g__Anaerostipes|s__Anaerostipes_caccae	0.0908323	0.408382	0.893959	0.660067	0.0177083	0.025	0.0416667	4.25e-06	0.0174831	N <= Y	0.00953818	0.0340909	12.0062	0.899076	k__Bacteria|p__Firmicutes|c__Clostridia|o__Clostridiales|f__Lachnospiraceae|g__Anaerostipes|s__Anaerostipes_caccae	0	0	0	0	0	0	0	0	0	0	0	0	0	0	0	0	0	0.8294	0	0	0	0	0	0	0	0	0	0	0	0	0	0	0	0
k__Bacteria|p__Firmicutes|c__Clostridia|o__Clostridiales|f__Lachnospiraceae|g__Anaerostipes|s__Anaerostipes_hadrus	-0.0165258	0.880674	0.957584	0.983285	-0.003125	0.95	0.958333	2.31288	2.05748	Y <= N	2.17357	0.954545	-0.168808	0.994181	k__Bacteria|p__Firmicutes|c__Clostridia|o__Clostridiales|f__Lachnospiraceae|g__Anaerostipes|s__Anaerostipes_hadrus	0	3.04562	1.08805	1.14392	2.54943	4.80158	1.3068	0.39134	2.18321	1.68218	4.39307	0.13943	0.22666	0.79023	4.47045	0.15528	0.81803	0	1.40938	1.73301	0.65629	1.62165	4.51454	4.70078	1.66721	0.34011	2.44853	1.56647	1.67979	0.55276	1.78561	3.08635	2.29054	0.07654
k__Bacteria|p__Firmicutes|c__Clostridia|o__Clostridiales|f__Lachnospiraceae|g__Anaerotignum	0.0349544	0.750797	0.89624	0.947669	0.00520833	0.125	0.125	0.0110452	0.0248633	N <= Y	0.0185824	0.125	1.17059	0.978043	k__Bacteria|p__Firmicutes|c__Clostridia|o__Clostridiales|f__Lachnospiraceae|g__Anaerotignum	0	0	0	0	0.00959	0	0	0	0	0	0	0.40875	0	0	0	0	0	0.00192	0	0	0	0	0	0	0	0	0	0	0	0	0	0	0	0
k__Bacteria|p__Firmicutes|c__Clostridia|o__Clostridiales|f__Lachnospiraceae|g__Anaerotignum|s__Anaerotignum_lactatifermentans	0.0349544	0.750797	0.89624	0.947669	0.00520833	0.125	0.125	0.0110452	0.0248633	N <= Y	0.0185824	0.125	1.17059	0.978043	k__Bacteria|p__Firmicutes|c__Clostridia|o__Clostridiales|f__Lachnospiraceae|g__Anaerotignum|s__Anaerotignum_lactatifermentans	0	0	0	0	0.00959	0	0	0	0	0	0	0.40875	0	0	0	0	0	0.00192	0	0	0	0	0	0	0	0	0	0	0	0	0	0	0	0
k__Bacteria|p__Firmicutes|c__Clostridia|o__Clostridiales|f__Lachnospiraceae|g__Blautia	0.0616334	0.57524	0.893959	0.792836	0.0333333	1	1	3.69103	3.79983	N <= Y	3.75038	1	0.0419125	0.960202	k__Bacteria|p__Firmicutes|c__Clostridia|o__Clostridiales|f__Lachnospiraceae|g__Blautia	0.91954	1.46291	1.06152	1.3037	1.63931	5.52309	1.97648	0.255	1.80161	1.58246	3.10384	2.47896	1.42207	0.90907	7.22097	10.6547	2.98861	7.50874	2.02774	2.38453	1.62187	9.26815	1.89176	3.40513	3.11764	0.82661	1.49762	4.84155	1.42474	1.67809	1.12606	4.46581	2.43571	2.74087
k__Bacteria|p__Firmicutes|c__Clostridia|o__Clostridiales|f__Lachnospiraceae|g__Blautia|s__Blautia_coccoides	0.12397	0.258311	0.893959	0.409341	0.0677083	0.125	0.208333	0.0020825	0.00136833	N <= Y	0.00169295	0.170455	-0.605897	0.701015	k__Bacteria|p__Firmicutes|c__Clostridia|o__Clostridiales|f__Lachnospiraceae|g__Blautia|s__Blautia_coccoides	0	0	0	0	0	0	0	0	0	0	0	0.00322	0	0	0	0.01149	0	0.00156	0	0	0	0.00138	0	0.00014	0	0	0	0	0	0	0	0	0	0
k__Bacteria|p__Firmicutes|c__Clostridia|o__Clostridiales|f__Lachnospiraceae|g__Blautia|s__Blautia_hansenii	-0.170489	0.11876	0.893959	0.123112	-0.05	0.05	0	0.00024225	0	Y <= N	0.000110114	0.0227273	#NAME?	0.699113	k__Bacteria|p__Firmicutes|c__Clostridia|o__Clostridiales|f__Lachnospiraceae|g__Blautia|s__Blautia_hansenii	0	0	0	0	0	0	0	0	0	0	0	0	0	0	0	0	0	0	0	0	0	0	0	0	0	0	0	0	0	0	0	0	0	0
k__Bacteria|p__Firmicutes|c__Clostridia|o__Clostridiales|f__Lachnospiraceae|g__Blautia|s__Blautia_hydrogenotrophica	0.106773	0.330747	0.893959	0.210618	0.078125	0.05	0.125	0.00056425	0.00570688	N <= Y	0.00336932	0.0909091	3.33829	0.699113	k__Bacteria|p__Firmicutes|c__Clostridia|o__Clostridiales|f__Lachnospiraceae|g__Blautia|s__Blautia_hydrogenotrophica	0	0.02141	0	0	0	0	0	0	0	0	0	0	0	0	0	0	0	0	0	0	0	0	0	0	0	0	0	0	0	0	0	0	0	0
k__Bacteria|p__Firmicutes|c__Clostridia|o__Clostridiales|f__Lachnospiraceae|g__Blautia|s__Blautia_obeum	0.0770154	0.483568	0.893959	0.364395	0.1125	0.7	0.8125	0.145323	0.243658	N <= Y	0.19896	0.761364	0.745597	0.699113	k__Bacteria|p__Firmicutes|c__Clostridia|o__Clostridiales|f__Lachnospiraceae|g__Blautia|s__Blautia_obeum	0.09314	0.18568	0.15437	0.08417	0.0429	0.13142	0	0.14434	0.04441	0.00635	0	0	0.21606	0.00886	0.48188	1.46666	0.28024	0	0.60691	0.19623	0.31334	0.07782	0.09524	0	0.30736	0.12724	0.27359	0.3722	0.58335	1.24141	0.02848	0	0.21249	0
k__Bacteria|p__Firmicutes|c__Clostridia|o__Clostridiales|f__Lachnospiraceae|g__Blautia|s__Blautia_producta	0.0622259	0.571565	0.893959	0.457544	0.071875	0.225	0.291667	0.00480875	0.00480646	N <= Y	0.0048075	0.261364	-0.000687697	0.741493	k__Bacteria|p__Firmicutes|c__Clostridia|o__Clostridiales|f__Lachnospiraceae|g__Blautia|s__Blautia_producta	0	0	0	0.02436	0	0.0007	0.00371	0	0	0	0	0.00606	0	0	0	0	0	0	0	0	0	0.00432	0	0	0	0	0.00413	0	0	0	0	0.00647	0.01506	0
k__Bacteria|p__Firmicutes|c__Clostridia|o__Clostridiales|f__Lachnospiraceae|g__Blautia|s__Blautia_sp_CAG_257	-0.0665965	0.544799	0.893959	0.457791	-0.0739583	0.325	0.25	0.0324815	0.0523658	Y <= N	0.0433275	0.284091	0.689008	0.741493	k__Bacteria|p__Firmicutes|c__Clostridia|o__Clostridiales|f__Lachnospiraceae|g__Blautia|s__Blautia_sp_CAG_257	0	0.00158	0	0	0.00422	0	0.12203	0	0.02887	0	0	0.12543	0	0	0	0	0	0	0	0	0	0.03465	0	0.03308	0	0.00224	0.00506	0	0.01658	0	0	0	0	0
k__Bacteria|p__Firmicutes|c__Clostridia|o__Clostridiales|f__Lachnospiraceae|g__Blautia|s__Blautia_wexlerae	0.0841376	0.443924	0.893959	0.445133	0.0958333	1	1	1.34383	1.74077	N <= Y	1.56034	1	0.373367	0.729128	k__Bacteria|p__Firmicutes|c__Clostridia|o__Clostridiales|f__Lachnospiraceae|g__Blautia|s__Blautia_wexlerae	0.10672	0.50708	0.19144	1.16532	0.15511	1.18328	1.55859	0.0525	1.57148	0.40518	2.20667	0.16113	0.0719	0.59126	4.55664	4.85377	0.25682	2.01244	0.78261	1.84598	0.06137	3.38374	1.1225	2.67141	0.93116	0.22475	0.99017	2.06592	0.47428	0.43486	0.35225	1.37671	1.97014	0.45531
k__Bacteria|p__Firmicutes|c__Clostridia|o__Clostridiales|f__Lachnospiraceae|g__Blautia|s__Ruminococcus_gnavus	-0.124641	0.255723	0.893959	0.108899	-0.199479	0.925	0.791667	1.69843	1.13411	Y <= N	1.39062	0.852273	-0.582648	0.699113	k__Bacteria|p__Firmicutes|c__Clostridia|o__Clostridiales|f__Lachnospiraceae|g__Blautia|s__Ruminococcus_gnavus	0.71968	0.74716	0	0.02985	0.003	4.20769	0.29215	0	0.15685	0	0.89717	2.18312	0	0.05966	0.02428	4.32276	2.45155	0.93313	0.45277	0.34232	0.01026	0.91257	0.67403	0.7005	0.26626	0.00479	0.15663	0.00344	0.35053	0.00182	0	0.01505	0.23803	2.28556
k__Bacteria|p__Firmicutes|c__Clostridia|o__Clostridiales|f__Lachnospiraceae|g__Blautia|s__Ruminococcus_torques	0.0803248	0.464917	0.893959	0.423769	0.0947917	0.475	0.583333	0.46326	0.617054	N <= Y	0.547147	0.534091	0.413575	0.709219	k__Bacteria|p__Firmicutes|c__Clostridia|o__Clostridiales|f__Lachnospiraceae|g__Blautia|s__Ruminococcus_torques	0	0	0.71571	0	1.43409	0	0	0.05816	0	1.17093	0	0	1.1341	0.24929	2.15816	0	0	4.56161	0.18545	0	1.2369	4.85367	0	0	1.61286	0.46759	0.06804	2.4	0	0	0.74532	3.06757	0	0
k__Bacteria|p__Firmicutes|c__Clostridia|o__Clostridiales|f__Lachnospiraceae|g__Butyrivibrio	0.0787959	0.473484	0.893959	0.373439	0.0208333	0	0.0208333	0	0.3894	N <= Y	0.2124	0.0113636	Inf	0.699113	k__Bacteria|p__Firmicutes|c__Clostridia|o__Clostridiales|f__Lachnospiraceae|g__Butyrivibrio	0	0	0	0	0	0	0	0	0	0	0	0	0	0	0	0	0	0	0	0	0	0	0	0	0	0	0	0	0	0	0	0	0	0
k__Bacteria|p__Firmicutes|c__Clostridia|o__Clostridiales|f__Lachnospiraceae|g__Butyrivibrio|s__Butyrivibrio_crossotus	0.0787959	0.473484	0.893959	0.373439	0.0208333	0	0.0208333	0	0.3894	N <= Y	0.2124	0.0113636	Inf	0.699113	k__Bacteria|p__Firmicutes|c__Clostridia|o__Clostridiales|f__Lachnospiraceae|g__Butyrivibrio|s__Butyrivibrio_crossotus	0	0	0	0	0	0	0	0	0	0	0	0	0	0	0	0	0	0	0	0	0	0	0	0	0	0	0	0	0	0	0	0	0	0
k__Bacteria|p__Firmicutes|c__Clostridia|o__Clostridiales|f__Lachnospiraceae|g__Coprococcus	0.229055	0.0349759	0.893959	0.0401297	0.253646	0.725	0.770833	0.985256	2.08893	N < Y	1.58726	0.75	1.0842	0.699113	k__Bacteria|p__Firmicutes|c__Clostridia|o__Clostridiales|f__Lachnospiraceae|g__Coprococcus	0.15819	0.63014	0.96026	0	0.3794	0	0	0.41672	0.15031	0.33388	2.39793	0	0.87819	1.65328	0.93521	4.91397	2.41171	1.45879	1.72489	0	5.93826	3.44834	1.52792	5.74007	2.88217	0.12998	0	12.36	0.41653	1.90986	4.93694	1.5903	1.64167	0
k__Bacteria|p__Firmicutes|c__Clostridia|o__Clostridiales|f__Lachnospiraceae|g__Coprococcus|s__Coprococcus_catus	0.208446	0.055568	0.893959	0.0565077	0.23125	0.55	0.6875	0.163633	0.317313	N <= Y	0.247459	0.625	0.955447	0.699113	k__Bacteria|p__Firmicutes|c__Clostridia|o__Clostridiales|f__Lachnospiraceae|g__Coprococcus|s__Coprococcus_catus	0	0.63014	0.33324	0	0.3794	0	0	0.17425	0.15031	0.11919	0.55878	0	0.07272	0.01453	0.93521	1.00391	0.11413	1.45879	0.55144	0	0.60994	0.72842	0	0.19663	0.40318	0.0476	0	0.16432	0.41653	1.0715	0.0551	0	0.63102	0
k__Bacteria|p__Firmicutes|c__Clostridia|o__Clostridiales|f__Lachnospiraceae|g__Coprococcus|s__Coprococcus_comes	0.204524	0.0604367	0.893959	0.0550111	0.230729	0.525	0.645833	0.437115	0.821009	N <= Y	0.646512	0.590909	0.909383	0.699113	k__Bacteria|p__Firmicutes|c__Clostridia|o__Clostridiales|f__Lachnospiraceae|g__Coprococcus|s__Coprococcus_comes	0.15819	0	0.62702	0	0	0	0	0.23517	0	0.21469	1.83914	0	0.60813	1.63875	0	3.91005	0.97972	0	1.17345	0	1.2486	2.71992	1.52792	2.70251	0.43783	0.08238	0	1.41165	0	0.83835	2.42372	0.7811	1.01065	0
k__Bacteria|p__Firmicutes|c__Clostridia|o__Clostridiales|f__Lachnospiraceae|g__Coprococcus|s__Coprococcus_eutactus	0.127842	0.24362	0.893959	0.283133	0.0984375	0.175	0.270833	0.384508	0.950609	N <= Y	0.693291	0.227273	1.30584	0.699113	k__Bacteria|p__Firmicutes|c__Clostridia|o__Clostridiales|f__Lachnospiraceae|g__Coprococcus|s__Coprococcus_eutactus	0	0	0	0	0	0	0	0.00729	0	0	0	0	0.19734	0	0	0	1.31786	0	0	0	4.07971	0	0	2.84093	2.04116	0	0	10.7841	0	0	2.45812	0.8092	0	0
k__Bacteria|p__Firmicutes|c__Clostridia|o__Clostridiales|f__Lachnospiraceae|g__Dorea	0.155354	0.15569	0.893959	0.112889	0.196875	0.75	0.854167	0.507176	0.743977	N <= Y	0.63634	0.806818	0.552773	0.699113	k__Bacteria|p__Firmicutes|c__Clostridia|o__Clostridiales|f__Lachnospiraceae|g__Dorea	0.82378	0	1.20308	0.4026	0.6311	0	0.30481	0.50769	1.27652	0.34743	0.42676	0.49094	0.28243	0.45401	2.10736	1.13872	0.1146	0.4661	0.62868	0.39883	0.07566	1.13127	0.53199	0	0.9945	0.68112	1.27763	1.818	0.52148	1.7005	0.37212	0	1.64422	0
k__Bacteria|p__Firmicutes|c__Clostridia|o__Clostridiales|f__Lachnospiraceae|g__Dorea|s__Dorea_formicigenerans	0.0645341	0.557353	0.893959	0.746981	0.0401042	0.675	0.729167	0.191592	0.188596	N <= Y	0.189958	0.704545	-0.0227376	0.946073	k__Bacteria|p__Firmicutes|c__Clostridia|o__Clostridiales|f__Lachnospiraceae|g__Dorea|s__Dorea_formicigenerans	0	0	0.27501	0	0.13271	0	0.30481	0.13112	0.30279	0.22422	0.09552	0.18936	0.16965	0	1.32691	0.246	0.1146	0.4661	0.09153	0.08447	0.07566	0.63756	0.18363	0	0.16616	0.19583	0	0.35688	0.15849	0.74323	0.14317	0	0.22172	0
k__Bacteria|p__Firmicutes|c__Clostridia|o__Clostridiales|f__Lachnospiraceae|g__Dorea|s__Dorea_longicatena	0.167686	0.125034	0.893959	0.0809511	0.213542	0.575	0.75	0.315585	0.546964	N <= Y	0.441791	0.670455	0.793418	0.699113	k__Bacteria|p__Firmicutes|c__Clostridia|o__Clostridiales|f__Lachnospiraceae|g__Dorea|s__Dorea_longicatena	0.82378	0	0.92807	0	0.49839	0	0	0.37657	0.97373	0.12321	0.33124	0.30158	0.11278	0.45401	0.78046	0.89273	0	0	0.53716	0.31437	0	0.4937	0.34837	0	0.82833	0.48528	1.27763	1.46111	0.36299	0.95727	0.22895	0	1.4225	0
k__Bacteria|p__Firmicutes|c__Clostridia|o__Clostridiales|f__Lachnospiraceae|g__Dorea|s__Dorea_sp_CAG_317	0.0548867	0.61784	0.893959	0.373439	0.0208333	0	0.0208333	0	0.0083875	N <= Y	0.004575	0.0113636	Inf	0.699113	k__Bacteria|p__Firmicutes|c__Clostridia|o__Clostridiales|f__Lachnospiraceae|g__Dorea|s__Dorea_sp_CAG_317	0	0	0	0.4026	0	0	0	0	0	0	0	0	0	0	0	0	0	0	0	0	0	0	0	0	0	0	0	0	0	0	0	0	0	0
k__Bacteria|p__Firmicutes|c__Clostridia|o__Clostridiales|f__Lachnospiraceae|g__Dorea|s__Dorea_sp_D27	0.0922482	0.401085	0.893959	0.373439	0.0208333	0	0.0208333	0	3e-05	N <= Y	1.63636e-05	0.0113636	Inf	0.699113	k__Bacteria|p__Firmicutes|c__Clostridia|o__Clostridiales|f__Lachnospiraceae|g__Dorea|s__Dorea_sp_D27	0	0	0	0	0	0	0	0	0	0	0	0	0	0	0	0	0	0	0	0	0	0	0	0	0	0	0	0	0	0	0	0	0	0
k__Bacteria|p__Firmicutes|c__Clostridia|o__Clostridiales|f__Lachnospiraceae|g__Eisenbergiella	0.206015	0.0585465	0.893959	0.0403147	0.253125	0.65	0.8125	0.179761	0.185255	N < Y	0.182758	0.738636	0.0434304	0.699113	k__Bacteria|p__Firmicutes|c__Clostridia|o__Clostridiales|f__Lachnospiraceae|g__Eisenbergiella	0	0.01229	0	0.2616	0.03094	0.19836	0.06243	0.00051	0	0	0	0.01552	0	0.02767	0	0.07226	0.00409	0	0	0.01482	0.00283	0.01703	0.05057	0	0.01272	0.01047	0.14805	0.04141	0.04292	0	0.00507	0.12938	0.02833	0.00033
k__Bacteria|p__Firmicutes|c__Clostridia|o__Clostridiales|f__Lachnospiraceae|g__Eisenbergiella|s__Eisenbergiella_massiliensis	0.100807	0.358634	0.893959	0.236358	0.141667	0.5	0.625	0.16386	0.113187	N <= Y	0.136221	0.568182	-0.533756	0.699113	k__Bacteria|p__Firmicutes|c__Clostridia|o__Clostridiales|f__Lachnospiraceae|g__Eisenbergiella|s__Eisenbergiella_massiliensis	0	0	0	0.2616	0.02052	0.19836	0.05837	0.00051	0	0	0	0	0	0.02198	0	0.07226	0.00409	0	0	0.00857	0.00134	0	0.05027	0	0	0	0.14805	0.00629	0.02643	0	0.00507	0	0.01018	0.00033
k__Bacteria|p__Firmicutes|c__Clostridia|o__Clostridiales|f__Lachnospiraceae|g__Eisenbergiella|s__Eisenbergiella_tayi	0.166907	0.126822	0.893959	0.0689803	0.211979	0.425	0.5625	0.0159008	0.0720677	N <= Y	0.0465373	0.5	2.18026	0.699113	k__Bacteria|p__Firmicutes|c__Clostridia|o__Clostridiales|f__Lachnospiraceae|g__Eisenbergiella|s__Eisenbergiella_tayi	0	0.01229	0	0	0.01042	0	0.00407	0	0	0	0	0.01552	0	0.00568	0	0	0	0	0	0.00625	0.00149	0.01703	0.0003	0	0.01272	0.01047	0	0.03512	0.01649	0	0	0.12938	0.01815	0
k__Bacteria|p__Firmicutes|c__Clostridia|o__Clostridiales|f__Lachnospiraceae|g__Fusicatenibacter	0.0967765	0.378267	0.893959	0.195309	0.161458	0.925	0.916667	1.71484	1.91574	N <= Y	1.82443	0.920455	0.15983	0.699113	k__Bacteria|p__Firmicutes|c__Clostridia|o__Clostridiales|f__Lachnospiraceae|g__Fusicatenibacter	0.57296	2.90167	1.22038	1.02183	2.94319	1.96846	2.53147	0.82385	6.4571	1.15949	2.79992	0.42211	0.8016	5.06295	6.74594	1.14634	0.68363	2.97892	4.56966	0	3.86997	1.34694	1.08588	1.07765	1.51145	3.14072	2.44902	0.19193	4.39263	0.62322	0.52831	1.60192	2.0716	0.02771
k__Bacteria|p__Firmicutes|c__Clostridia|o__Clostridiales|f__Lachnospiraceae|g__Fusicatenibacter|s__Fusicatenibacter_saccharivorans	0.0967765	0.378267	0.893959	0.195309	0.161458	0.925	0.916667	1.71484	1.91574	N <= Y	1.82443	0.920455	0.15983	0.699113	k__Bacteria|p__Firmicutes|c__Clostridia|o__Clostridiales|f__Lachnospiraceae|g__Fusicatenibacter|s__Fusicatenibacter_saccharivorans	0.57296	2.90167	1.22038	1.02183	2.94319	1.96846	2.53147	0.82385	6.4571	1.15949	2.79992	0.42211	0.8016	5.06295	6.74594	1.14634	0.68363	2.97892	4.56966	0	3.86997	1.34694	1.08588	1.07765	1.51145	3.14072	2.44902	0.19193	4.39263	0.62322	0.52831	1.60192	2.0716	0.02771
k__Bacteria|p__Firmicutes|c__Clostridia|o__Clostridiales|f__Lachnospiraceae|g__Lachnoanaerobaculum	-0.0361724	0.74241	0.893959	NaN	0	0	0	0	0	N <=> Y	0	0	NaN	NaN	k__Bacteria|p__Firmicutes|c__Clostridia|o__Clostridiales|f__Lachnospiraceae|g__Lachnoanaerobaculum	0	0	0	0	0	0	0	0	0	0	0	0	0	0	0	0	0	0	0	0	0	0	0	0	0	0	0	0	0	0	0	0	0	0
k__Bacteria|p__Firmicutes|c__Clostridia|o__Clostridiales|f__Lachnospiraceae|g__Lachnoanaerobaculum|s__Lachnoanaerobaculum_saburreum	-0.0361724	0.74241	0.893959	NaN	0	0	0	0	0	N <=> Y	0	0	NaN	NaN	k__Bacteria|p__Firmicutes|c__Clostridia|o__Clostridiales|f__Lachnospiraceae|g__Lachnoanaerobaculum|s__Lachnoanaerobaculum_saburreum	0	0	0	0	0	0	0	0	0	0	0	0	0	0	0	0	0	0	0	0	0	0	0	0	0	0	0	0	0	0	0	0	0	0
k__Bacteria|p__Firmicutes|c__Clostridia|o__Clostridiales|f__Lachnospiraceae|g__Lachnoclostridium	-0.0505044	0.646215	0.893959	0.568726	-0.0713542	0.975	0.895833	0.683978	0.355137	Y <= N	0.50461	0.931818	-0.945573	0.826398	k__Bacteria|p__Firmicutes|c__Clostridia|o__Clostridiales|f__Lachnospiraceae|g__Lachnoclostridium	0.20665	1.67995	0.10356	0.25104	0.04397	0.16175	0.91991	0.02547	0.11119	0.0081	0	1.17668	0.0108	0.15554	0.00412	0.04201	0.28293	0	0	0	0.00291	0	0.14475	0.16028	0.00587	0.15867	0.5542	0.23448	0.14567	0.43422	0.02431	0.24387	0.05842	1.13687
k__Bacteria|p__Firmicutes|c__Clostridia|o__Clostridiales|f__Lachnospiraceae|g__Lachnoclostridium|s__Clostridium_aldenense	-0.0096318	0.930284	0.96948	0.850203	-0.021875	0.475	0.416667	0.026515	0.0117225	Y <= N	0.0184464	0.443182	-1.17753	0.960202	k__Bacteria|p__Firmicutes|c__Clostridia|o__Clostridiales|f__Lachnospiraceae|g__Lachnoclostridium|s__Clostridium_aldenense	0.00039	0.04444	0	0	0	0	0.24983	0	0	0	0	0.00937	0	0	0	0.02008	0.0049	0	0	0	0	0	0.01408	0.01006	0	0	0.00663	0.0013	0	0.00117	0	0	0.00132	0
k__Bacteria|p__Firmicutes|c__Clostridia|o__Clostridiales|f__Lachnospiraceae|g__Lachnoclostridium|s__Clostridium_asparagiforme	-0.0499424	0.649892	0.893959	0.820983	0.0265625	0.475	0.479167	0.0478768	0.0231758	N <= Y	0.0344035	0.477273	-1.0467	0.960202	k__Bacteria|p__Firmicutes|c__Clostridia|o__Clostridiales|f__Lachnospiraceae|g__Lachnoclostridium|s__Clostridium_asparagiforme	0.02441	0.11562	0.00229	0.02908	0	0.00182	0.05519	0.00225	0.0301	0	0	0	0	0.0751	0	0	0	0	0	0	0	0	0	0	0	0.04535	0.20123	0.08846	0.03207	0	0	0.12009	0.01087	0.00094
k__Bacteria|p__Firmicutes|c__Clostridia|o__Clostridiales|f__Lachnospiraceae|g__Lachnoclostridium|s__Clostridium_bolteae	-0.0430695	0.695514	0.893959	0.762433	-0.0380208	0.875	0.8125	0.292487	0.135896	Y <= N	0.207074	0.840909	-1.10587	0.953042	k__Bacteria|p__Firmicutes|c__Clostridia|o__Clostridiales|f__Lachnospiraceae|g__Lachnoclostridium|s__Clostridium_bolteae	0.05274	0.72453	0.02668	0.02212	0.0138	0.1046	0.25772	0	0.01351	0.00582	0	0.52527	0	0.03593	0.00412	0.01562	0.04034	0	0	0	0.00291	0	0	0.09247	0	0.01758	0.03155	0.03029	0.00635	0.31511	0.00353	0.00363	0.01942	0.99665
k__Bacteria|p__Firmicutes|c__Clostridia|o__Clostridiales|f__Lachnospiraceae|g__Lachnoclostridium|s__Clostridium_citroniae	0.0203814	0.853116	0.945056	0.819959	0.0286458	0.725	0.8125	0.0414438	0.0189402	N <= Y	0.0291691	0.772727	-1.1297	0.960202	k__Bacteria|p__Firmicutes|c__Clostridia|o__Clostridiales|f__Lachnospiraceae|g__Lachnoclostridium|s__Clostridium_citroniae	0.01229	0.05238	0.00683	0.01707	0.02836	0.00651	0.11361	0.02234	0.00909	0.00228	0	0.19727	0.0108	0.02053	0	0.00631	0.016	0	0	0	0	0	0.0132	0.01514	0	0.04236	0.142	0.01174	0.00574	0.06092	0.00968	0.01383	0.01434	0
k__Bacteria|p__Firmicutes|c__Clostridia|o__Clostridiales|f__Lachnospiraceae|g__Lachnoclostridium|s__Clostridium_clostridioforme	-0.0826369	0.452122	0.893959	0.55026	-0.0692708	0.525	0.4375	0.164457	0.066666	Y <= N	0.111116	0.477273	-1.30268	0.81073	k__Bacteria|p__Firmicutes|c__Clostridia|o__Clostridiales|f__Lachnospiraceae|g__Lachnoclostridium|s__Clostridium_clostridioforme	0.04656	0.00288	0	0.14697	0.00181	0.0012	0.03775	0	0	0	0	0	0	0.01931	0	0	0.03045	0	0	0	0	0	0.00252	0	0.00183	0.02068	0.06048	0	0.00673	0.00396	0	0.08322	0	0.03398
k__Bacteria|p__Firmicutes|c__Clostridia|o__Clostridiales|f__Lachnospiraceae|g__Lachnoclostridium|s__Clostridium_hylemonae	-0.0625533	0.569539	0.893959	0.28344	-0.025	0.025	0	0.00228925	0	Y <= N	0.00104057	0.0113636	#NAME?	0.699113	k__Bacteria|p__Firmicutes|c__Clostridia|o__Clostridiales|f__Lachnospiraceae|g__Lachnoclostridium|s__Clostridium_hylemonae	0	0	0	0	0	0	0	0	0	0	0	0	0	0	0	0	0	0	0	0	0	0	0	0	0	0	0	0	0	0	0	0	0	0
k__Bacteria|p__Firmicutes|c__Clostridia|o__Clostridiales|f__Lachnospiraceae|g__Lachnoclostridium|s__Clostridium_lavalense	0.126133	0.250033	0.893959	0.454592	0.0734375	0.225	0.3125	0.005981	0.00461562	N <= Y	0.00523625	0.272727	-0.373861	0.739286	k__Bacteria|p__Firmicutes|c__Clostridia|o__Clostridiales|f__Lachnospiraceae|g__Lachnoclostridium|s__Clostridium_lavalense	0	0	0	0	0	0	0	0	0	0	0	0.12142	0	0	0	0	0.01967	0	0	0	0	0	0.0123	0.0046	0	0.0121	0	0	0	0.0353	0.01109	0	0	0
k__Bacteria|p__Firmicutes|c__Clostridia|o__Clostridiales|f__Lachnospiraceae|g__Lachnoclostridium|s__Clostridium_saccharolyticum	-0.110252	0.315145	0.893959	0.309336	-0.0895833	0.25	0.166667	0.0184573	0.006775	Y <= N	0.0120851	0.204545	-1.44589	0.699113	k__Bacteria|p__Firmicutes|c__Clostridia|o__Clostridiales|f__Lachnospiraceae|g__Lachnoclostridium|s__Clostridium_saccharolyticum	0.06577	0.37154	0.06775	0	0	0	0	0	0.00418	0	0	0	0	0	0	0	0.06894	0	0	0	0	0	0.08666	0	0	0	0	0.09955	0.06138	0	0	0	0	0
k__Bacteria|p__Firmicutes|c__Clostridia|o__Clostridiales|f__Lachnospiraceae|g__Lachnoclostridium|s__Clostridium_scindens	-0.00512598	0.962864	0.987362	0.91794	0.0104167	0.25	0.270833	0.00194575	0.00128458	N <= Y	0.00158511	0.261364	-0.599026	0.960202	k__Bacteria|p__Firmicutes|c__Clostridia|o__Clostridiales|f__Lachnospiraceae|g__Lachnoclostridium|s__Clostridium_scindens	0	0.00253	0	0	0	0	0	0	0	0	0	0	0	0	0	0	0.00104	0	0	0	0	0	0	0	0	0	0	0	0	0	0	0.00422	0	0
k__Bacteria|p__Firmicutes|c__Clostridia|o__Clostridiales|f__Lachnospiraceae|g__Lachnoclostridium|s__Clostridium_symbiosum	-0.0428879	0.696735	0.893959	0.632407	-0.059375	0.75	0.708333	0.0802382	0.085876	Y <= N	0.0833134	0.727273	0.0979656	0.879253	k__Bacteria|p__Firmicutes|c__Clostridia|o__Clostridiales|f__Lachnospiraceae|g__Lachnoclostridium|s__Clostridium_symbiosum	0.00449	0.36408	0	0.03581	0	0.04761	0.20581	0.00088	0.00254	0	0	0.32334	0	0.00466	0	0	0.10135	0	0	0	0	0	0.016	0.03801	0.00404	0.02061	0.11231	0.00314	0.00782	0.01775	0	0.01471	0.01019	0.1053
k__Bacteria|p__Firmicutes|c__Clostridia|o__Clostridiales|f__Lachnospiraceae|g__Lachnoclostridium|s__Lachnoclostridium_sp_An118	-0.220324	0.0427462	0.893959	0.0566646	-0.075	0.075	0	0.0001835	0	Y <= N	8.34091e-05	0.0340909	#NAME?	0.699113	k__Bacteria|p__Firmicutes|c__Clostridia|o__Clostridiales|f__Lachnospiraceae|g__Lachnoclostridium|s__Lachnoclostridium_sp_An118	0	0.00194	0	0	0	0	0	0	0	0	0	0	0	0	0	0	0	0	0	0	0	0	0	0	0	0	0	0	0.00057	0	0	0	0	0
k__Bacteria|p__Firmicutes|c__Clostridia|o__Clostridiales|f__Lachnospiraceae|g__Lachnoclostridium|s__Lachnoclostridium_sp_An131	-0.0755736	0.491817	0.893959	0.227305	-0.0546875	0.075	0.0208333	0.0009585	4.60417e-05	Y <= N	0.000460795	0.0454545	-4.37977	0.699113	k__Bacteria|p__Firmicutes|c__Clostridia|o__Clostridiales|f__Lachnospiraceae|g__Lachnoclostridium|s__Lachnoclostridium_sp_An131	0	0	0	0	0	0	0	0	0.01968	0	0	0	0	0	0	0	0.00026	0	0	0	0	0	0	0	0	0	0	0	0.0184	0	0	0	0	0
k__Bacteria|p__Firmicutes|c__Clostridia|o__Clostridiales|f__Lachnospiraceae|g__Lachnoclostridium|s__Lachnoclostridium_sp_An138	-0.0361556	0.742526	0.893959	0.758958	-0.0171875	0.075	0.0625	0.000452	0.000137917	Y <= N	0.000280682	0.0681818	-1.71253	0.950173	k__Bacteria|p__Firmicutes|c__Clostridia|o__Clostridiales|f__Lachnospiraceae|g__Lachnoclostridium|s__Lachnoclostridium_sp_An138	0	0	0	0	0	0	0	0	0.00442	0	0	0	0	0	0	0	0	0	0	0	0	0	0	0	0	0	0	0	0.0066	0	0	0.00418	0.00228	0
k__Bacteria|p__Firmicutes|c__Clostridia|o__Clostridiales|f__Lachnospiraceae|g__Lachnoclostridium|s__Lachnoclostridium_sp_An14	-0.106748	0.330861	0.893959	0.28344	-0.025	0.025	0	0.000692	0	Y <= N	0.000314545	0.0113636	#NAME?	0.699113	k__Bacteria|p__Firmicutes|c__Clostridia|o__Clostridiales|f__Lachnospiraceae|g__Lachnoclostridium|s__Lachnoclostridium_sp_An14	0	0	0	0	0	0	0	0	0.02768	0	0	0	0	0	0	0	0	0	0	0	0	0	0	0	0	0	0	0	0	0	0	0	0	0
k__Bacteria|p__Firmicutes|c__Clostridia|o__Clostridiales|f__Lachnospiraceae|g__Lachnospira	-0.0403786	0.713686	0.893959	0.826079	-0.0255208	0.475	0.4375	0.922494	0.889809	Y <= N	0.904666	0.454545	-0.0520436	0.960202	k__Bacteria|p__Firmicutes|c__Clostridia|o__Clostridiales|f__Lachnospiraceae|g__Lachnospira	17.8149	5.55097	0.79257	0	0.24457	0	0	0	1.04368	0.02343	9.33304	0	1.13002	1.26637	0	0	0.13302	10.4614	11.1418	3.25757	0.46068	0	0	0	0.36717	0.0007	0.81323	0.10155	0.24989	1.19411	0.16261	0	0	0
k__Bacteria|p__Firmicutes|c__Clostridia|o__Clostridiales|f__Lachnospiraceae|g__Lachnospiraceae_unclassified	0.106761	0.330804	0.893959	0.372684	0.109896	0.675	0.729167	4.93076	4.89054	N <= Y	4.90882	0.704545	-0.0118146	0.699113	k__Bacteria|p__Firmicutes|c__Clostridia|o__Clostridiales|f__Lachnospiraceae|g__Lachnospiraceae_unclassified	0	0.12434	19.2369	0	7.02363	0	0	0.88382	12.0712	19.905	0.00176	0	17.101	0.19595	1.54253	0	0	7.58496	14.0501	6.53706	2.22692	13.9965	0	5.58611	1.0608	1.69142	0.04431	5.87709	0.08087	14.3741	0.7605	6.48135	5.16385	0
k__Bacteria|p__Firmicutes|c__Clostridia|o__Clostridiales|f__Lachnospiraceae|g__Lachnospiraceae_unclassified|s__Eubacterium_rectale	0.100258	0.361269	0.893959	0.402255	0.103125	0.675	0.708333	4.93057	4.8905	N <= Y	4.90872	0.693182	-0.0117703	0.701015	k__Bacteria|p__Firmicutes|c__Clostridia|o__Clostridiales|f__Lachnospiraceae|g__Lachnospiraceae_unclassified|s__Eubacterium_rectale	0	0.12434	19.2369	0	7.02363	0	0	0.88382	12.0712	19.905	0	0	17.101	0.19595	1.54253	0	0	7.58496	14.0501	6.53706	2.22692	13.9965	0	5.58611	1.0608	1.69142	0.04431	5.87709	0.08087	14.3741	0.7605	6.48135	5.16385	0
k__Bacteria|p__Firmicutes|c__Clostridia|o__Clostridiales|f__Lachnospiraceae|g__Lachnospiraceae_unclassified|s__Lachnospiraceae_bacterium_2_1_46FAA	-0.0361724	0.74241	0.893959	NaN	0	0	0	0	0	N <=> Y	0	0	NaN	NaN	k__Bacteria|p__Firmicutes|c__Clostridia|o__Clostridiales|f__Lachnospiraceae|g__Lachnospiraceae_unclassified|s__Lachnospiraceae_bacterium_2_1_46FAA	0	0	0	0	0	0	0	0	0	0	0	0	0	0	0	0	0	0	0	0	0	0	0	0	0	0	0	0	0	0	0	0	0	0
k__Bacteria|p__Firmicutes|c__Clostridia|o__Clostridiales|f__Lachnospiraceae|g__Lachnospiraceae_unclassified|s__Lachnospiraceae_bacterium_oral_taxon_096	-0.0345557	0.753548	0.89624	0.896694	-0.0046875	0.025	0.0208333	0.00018825	3.66667e-05	Y <= N	0.000105568	0.0227273	-2.36011	0.960202	k__Bacteria|p__Firmicutes|c__Clostridia|o__Clostridiales|f__Lachnospiraceae|g__Lachnospiraceae_unclassified|s__Lachnospiraceae_bacterium_oral_taxon_096	0	0	0	0	0	0	0	0	0	0	0.00176	0	0	0	0	0	0	0	0	0	0	0	0	0	0	0	0	0	0	0	0	0	0	0
k__Bacteria|p__Firmicutes|c__Clostridia|o__Clostridiales|f__Lachnospiraceae|g__Lachnospira|s__Lachnospira_pectinoschiza	-0.0403786	0.713686	0.893959	0.826079	-0.0255208	0.475	0.4375	0.922494	0.889809	Y <= N	0.904666	0.454545	-0.0520436	0.960202	k__Bacteria|p__Firmicutes|c__Clostridia|o__Clostridiales|f__Lachnospiraceae|g__Lachnospira|s__Lachnospira_pectinoschiza	17.8149	5.55097	0.79257	0	0.24457	0	0	0	1.04368	0.02343	9.33304	0	1.13002	1.26637	0	0	0.13302	10.4614	11.1418	3.25757	0.46068	0	0	0	0.36717	0.0007	0.81323	0.10155	0.24989	1.19411	0.16261	0	0	0
k__Bacteria|p__Firmicutes|c__Clostridia|o__Clostridiales|f__Lachnospiraceae|g__Murimonas	-0.0588432	0.592692	0.893959	0.537802	-0.0364583	0.1	0.0625	0.000606	0.000370625	Y <= N	0.000477614	0.0795455	-0.709358	0.800241	k__Bacteria|p__Firmicutes|c__Clostridia|o__Clostridiales|f__Lachnospiraceae|g__Murimonas	0	0	0	0	0	0.00522	0	0	0	0	0	0	0	0	0	0	0	0	0	0	0	0	0	0	0	0	0	0	0	0	0	0.0095	0	0
k__Bacteria|p__Firmicutes|c__Clostridia|o__Clostridiales|f__Lachnospiraceae|g__Murimonas|s__Murimonas_intestini	-0.0588432	0.592692	0.893959	0.537802	-0.0364583	0.1	0.0625	0.000606	0.000370625	Y <= N	0.000477614	0.0795455	-0.709358	0.800241	k__Bacteria|p__Firmicutes|c__Clostridia|o__Clostridiales|f__Lachnospiraceae|g__Murimonas|s__Murimonas_intestini	0	0	0	0	0	0.00522	0	0	0	0	0	0	0	0	0	0	0	0	0	0	0	0	0	0	0	0	0	0	0	0	0	0.0095	0	0
k__Bacteria|p__Firmicutes|c__Clostridia|o__Clostridiales|f__Lachnospiraceae|g__Oribacterium	0.0478556	0.663618	0.893959	0.826405	0.0114583	0.05	0.0625	5e-05	5.0625e-05	N <= Y	5.03409e-05	0.0568182	0.0179219	0.960202	k__Bacteria|p__Firmicutes|c__Clostridia|o__Clostridiales|f__Lachnospiraceae|g__Oribacterium	0	0	0	0	0	0	0	0	0	0	0	0.00156	0	0	0	0	0	0	0	0	0	0	0	0	0	0	0	0	0	0	0	0	0	0
k__Bacteria|p__Firmicutes|c__Clostridia|o__Clostridiales|f__Lachnospiraceae|g__Oribacterium|s__Oribacterium_parvum	0.0827153	0.451692	0.893959	0.373439	0.0208333	0	0.0208333	0	2.91667e-06	N <= Y	1.59091e-06	0.0113636	Inf	0.699113	k__Bacteria|p__Firmicutes|c__Clostridia|o__Clostridiales|f__Lachnospiraceae|g__Oribacterium|s__Oribacterium_parvum	0	0	0	0	0	0	0	0	0	0	0	0	0	0	0	0	0	0	0	0	0	0	0	0	0	0	0	0	0	0	0	0	0	0
k__Bacteria|p__Firmicutes|c__Clostridia|o__Clostridiales|f__Lachnospiraceae|g__Oribacterium|s__Oribacterium_sinus	0.0131709	0.904771	0.957992	0.86176	-0.00833333	0.05	0.0416667	5e-05	4.77083e-05	Y <= N	4.875e-05	0.0454545	-0.0676868	0.960202	k__Bacteria|p__Firmicutes|c__Clostridia|o__Clostridiales|f__Lachnospiraceae|g__Oribacterium|s__Oribacterium_sinus	0	0	0	0	0	0	0	0	0	0	0	0.00156	0	0	0	0	0	0	0	0	0	0	0	0	0	0	0	0	0	0	0	0	0	0
k__Bacteria|p__Firmicutes|c__Clostridia|o__Clostridiales|f__Lachnospiraceae|g__Roseburia	0.0391787	0.721842	0.893959	0.75331	0.0395833	0.9	0.979167	7.85161	6.85049	N <= Y	7.30554	0.943182	-0.196782	0.947522	k__Bacteria|p__Firmicutes|c__Clostridia|o__Clostridiales|f__Lachnospiraceae|g__Roseburia	17.9039	5.34073	4.79582	4.68514	5.50815	10.4157	5.69835	10.6232	13.2028	6.68983	4.52801	0.19519	9.03445	12.343	26.3409	18.9721	8.42762	12.7965	10.0809	12.8022	27.9392	9.81735	4.18724	11.569	5.15088	2.87946	5.00085	4.08001	8.9947	0.70905	7.11705	0.50364	5.3272	0
k__Bacteria|p__Firmicutes|c__Clostridia|o__Clostridiales|f__Lachnospiraceae|g__Roseburia|s__Roseburia_faecis	0.0187465	0.864782	0.947295	0.748246	0.0401042	0.675	0.8125	3.05992	3.06117	N <= Y	3.0606	0.75	0.000592374	0.946073	k__Bacteria|p__Firmicutes|c__Clostridia|o__Clostridiales|f__Lachnospiraceae|g__Roseburia|s__Roseburia_faecis	0.44407	3.21571	2.67375	3.82406	0.83636	0	0	6.55122	7.37528	3.46853	0	0.06461	0.58804	3.02305	8.86835	0	6.91284	10.4821	3.03293	4.9572	15.1221	0.91602	0	5.67958	1.94271	1.56992	4.81161	0.51682	7.94614	0	2.76182	0	0.42201	0
k__Bacteria|p__Firmicutes|c__Clostridia|o__Clostridiales|f__Lachnospiraceae|g__Roseburia|s__Roseburia_hominis	0.0536299	0.625923	0.893959	0.309745	0.126042	0.75	0.791667	0.625185	0.4642	N <= Y	0.537375	0.772727	-0.429537	0.699113	k__Bacteria|p__Firmicutes|c__Clostridia|o__Clostridiales|f__Lachnospiraceae|g__Roseburia|s__Roseburia_hominis	0.72876	0.11874	0.30143	0.70892	0.01522	6.37224	0.72489	1.27935	2.75618	0.45096	0	0.11131	0.11495	0.15156	6.63151	0.06256	0.37807	0.19055	0.07676	2.02213	0.01748	1.68548	0.72254	1.90711	0.5325	0.44829	0.00822	2.49295	0.33835	0.70347	1.00402	0	0.75172	0
k__Bacteria|p__Firmicutes|c__Clostridia|o__Clostridiales|f__Lachnospiraceae|g__Roseburia|s__Roseburia_intestinalis	0.0757312	0.490912	0.893959	0.500908	0.0833333	0.7	0.75	1.93335	1.52746	N <= Y	1.71195	0.727273	-0.339969	0.766002	k__Bacteria|p__Firmicutes|c__Clostridia|o__Clostridiales|f__Lachnospiraceae|g__Roseburia|s__Roseburia_intestinalis	0	2.00629	0.06495	0	4.29568	3.68195	3.68968	2.17247	0.00876	0.00198	3.58023	0	5.84541	5.06193	0	0	0.01634	1.42478	0.00293	1.00008	10.816	3.37604	2.48909	0.22285	1.86449	0.15531	0	0.50966	0.10905	0	2.55162	0	0	0
k__Bacteria|p__Firmicutes|c__Clostridia|o__Clostridiales|f__Lachnospiraceae|g__Roseburia|s__Roseburia_inulinivorans	0.00887172	0.935773	0.97206	0.860032	0.0223958	0.775	0.895833	2.14788	1.6285	N <= Y	1.86458	0.840909	-0.399371	0.960202	k__Bacteria|p__Firmicutes|c__Clostridia|o__Clostridiales|f__Lachnospiraceae|g__Roseburia|s__Roseburia_inulinivorans	15.7343	0	1.75557	0.15216	0.15967	0	1.28378	0.4	2.96337	2.76836	0.23565	0.01927	2.3266	2.21562	10.8401	18.9096	1.03006	0.69907	6.5261	4.82279	1.98367	3.83982	0.97562	2.55744	0.72434	0.08827	0.08844	0.11092	0.60116	0.00557	0.63059	0.42671	4.15347	0
k__Bacteria|p__Firmicutes|c__Clostridia|o__Clostridiales|f__Lachnospiraceae|g__Roseburia|s__Roseburia_sp_CAG_182	0.0347601	0.752137	0.89624	0.826405	0.0114583	0.05	0.0625	0.0105855	0.00996771	N <= Y	0.0102485	0.0568182	-0.0867557	0.960202	k__Bacteria|p__Firmicutes|c__Clostridia|o__Clostridiales|f__Lachnospiraceae|g__Roseburia|s__Roseburia_sp_CAG_182	0	0	0	0	0	0	0	0	0.09926	0	0	0	0	0	0	0	0	0	0	0	0	0	0	0	0.07401	0	0	0.39487	0	0	0	0	0	0
k__Bacteria|p__Firmicutes|c__Clostridia|o__Clostridiales|f__Lachnospiraceae|g__Roseburia|s__Roseburia_sp_CAG_303	0.0943068	0.390612	0.893959	0.214214	0.128125	0.25	0.375	0.0638018	0.132575	N <= Y	0.101314	0.318182	1.05514	0.699113	k__Bacteria|p__Firmicutes|c__Clostridia|o__Clostridiales|f__Lachnospiraceae|g__Roseburia|s__Roseburia_sp_CAG_303	0.99678	0	0	0	0.20123	0.3615	0	0.18979	0	0	0.71213	0	0.15945	1.89085	0	0	0.0903	0	0.44222	0	0	0	0	1.20204	0.01283	0.56707	0.09259	0.05356	0	0	0.16901	0.07692	0	0
k__Bacteria|p__Firmicutes|c__Clostridia|o__Clostridiales|f__Lachnospiraceae|g__Roseburia|s__Roseburia_sp_CAG_471	-0.0707752	0.519795	0.893959	0.622347	-0.0427083	0.225	0.166667	0.0108922	0.0266148	Y <= N	0.0194682	0.193182	1.28893	0.866764	k__Bacteria|p__Firmicutes|c__Clostridia|o__Clostridiales|f__Lachnospiraceae|g__Roseburia|s__Roseburia_sp_CAG_471	0	0	0.00012	0	0	0	0	0.03041	0	0	0	0	0	0	0.00094	0	0	0	0	0	0	0	0	0	0	0.0506	0	0.00123	0	0	0	0	0	0
k__Bacteria|p__Firmicutes|c__Clostridia|o__Clostridiales|f__Lachnospiraceae|g__Sellimonas	0.0816106	0.457777	0.893959	0.399061	0.103646	0.725	0.645833	0.182923	0.287714	N <= Y	0.240082	0.681818	0.653397	0.701015	k__Bacteria|p__Firmicutes|c__Clostridia|o__Clostridiales|f__Lachnospiraceae|g__Sellimonas	0.01928	1.69892	0	1.1612	0.05502	0.21642	0.02906	0	0.03887	0	0	0.17425	0	0.3037	0	0.33187	0.22447	0	0	0.09272	0.33554	0.72331	0.00061	0.67888	0	0.00646	0.68416	0.00686	0.4524	0	0.24994	0.49908	0.86236	0
k__Bacteria|p__Firmicutes|c__Clostridia|o__Clostridiales|f__Lachnospiraceae|g__Sellimonas|s__Sellimonas_intestinalis	0.0816106	0.457777	0.893959	0.399061	0.103646	0.725	0.645833	0.182923	0.287714	N <= Y	0.240082	0.681818	0.653397	0.701015	k__Bacteria|p__Firmicutes|c__Clostridia|o__Clostridiales|f__Lachnospiraceae|g__Sellimonas|s__Sellimonas_intestinalis	0.01928	1.69892	0	1.1612	0.05502	0.21642	0.02906	0	0.03887	0	0	0.17425	0	0.3037	0	0.33187	0.22447	0	0	0.09272	0.33554	0.72331	0.00061	0.67888	0	0.00646	0.68416	0.00686	0.4524	0	0.24994	0.49908	0.86236	0
k__Bacteria|p__Firmicutes|c__Clostridia|o__Clostridiales|f__Lachnospiraceae|g__Tyzzerella	-0.0252576	0.818517	0.934712	0.415298	-0.09375	0.525	0.416667	0.395658	0.640229	Y <= N	0.52906	0.465909	0.694334	0.701015	k__Bacteria|p__Firmicutes|c__Clostridia|o__Clostridiales|f__Lachnospiraceae|g__Tyzzerella	0	0.00654	0	0	0	0.01283	0.05364	0	0	0	0.08453	0.00498	0	0	0	0.14372	0	0	0.00865	0	0	0	0	0.25063	0	0	0.0113	0	0	0	0	0.05715	0	0.01773
k__Bacteria|p__Firmicutes|c__Clostridia|o__Clostridiales|f__Lachnospiraceae|g__Tyzzerella|s__Tyzzerella_nexilis	-0.0252576	0.818517	0.934712	0.415298	-0.09375	0.525	0.416667	0.395658	0.640229	Y <= N	0.52906	0.465909	0.694334	0.701015	k__Bacteria|p__Firmicutes|c__Clostridia|o__Clostridiales|f__Lachnospiraceae|g__Tyzzerella|s__Tyzzerella_nexilis	0	0.00654	0	0	0	0.01283	0.05364	0	0	0	0.08453	0.00498	0	0	0	0.14372	0	0	0.00865	0	0	0	0	0.25063	0	0	0.0113	0	0	0	0	0.05715	0	0.01773
k__Bacteria|p__Firmicutes|c__Clostridia|o__Clostridiales|f__Oscillospiraceae	0.11806	0.281876	0.893959	0.122299	0.186458	0.55	0.645833	0.138724	0.270731	N <= Y	0.210728	0.602273	0.964644	0.699113	k__Bacteria|p__Firmicutes|c__Clostridia|o__Clostridiales|f__Oscillospiraceae	0	0.31039	0.0582	0.18062	0.11569	0	0	0.89239	0.12291	0.11985	0	0	0.27683	0.2986	0.03636	0.02001	0.35891	0	0.33864	0.20747	0.0851	0	0.23011	0	0.0657	1.3716	0	0.4883	0.0013	1.64576	0.32711	0.00013	0.47631	0
k__Bacteria|p__Firmicutes|c__Clostridia|o__Clostridiales|f__Oscillospiraceae|g__Oscillibacter	0.11806	0.281876	0.893959	0.122299	0.186458	0.55	0.645833	0.138724	0.270731	N <= Y	0.210728	0.602273	0.964644	0.699113	k__Bacteria|p__Firmicutes|c__Clostridia|o__Clostridiales|f__Oscillospiraceae|g__Oscillibacter	0	0.31039	0.0582	0.18062	0.11569	0	0	0.89239	0.12291	0.11985	0	0	0.27683	0.2986	0.03636	0.02001	0.35891	0	0.33864	0.20747	0.0851	0	0.23011	0	0.0657	1.3716	0	0.4883	0.0013	1.64576	0.32711	0.00013	0.47631	0
k__Bacteria|p__Firmicutes|c__Clostridia|o__Clostridiales|f__Oscillospiraceae|g__Oscillibacter|s__Oscillibacter_sp_57_20	0.0863476	0.432004	0.893959	0.165585	0.164583	0.5	0.583333	0.126797	0.242878	N <= Y	0.190114	0.545455	0.937709	0.699113	k__Bacteria|p__Firmicutes|c__Clostridia|o__Clostridiales|f__Oscillospiraceae|g__Oscillibacter|s__Oscillibacter_sp_57_20	0	0.31039	0.02864	0.18062	0.11569	0	0	0.63137	0.12291	0.11248	0	0	0.27502	0.29303	0.03636	0.02001	0.35891	0	0.26709	0.20747	0.07757	0	0.23011	0	0.0657	1.37147	0	0.48445	0	1.64576	0.32711	0	0.4688	0
k__Bacteria|p__Firmicutes|c__Clostridia|o__Clostridiales|f__Oscillospiraceae|g__Oscillibacter|s__Oscillibacter_sp_CAG_241	0.164096	0.133439	0.893959	0.104849	0.170833	0.25	0.416667	0.0119265	0.0278196	N <= Y	0.0205955	0.340909	1.22193	0.699113	k__Bacteria|p__Firmicutes|c__Clostridia|o__Clostridiales|f__Oscillospiraceae|g__Oscillibacter|s__Oscillibacter_sp_CAG_241	0	0	0.02956	0	0	0	0	0.26102	0	0.00737	0	0	0.00181	0.00557	0	0	0	0	0.07155	0	0.00752	0	0	0	0	0.00014	0	0.00385	0.0013	0	0	0.00013	0.00593	0
k__Bacteria|p__Firmicutes|c__Clostridia|o__Clostridiales|f__Oscillospiraceae|g__Oscillibacter|s__Oscillibacter_sp_PC13	0.038596	0.725814	0.893959	0.373439	0.0208333	0	0.0208333	0	3.29167e-05	N <= Y	1.79545e-05	0.0113636	Inf	0.699113	k__Bacteria|p__Firmicutes|c__Clostridia|o__Clostridiales|f__Oscillospiraceae|g__Oscillibacter|s__Oscillibacter_sp_PC13	0	0	0	0	0	0	0	0	0	0	0	0	0	0	0	0	0	0	0	0	0	0	0	0	0	0	0	0	0	0	0	0	0.00158	0
k__Bacteria|p__Firmicutes|c__Clostridia|o__Clostridiales|f__Peptococcaceae	0.10285	0.348925	0.893959	0.390307	0.0390625	0.025	0.0625	5.75e-06	0.000939583	N <= Y	0.000515114	0.0454545	7.35232	0.701015	k__Bacteria|p__Firmicutes|c__Clostridia|o__Clostridiales|f__Peptococcaceae	0	0	0	0	0	0	0	0	0	0	0	0	0	0	0	0.00252	0	0	0	0	0	0	0	0	0	0	0	0	0	0	0	0	0	0
k__Bacteria|p__Firmicutes|c__Clostridia|o__Clostridiales|f__Peptococcaceae|g__Peptococcus	0.10285	0.348925	0.893959	0.390307	0.0390625	0.025	0.0625	5.75e-06	0.000939583	N <= Y	0.000515114	0.0454545	7.35232	0.701015	k__Bacteria|p__Firmicutes|c__Clostridia|o__Clostridiales|f__Peptococcaceae|g__Peptococcus	0	0	0	0	0	0	0	0	0	0	0	0	0	0	0	0.00252	0	0	0	0	0	0	0	0	0	0	0	0	0	0	0	0	0	0
k__Bacteria|p__Firmicutes|c__Clostridia|o__Clostridiales|f__Peptococcaceae|g__Peptococcus|s__Peptococcus_niger	0.10285	0.348925	0.893959	0.390307	0.0390625	0.025	0.0625	5.75e-06	0.000939583	N <= Y	0.000515114	0.0454545	7.35232	0.701015	k__Bacteria|p__Firmicutes|c__Clostridia|o__Clostridiales|f__Peptococcaceae|g__Peptococcus|s__Peptococcus_niger	0	0	0	0	0	0	0	0	0	0	0	0	0	0	0	0.00252	0	0	0	0	0	0	0	0	0	0	0	0	0	0	0	0	0	0
k__Bacteria|p__Firmicutes|c__Clostridia|o__Clostridiales|f__Peptostreptococcaceae	-0.0142301	0.897153	0.957992	0.913246	-0.0140625	0.975	0.9375	0.155982	0.144283	Y <= N	0.149601	0.954545	-0.112475	0.960202	k__Bacteria|p__Firmicutes|c__Clostridia|o__Clostridiales|f__Peptostreptococcaceae	0.06136	0.23918	0.05023	0.11192	0.10898	0.10742	0.16357	0.49502	0.01434	0	0.04388	0.16554	0.08375	0.03398	0.01284	0.12096	0.5565	0.02975	0.27873	0.3347	0.54351	0.14747	0.00284	0.06794	0.07221	0.01903	0.11642	0.08243	0.00402	0.0042	0.66756	0.0746	0.03114	0
k__Bacteria|p__Firmicutes|c__Clostridia|o__Clostridiales|f__Peptostreptococcaceae|g__Clostridioides	0.0876357	0.425141	0.893959	0.373439	0.0208333	0	0.0208333	0	5.20833e-06	N <= Y	2.84091e-06	0.0113636	Inf	0.699113	k__Bacteria|p__Firmicutes|c__Clostridia|o__Clostridiales|f__Peptostreptococcaceae|g__Clostridioides	0	0	0	0	0	0	0	0	0	0	0	0	0	0	0	0	0	0	0	0	0	0	0	0	0	0	0	0	0	0	0	0	0	0
k__Bacteria|p__Firmicutes|c__Clostridia|o__Clostridiales|f__Peptostreptococcaceae|g__Clostridioides|s__Clostridioides_difficile	0.0876357	0.425141	0.893959	0.373439	0.0208333	0	0.0208333	0	5.20833e-06	N <= Y	2.84091e-06	0.0113636	Inf	0.699113	k__Bacteria|p__Firmicutes|c__Clostridia|o__Clostridiales|f__Peptostreptococcaceae|g__Clostridioides|s__Clostridioides_difficile	0	0	0	0	0	0	0	0	0	0	0	0	0	0	0	0	0	0	0	0	0	0	0	0	0	0	0	0	0	0	0	0	0	0
k__Bacteria|p__Firmicutes|c__Clostridia|o__Clostridiales|f__Peptostreptococcaceae|g__Intestinibacter	-0.0119239	0.913751	0.961614	0.926552	-0.0119792	0.975	0.9375	0.155411	0.140937	Y <= N	0.147516	0.954545	-0.141044	0.961178	k__Bacteria|p__Firmicutes|c__Clostridia|o__Clostridiales|f__Peptostreptococcaceae|g__Intestinibacter	0.06136	0.23918	0.05023	0.11192	0.10898	0.10742	0.16357	0.49502	0.01434	0	0.04388	0.16471	0.08375	0.03257	0.01284	0.12042	0.5565	0.02975	0.27378	0.33116	0.54202	0.14747	0.00284	0.06794	0.07221	0.01903	0.11642	0.08243	0.00402	0.0042	0.66756	0.0746	0.03114	0
k__Bacteria|p__Firmicutes|c__Clostridia|o__Clostridiales|f__Peptostreptococcaceae|g__Intestinibacter|s__Intestinibacter_bartlettii	-0.0119239	0.913751	0.961614	0.926552	-0.0119792	0.975	0.9375	0.155411	0.140937	Y <= N	0.147516	0.954545	-0.141044	0.961178	k__Bacteria|p__Firmicutes|c__Clostridia|o__Clostridiales|f__Peptostreptococcaceae|g__Intestinibacter|s__Intestinibacter_bartlettii	0.06136	0.23918	0.05023	0.11192	0.10898	0.10742	0.16357	0.49502	0.01434	0	0.04388	0.16471	0.08375	0.03257	0.01284	0.12042	0.5565	0.02975	0.27378	0.33116	0.54202	0.14747	0.00284	0.06794	0.07221	0.01903	0.11642	0.08243	0.00402	0.0042	0.66756	0.0746	0.03114	0
k__Bacteria|p__Firmicutes|c__Clostridia|o__Clostridiales|f__Peptostreptococcaceae|g__Peptostreptococcus	0.106471	0.332127	0.893959	0.403243	0.0380208	0.025	0.0625	2.075e-05	0.00238292	N <= Y	0.0013092	0.0454545	6.84347	0.701015	k__Bacteria|p__Firmicutes|c__Clostridia|o__Clostridiales|f__Peptostreptococcaceae|g__Peptostreptococcus	0	0	0	0	0	0	0	0	0	0	0	0.00083	0	0	0	0	0	0	0	0	0	0	0	0	0	0	0	0	0	0	0	0	0	0
k__Bacteria|p__Firmicutes|c__Clostridia|o__Clostridiales|f__Peptostreptococcaceae|g__Peptostreptococcus|s__Peptostreptococcus_anaerobius	0.00359893	0.973922	0.994166	0.922425	-0.00364583	0.025	0.0208333	2.075e-05	4.125e-05	Y <= N	3.19318e-05	0.0227273	0.991283	0.960202	k__Bacteria|p__Firmicutes|c__Clostridia|o__Clostridiales|f__Peptostreptococcaceae|g__Peptostreptococcus|s__Peptostreptococcus_anaerobius	0	0	0	0	0	0	0	0	0	0	0	0.00083	0	0	0	0	0	0	0	0	0	0	0	0	0	0	0	0	0	0	0	0	0	0
k__Bacteria|p__Firmicutes|c__Clostridia|o__Clostridiales|f__Peptostreptococcaceae|g__Peptostreptococcus|s__Peptostreptococcus_stomatis	0.141746	0.195655	0.893959	0.199786	0.0416667	0	0.0416667	0	0.00234167	N <= Y	0.00127727	0.0227273	Inf	0.699113	k__Bacteria|p__Firmicutes|c__Clostridia|o__Clostridiales|f__Peptostreptococcaceae|g__Peptostreptococcus|s__Peptostreptococcus_stomatis	0	0	0	0	0	0	0	0	0	0	0	0	0	0	0	0	0	0	0	0	0	0	0	0	0	0	0	0	0	0	0	0	0	0
k__Bacteria|p__Firmicutes|c__Clostridia|o__Clostridiales|f__Peptostreptococcaceae|g__Romboutsia	0.0883466	0.42138	0.893959	0.350916	0.0963542	0.275	0.354167	0.00054975	0.000958958	N <= Y	0.000772955	0.318182	0.802692	0.699113	k__Bacteria|p__Firmicutes|c__Clostridia|o__Clostridiales|f__Peptostreptococcaceae|g__Romboutsia	0	0	0	0	0	0	0	0	0	0	0	0	0	0.00141	0	0.00054	0	0	0.00496	0.00354	0.00149	0	0	0	0	0	0	0	0	0	0	0	0	0
k__Bacteria|p__Firmicutes|c__Clostridia|o__Clostridiales|f__Peptostreptococcaceae|g__Romboutsia|s__Romboutsia_ilealis	0.0883466	0.42138	0.893959	0.350916	0.0963542	0.275	0.354167	0.00054975	0.000958958	N <= Y	0.000772955	0.318182	0.802692	0.699113	k__Bacteria|p__Firmicutes|c__Clostridia|o__Clostridiales|f__Peptostreptococcaceae|g__Romboutsia|s__Romboutsia_ilealis	0	0	0	0	0	0	0	0	0	0	0	0	0	0.00141	0	0.00054	0	0	0.00496	0.00354	0.00149	0	0	0	0	0	0	0	0	0	0	0	0	0
k__Bacteria|p__Firmicutes|c__Clostridia|o__Clostridiales|f__Peptostreptococcaceae|g__Terrisporobacter	-0.0361724	0.74241	0.893959	NaN	0	0	0	0	0	N <=> Y	0	0	NaN	NaN	k__Bacteria|p__Firmicutes|c__Clostridia|o__Clostridiales|f__Peptostreptococcaceae|g__Terrisporobacter	0	0	0	0	0	0	0	0	0	0	0	0	0	0	0	0	0	0	0	0	0	0	0	0	0	0	0	0	0	0	0	0	0	0
k__Bacteria|p__Firmicutes|c__Clostridia|o__Clostridiales|f__Peptostreptococcaceae|g__Terrisporobacter|s__Terrisporobacter_othiniensis	-0.0361724	0.74241	0.893959	NaN	0	0	0	0	0	N <=> Y	0	0	NaN	NaN	k__Bacteria|p__Firmicutes|c__Clostridia|o__Clostridiales|f__Peptostreptococcaceae|g__Terrisporobacter|s__Terrisporobacter_othiniensis	0	0	0	0	0	0	0	0	0	0	0	0	0	0	0	0	0	0	0	0	0	0	0	0	0	0	0	0	0	0	0	0	0	0
k__Bacteria|p__Firmicutes|c__Clostridia|o__Clostridiales|f__Ruminococcaceae	0.0980871	0.371812	0.893959	0.114513	0.196875	1	1	17.7849	20.4313	N <= Y	19.2284	1	0.200128	0.699113	k__Bacteria|p__Firmicutes|c__Clostridia|o__Clostridiales|f__Ruminococcaceae	19.0258	15.1103	23.6931	32.8794	25.7222	30.1139	14.2183	14.2119	14.5722	18.1282	13.1485	9.75373	14.8516	28.2594	20.7638	11.7194	28.8661	14.4286	26.643	19.4374	17.0098	20.4256	23.0679	23.531	18.6179	11.591	36.1859	14.6211	28.9487	7.70692	18.5764	19.1402	28.5088	4.03673
k__Bacteria|p__Firmicutes|c__Clostridia|o__Clostridiales|f__Ruminococcaceae|g__Agathobaculum	-0.0331584	0.763215	0.897184	0.650483	-0.0567708	0.875	0.854167	0.2986	0.363312	Y <= N	0.333898	0.863636	0.282999	0.89636	k__Bacteria|p__Firmicutes|c__Clostridia|o__Clostridiales|f__Ruminococcaceae|g__Agathobaculum	0.42049	0.06345	0.42282	0	0.68257	0.44965	0	0.08872	0.25449	0.99572	0	0.3098	0.05658	0.13408	1.16122	0.92673	0.62685	0	0.30712	2.45761	0.48457	0.5691	0.27027	0.49651	0.17374	0.2722	0.01008	0.20789	0.41155	0.32508	0.12096	0.6157	0.6155	0
k__Bacteria|p__Firmicutes|c__Clostridia|o__Clostridiales|f__Ruminococcaceae|g__Agathobaculum|s__Agathobaculum_butyriciproducens	-0.0331584	0.763215	0.897184	0.650483	-0.0567708	0.875	0.854167	0.2986	0.363312	Y <= N	0.333898	0.863636	0.282999	0.89636	k__Bacteria|p__Firmicutes|c__Clostridia|o__Clostridiales|f__Ruminococcaceae|g__Agathobaculum|s__Agathobaculum_butyriciproducens	0.42049	0.06345	0.42282	0	0.68257	0.44965	0	0.08872	0.25449	0.99572	0	0.3098	0.05658	0.13408	1.16122	0.92673	0.62685	0	0.30712	2.45761	0.48457	0.5691	0.27027	0.49651	0.17374	0.2722	0.01008	0.20789	0.41155	0.32508	0.12096	0.6157	0.6155	0
k__Bacteria|p__Firmicutes|c__Clostridia|o__Clostridiales|f__Ruminococcaceae|g__Anaerofilum	-0.115974	0.290526	0.893959	0.28344	-0.025	0.025	0	0.00058175	0	Y <= N	0.000264432	0.0113636	#NAME?	0.699113	k__Bacteria|p__Firmicutes|c__Clostridia|o__Clostridiales|f__Ruminococcaceae|g__Anaerofilum	0	0	0	0	0	0	0	0	0	0	0	0	0	0	0	0	0	0	0	0	0	0	0	0	0	0	0	0	0	0	0	0	0	0
k__Bacteria|p__Firmicutes|c__Clostridia|o__Clostridiales|f__Ruminococcaceae|g__Anaerofilum|s__Anaerofilum_sp_An201	-0.115974	0.290526	0.893959	0.28344	-0.025	0.025	0	0.00058175	0	Y <= N	0.000264432	0.0113636	#NAME?	0.699113	k__Bacteria|p__Firmicutes|c__Clostridia|o__Clostridiales|f__Ruminococcaceae|g__Anaerofilum|s__Anaerofilum_sp_An201	0	0	0	0	0	0	0	0	0	0	0	0	0	0	0	0	0	0	0	0	0	0	0	0	0	0	0	0	0	0	0	0	0	0
k__Bacteria|p__Firmicutes|c__Clostridia|o__Clostridiales|f__Ruminococcaceae|g__Anaeromassilibacillus	0.153549	0.16061	0.893959	0.117638	0.183333	0.45	0.5625	0.0107242	0.0345512	N <= Y	0.0237208	0.511364	1.68786	0.699113	k__Bacteria|p__Firmicutes|c__Clostridia|o__Clostridiales|f__Ruminococcaceae|g__Anaeromassilibacillus	0	0.03374	0.01934	0.14217	0.00064	0	0	0.03126	0.02147	0	0	0	0	0.026	0	0	0.00618	0	0	0.00203	0.00442	0.0214	0	0	0	0.02441	0.02043	0	0.02917	0.0192	0.03226	0.0054	0.0293	0
k__Bacteria|p__Firmicutes|c__Clostridia|o__Clostridiales|f__Ruminococcaceae|g__Anaeromassilibacillus|s__Anaeromassilibacillus_sp_An250	0.153549	0.16061	0.893959	0.117638	0.183333	0.45	0.5625	0.0107242	0.0345512	N <= Y	0.0237208	0.511364	1.68786	0.699113	k__Bacteria|p__Firmicutes|c__Clostridia|o__Clostridiales|f__Ruminococcaceae|g__Anaeromassilibacillus|s__Anaeromassilibacillus_sp_An250	0	0.03374	0.01934	0.14217	0.00064	0	0	0.03126	0.02147	0	0	0	0	0.026	0	0	0.00618	0	0	0.00203	0.00442	0.0214	0	0	0	0.02441	0.02043	0	0.02917	0.0192	0.03226	0.0054	0.0293	0
k__Bacteria|p__Firmicutes|c__Clostridia|o__Clostridiales|f__Ruminococcaceae|g__Anaerotruncus	0.132397	0.22709	0.893959	0.198996	0.159375	0.725	0.833333	0.135049	0.22724	N <= Y	0.185335	0.784091	0.750731	0.699113	k__Bacteria|p__Firmicutes|c__Clostridia|o__Clostridiales|f__Ruminococcaceae|g__Anaerotruncus	0	0.17975	0.00942	0.00014	0.03782	0.02087	0.2871	0.01843	0.01281	0	0	0	0	0.01109	0	0.01163	0.02623	0	0	0.01077	0	0.0122	0.00617	0.00548	0.00481	0.04023	0.32749	0.06006	0.06344	0.08806	0.47283	4.56979	0.06381	0
k__Bacteria|p__Firmicutes|c__Clostridia|o__Clostridiales|f__Ruminococcaceae|g__Anaerotruncus|s__Anaerotruncus_colihominis	0.128075	0.242756	0.893959	0.278272	0.134375	0.7	0.8125	0.0438125	0.0685575	N <= Y	0.0573098	0.761364	0.645972	0.699113	k__Bacteria|p__Firmicutes|c__Clostridia|o__Clostridiales|f__Ruminococcaceae|g__Anaerotruncus|s__Anaerotruncus_colihominis	0	0.17975	0.00942	0.00014	0.03782	0.02087	0.2871	0.01843	0.01281	0	0	0	0	0.01109	0	0.01163	0.02623	0	0	0.01077	0	0.0122	0.00617	0.00548	0.00481	0.04023	0.32749	0.06006	0.06344	0.08806	0.01245	0.02277	0.06381	0
k__Bacteria|p__Firmicutes|c__Clostridia|o__Clostridiales|f__Ruminococcaceae|g__Anaerotruncus|s__Anaerotruncus_sp_CAG_528	0.0824353	0.45323	0.893959	0.416433	0.0369792	0.025	0.0625	0.0912368	0.158682	N <= Y	0.128025	0.0454545	0.798454	0.701015	k__Bacteria|p__Firmicutes|c__Clostridia|o__Clostridiales|f__Ruminococcaceae|g__Anaerotruncus|s__Anaerotruncus_sp_CAG_528	0	0	0	0	0	0	0	0	0	0	0	0	0	0	0	0	0	0	0	0	0	0	0	0	0	0	0	0	0	0	0.46037	4.54702	0	0
k__Bacteria|p__Firmicutes|c__Clostridia|o__Clostridiales|f__Ruminococcaceae|g__Faecalibacterium	0.0556419	0.613004	0.893959	0.322397	0.123958	1	1	10.5932	12.0496	N <= Y	11.3876	1	0.185852	0.699113	k__Bacteria|p__Firmicutes|c__Clostridia|o__Clostridiales|f__Ruminococcaceae|g__Faecalibacterium	15.1001	6.45935	12.6888	17.9309	18.4245	16.4077	6.93355	10.9419	8.93644	13.0731	11.7679	0.89723	7.80516	13.4392	16.3292	8.81539	16.0556	13.8063	12.5707	6.91677	8.15029	7.25297	13.9473	14.5606	11.2096	6.54631	23.1015	7.13543	10.489	2.1061	9.89472	10.9506	12.6025	3.27913
k__Bacteria|p__Firmicutes|c__Clostridia|o__Clostridiales|f__Ruminococcaceae|g__Faecalibacterium|s__Faecalibacterium_prausnitzii	0.0556419	0.613004	0.893959	0.322397	0.123958	1	1	10.5932	12.0496	N <= Y	11.3876	1	0.185852	0.699113	k__Bacteria|p__Firmicutes|c__Clostridia|o__Clostridiales|f__Ruminococcaceae|g__Faecalibacterium|s__Faecalibacterium_prausnitzii	15.1001	6.45935	12.6888	17.9309	18.4245	16.4077	6.93355	10.9419	8.93644	13.0731	11.7679	0.89723	7.80516	13.4392	16.3292	8.81539	16.0556	13.8063	12.5707	6.91677	8.15029	7.25297	13.9473	14.5606	11.2096	6.54631	23.1015	7.13543	10.489	2.1061	9.89472	10.9506	12.6025	3.27913
k__Bacteria|p__Firmicutes|c__Clostridia|o__Clostridiales|f__Ruminococcaceae|g__Flavonifractor	-0.045815	0.677148	0.893959	0.539793	-0.0770833	1	0.979167	0.489032	0.341639	Y <= N	0.408636	0.988636	-0.517457	0.800245	k__Bacteria|p__Firmicutes|c__Clostridia|o__Clostridiales|f__Ruminococcaceae|g__Flavonifractor	0.12109	0.87952	0.03499	0.70049	0.26423	0.81483	2.13624	0.0302	0.28572	0	0.2379	1.42616	0.01318	0.10305	0.05213	0.31036	0.34726	0.40006	0.01743	0.06249	0.02699	0.20788	0.21271	0.42075	0.11679	0.02045	1.92346	0.13865	0.14387	0.01895	0.10235	0.22611	0.23146	0.17794
k__Bacteria|p__Firmicutes|c__Clostridia|o__Clostridiales|f__Ruminococcaceae|g__Flavonifractor|s__Flavonifractor_plautii	-0.0440115	0.689192	0.893959	0.550893	-0.075	1	0.979167	0.48886	0.341639	Y <= N	0.408558	0.988636	-0.516949	0.81073	k__Bacteria|p__Firmicutes|c__Clostridia|o__Clostridiales|f__Ruminococcaceae|g__Flavonifractor|s__Flavonifractor_plautii	0.12109	0.87952	0.03499	0.70049	0.26423	0.81483	2.13624	0.0302	0.28572	0	0.2379	1.42616	0.01318	0.10305	0.05213	0.31036	0.34726	0.40006	0.01743	0.06249	0.02699	0.20788	0.21271	0.42075	0.11679	0.01782	1.92346	0.13865	0.14387	0.01895	0.10235	0.22611	0.23146	0.17794
k__Bacteria|p__Firmicutes|c__Clostridia|o__Clostridiales|f__Ruminococcaceae|g__Flavonifractor|s__Flavonifractor_sp_An100	-0.167882	0.124586	0.893959	0.123112	-0.05	0.05	0	0.00017175	0	Y <= N	7.80682e-05	0.0227273	#NAME?	0.699113	k__Bacteria|p__Firmicutes|c__Clostridia|o__Clostridiales|f__Ruminococcaceae|g__Flavonifractor|s__Flavonifractor_sp_An100	0	0	0	0	0	0	0	0	0	0	0	0	0	0	0	0	0	0	0	0	0	0	0	0	0	0.00262	0	0	0	0	0	0	0	0
k__Bacteria|p__Firmicutes|c__Clostridia|o__Clostridiales|f__Ruminococcaceae|g__Gemmiger	-0.0760005	0.489367	0.893959	0.74413	-0.040625	0.675	0.75	0.460176	0.219181	Y <= N	0.328724	0.715909	-1.07006	0.946073	k__Bacteria|p__Firmicutes|c__Clostridia|o__Clostridiales|f__Ruminococcaceae|g__Gemmiger	0	0.07071	1.70477	0.0215	0.02693	0	0	0.21498	0.7372	0.53334	0.00689	0	0	0.1975	3.18314	1.49688	0.10984	0	0.09382	0.05211	1.95994	0.02441	0.10076	0.39234	0.76644	0.06621	0.21051	0.78342	0	0.15958	0.77638	0.03244	0.45958	0
k__Bacteria|p__Firmicutes|c__Clostridia|o__Clostridiales|f__Ruminococcaceae|g__Gemmiger|s__Gemmiger_formicilis	-0.0760005	0.489367	0.893959	0.74413	-0.040625	0.675	0.75	0.460176	0.219181	Y <= N	0.328724	0.715909	-1.07006	0.946073	k__Bacteria|p__Firmicutes|c__Clostridia|o__Clostridiales|f__Ruminococcaceae|g__Gemmiger|s__Gemmiger_formicilis	0	0.07071	1.70477	0.0215	0.02693	0	0	0.21498	0.7372	0.53334	0.00689	0	0	0.1975	3.18314	1.49688	0.10984	0	0.09382	0.05211	1.95994	0.02441	0.10076	0.39234	0.76644	0.06621	0.21051	0.78342	0	0.15958	0.77638	0.03244	0.45958	0
k__Bacteria|p__Firmicutes|c__Clostridia|o__Clostridiales|f__Ruminococcaceae|g__Gemmiger|s__Gemmiger_sp_An120	-0.0361724	0.74241	0.893959	NaN	0	0	0	0	0	N <=> Y	0	0	NaN	NaN	k__Bacteria|p__Firmicutes|c__Clostridia|o__Clostridiales|f__Ruminococcaceae|g__Gemmiger|s__Gemmiger_sp_An120	0	0	0	0	0	0	0	0	0	0	0	0	0	0	0	0	0	0	0	0	0	0	0	0	0	0	0	0	0	0	0	0	0	0
k__Bacteria|p__Firmicutes|c__Clostridia|o__Clostridiales|f__Ruminococcaceae|g__Harryflintia	0.0130037	0.905974	0.957992	0.571561	0.03125	0.05	0.0833333	0.001137	0.000265833	N <= Y	0.000661818	0.0681818	-2.09664	0.82753	k__Bacteria|p__Firmicutes|c__Clostridia|o__Clostridiales|f__Ruminococcaceae|g__Harryflintia	0	0	0	0	0	0	0	0	0	0	0	0	0	0	0	0	0	0	0	0	0	0	0	0	0	0	0	0	0	0	0	0	0.0017	0
k__Bacteria|p__Firmicutes|c__Clostridia|o__Clostridiales|f__Ruminococcaceae|g__Harryflintia|s__Harryflintia_acetispora	0.0130037	0.905974	0.957992	0.571561	0.03125	0.05	0.0833333	0.001137	0.000265833	N <= Y	0.000661818	0.0681818	-2.09664	0.82753	k__Bacteria|p__Firmicutes|c__Clostridia|o__Clostridiales|f__Ruminococcaceae|g__Harryflintia|s__Harryflintia_acetispora	0	0	0	0	0	0	0	0	0	0	0	0	0	0	0	0	0	0	0	0	0	0	0	0	0	0	0	0	0	0	0	0	0.0017	0
k__Bacteria|p__Firmicutes|c__Clostridia|o__Clostridiales|f__Ruminococcaceae|g__Pseudoflavonifractor	0.0700228	0.524254	0.893959	0.67442	0.0265625	0.075	0.104167	0.00177425	0.00120146	N <= Y	0.00146182	0.0909091	-0.562423	0.913986	k__Bacteria|p__Firmicutes|c__Clostridia|o__Clostridiales|f__Ruminococcaceae|g__Pseudoflavonifractor	0	0	0	0	0	0	0	0	0	0	0	0	0	0	0	0	0.05625	0	0	0	0	0	0	0	0	0	0	0	0.01302	0	0	0	0	0
k__Bacteria|p__Firmicutes|c__Clostridia|o__Clostridiales|f__Ruminococcaceae|g__Pseudoflavonifractor|s__Pseudoflavonifractor_capillosus	0.0337361	0.759213	0.89624	0.69912	0.015625	0.025	0.0416667	0.0003255	0.000229792	N <= Y	0.000273295	0.0340909	-0.502331	0.924124	k__Bacteria|p__Firmicutes|c__Clostridia|o__Clostridiales|f__Ruminococcaceae|g__Pseudoflavonifractor|s__Pseudoflavonifractor_capillosus	0	0	0	0	0	0	0	0	0	0	0	0	0	0	0	0	0	0	0	0	0	0	0	0	0	0	0	0	0.01302	0	0	0	0	0
k__Bacteria|p__Firmicutes|c__Clostridia|o__Clostridiales|f__Ruminococcaceae|g__Pseudoflavonifractor|s__Pseudoflavonifractor_sp_An184	0.0634832	0.563802	0.893959	0.810174	0.0125	0.05	0.0625	0.00144875	0.000971667	N <= Y	0.00118852	0.0568182	-0.576275	0.960202	k__Bacteria|p__Firmicutes|c__Clostridia|o__Clostridiales|f__Ruminococcaceae|g__Pseudoflavonifractor|s__Pseudoflavonifractor_sp_An184	0	0	0	0	0	0	0	0	0	0	0	0	0	0	0	0	0.05625	0	0	0	0	0	0	0	0	0	0	0	0	0	0	0	0	0
k__Bacteria|p__Firmicutes|c__Clostridia|o__Clostridiales|f__Ruminococcaceae|g__Ruminococcaceae_unclassified	0.193138	0.0765618	0.893959	0.0254946	0.276562	0.725	0.8125	0.240061	0.605077	N < Y	0.439161	0.772727	1.33372	0.643279	k__Bacteria|p__Firmicutes|c__Clostridia|o__Clostridiales|f__Ruminococcaceae|g__Ruminococcaceae_unclassified	0	0.03087	0.05215	4.862	0.00999	0	0	0.01878	0.09978	0	0	0	0.03713	1.71863	0	0.00089	0.41228	0	0.0229	0.03608	1.54137	0.1591	0.0112	0.00681	0.06028	0.01722	0.01291	0.17809	0.01216	0.18267	2.11423	0.0102	8.71841	0
k__Bacteria|p__Firmicutes|c__Clostridia|o__Clostridiales|f__Ruminococcaceae|g__Ruminococcaceae_unclassified|s__Clostridium_leptum	0.246546	0.022929	0.750712	0.0243219	0.277604	0.675	0.770833	0.028287	0.217307	N < Y	0.131389	0.727273	2.94153	0.643279	k__Bacteria|p__Firmicutes|c__Clostridia|o__Clostridiales|f__Ruminococcaceae|g__Ruminococcaceae_unclassified|s__Clostridium_leptum	0	0.02231	0.05215	4.84524	0.00532	0	0	0.01878	0.09469	0	0	0	0.02441	0.00871	0	0.00089	0.07299	0	0.0229	0.03608	0.01183	0.13312	0.00802	0.00681	0.04362	0.01341	0	0.13903	0.01216	0.17954	0.39005	0.0102	0.99888	0
k__Bacteria|p__Firmicutes|c__Clostridia|o__Clostridiales|f__Ruminococcaceae|g__Ruminococcaceae_unclassified|s__Clostridium_methylpentosum	0.196053	0.0721369	0.893959	0.0481639	0.214062	0.275	0.458333	0.00149025	0.0054025	N < Y	0.0036242	0.375	1.85807	0.699113	k__Bacteria|p__Firmicutes|c__Clostridia|o__Clostridiales|f__Ruminococcaceae|g__Ruminococcaceae_unclassified|s__Clostridium_methylpentosum	0	0.00856	0	0.00415	0	0	0	0	0.00123	0	0	0	0	0.0038	0	0	0.00233	0	0	0	0	0.00219	0.00318	0	0	0.0038	0.01291	0.03906	0	0.00313	0	0	0.00026	0
k__Bacteria|p__Firmicutes|c__Clostridia|o__Clostridiales|f__Ruminococcaceae|g__Ruminococcaceae_unclassified|s__Eubacterium_siraeum	0.236909	0.0290332	0.863895	0.00914591	0.254688	0.125	0.395833	0.210188	0.38008	N < Y	0.302856	0.272727	0.854625	0.450975	k__Bacteria|p__Firmicutes|c__Clostridia|o__Clostridiales|f__Ruminococcaceae|g__Ruminococcaceae_unclassified|s__Eubacterium_siraeum	0	0	0	0.01261	0.00467	0	0	0	0	0	0	0	0.01273	1.70613	0	0	0.33696	0	0	0	1.52955	0.02379	0	0	0.01665	0	0	0	0	0	1.72418	0	7.71927	0
k__Bacteria|p__Firmicutes|c__Clostridia|o__Clostridiales|f__Ruminococcaceae|g__Ruminococcaceae_unclassified|s__Ruminococcaceae_bacterium_D5	0.0510214	0.64284	0.893959	0.403243	0.0380208	0.025	0.0625	9.675e-05	0.00228604	N <= Y	0.00129091	0.0454545	4.56245	0.701015	k__Bacteria|p__Firmicutes|c__Clostridia|o__Clostridiales|f__Ruminococcaceae|g__Ruminococcaceae_unclassified|s__Ruminococcaceae_bacterium_D5	0	0	0	0	0	0	0	0	0.00387	0	0	0	0	0	0	0	0	0	0	0	0	0	0	0	0	0	0	0	0	0	0	0	0	0
k__Bacteria|p__Firmicutes|c__Clostridia|o__Clostridiales|f__Ruminococcaceae|g__Ruminococcus	0.0730048	0.506695	0.893959	0.277478	0.135417	0.85	0.916667	5.09887	6.18457	N <= Y	5.69107	0.886364	0.278494	0.699113	k__Bacteria|p__Firmicutes|c__Clostridia|o__Clostridiales|f__Ruminococcaceae|g__Ruminococcus	3.26705	6.76487	8.42211	9.13641	5.96592	11.8713	4.65525	2.8167	4.04329	3.51054	1.13572	0.73318	6.93952	12.4516	0	0.01004	11.1441	0.22222	13.5901	9.89541	4.77875	11.6759	8.35833	7.6358	6.10872	4.54167	10.0576	5.86696	17.4476	4.61049	4.98105	2.65222	5.41787	0.56543
k__Bacteria|p__Firmicutes|c__Clostridia|o__Clostridiales|f__Ruminococcaceae|g__Ruminococcus|s__Ruminococcus_bicirculans	0.163405	0.135104	0.893959	0.0856529	0.2125	0.65	0.833333	0.494599	0.818895	N <= Y	0.671488	0.75	0.72742	0.699113	k__Bacteria|p__Firmicutes|c__Clostridia|o__Clostridiales|f__Ruminococcaceae|g__Ruminococcus|s__Ruminococcus_bicirculans	0	0.49871	0.08129	1.53553	0.00429	1.6278	0.73055	1.61336	1.04351	0.6491	1.13572	0	0.8455	6.19147	0	0.00925	2.43723	0.22222	1.91981	0.48575	0.14243	0.63923	1.98548	1.65792	0.49307	4.54167	0.95032	1.12334	1.3425	0	0.04051	0.23002	0.01738	0
k__Bacteria|p__Firmicutes|c__Clostridia|o__Clostridiales|f__Ruminococcaceae|g__Ruminococcus|s__Ruminococcus_bromii	0.0287321	0.794071	0.930979	0.43911	0.0958333	0.675	0.791667	4.41388	4.82351	N <= Y	4.63732	0.738636	0.128036	0.728832	k__Bacteria|p__Firmicutes|c__Clostridia|o__Clostridiales|f__Ruminococcaceae|g__Ruminococcus|s__Ruminococcus_bromii	3.26705	5.27858	8.34081	7.59517	5.47733	10.2435	3.9247	0	2.94309	0.83105	0	0	5.1947	5.5797	0	0.00079	7.64783	0	10.2511	9.40966	4.05899	6.13571	6.37285	3.97218	5.07622	0	9.07802	4.64314	16.0526	2.97349	3.28716	2.42219	5.40049	0.56543
k__Bacteria|p__Firmicutes|c__Clostridia|o__Clostridiales|f__Ruminococcaceae|g__Ruminococcus|s__Ruminococcus_callidus	0.188415	0.0841879	0.893959	0.140216	0.109896	0.075	0.1875	0.00167125	0.00364937	N <= Y	0.00275023	0.136364	1.12672	0.699113	k__Bacteria|p__Firmicutes|c__Clostridia|o__Clostridiales|f__Ruminococcaceae|g__Ruminococcus|s__Ruminococcus_callidus	0	0	0	0	0	0	0	0	0.00908	0	0	0	0.03711	0.00065	0	0	0	0	0	0	0	0	0	0	0.00878	0	0.02926	0	0.05252	0	0	0	0	0
k__Bacteria|p__Firmicutes|c__Clostridia|o__Clostridiales|f__Ruminococcaceae|g__Ruminococcus|s__Ruminococcus_lactaris	0.0586411	0.593966	0.893959	0.440805	0.0822917	0.325	0.375	0.187415	0.488796	N <= Y	0.351805	0.352273	1.383	0.729128	k__Bacteria|p__Firmicutes|c__Clostridia|o__Clostridiales|f__Ruminococcaceae|g__Ruminococcus|s__Ruminococcus_lactaris	0	0.98758	0	0.00571	0.4843	0	0	1.20335	0.0476	2.03039	0	0.73318	0.0287	0.67981	0	0	1.05899	0	0	0	0.57733	4.90092	0	2.0057	0.53064	0	0	0.10048	0	1.52563	1.65338	0	0	0
k__Bacteria|p__Firmicutes|c__Clostridia|o__Clostridiales|f__Ruminococcaceae|g__Ruminococcus|s__Ruminococcus_obeum_CAG_39	-0.190811	0.0802478	0.893959	0.28344	-0.025	0.025	0	0.00010125	0	Y <= N	4.60227e-05	0.0113636	#NAME?	0.699113	k__Bacteria|p__Firmicutes|c__Clostridia|o__Clostridiales|f__Ruminococcaceae|g__Ruminococcus|s__Ruminococcus_obeum_CAG_39	0	0	0	0	0	0	0	0	0	0	0	0	0	0	0	0	0	0	0	0	0	0	0	0	0	0	0	0	0	0	0	0	0	0
k__Bacteria|p__Firmicutes|c__Clostridia|o__Clostridiales|f__Ruminococcaceae|g__Ruminococcus|s__Ruminococcus_sp_CAG_330	0.105932	0.334594	0.893959	0.403243	0.0380208	0.025	0.0625	0.00120075	0.019301	N <= Y	0.0110736	0.0454545	4.00667	0.701015	k__Bacteria|p__Firmicutes|c__Clostridia|o__Clostridiales|f__Ruminococcaceae|g__Ruminococcus|s__Ruminococcus_sp_CAG_330	0	0	0	0	0	0	0	0	0	0	0	0	0.83352	0	0	0	0	0	0	0	0	0	0	0	0	0	0	0	0	0.07082	0	0	0	0
k__Bacteria|p__Firmicutes|c__Clostridia|o__Clostridiales|f__Ruminococcaceae|g__Ruminococcus|s__Ruminococcus_sp_CAG_403	0.146187	0.181875	0.893959	0.199786	0.0416667	0	0.0416667	0	0.03041	N <= Y	0.0165873	0.0227273	Inf	0.699113	k__Bacteria|p__Firmicutes|c__Clostridia|o__Clostridiales|f__Ruminococcaceae|g__Ruminococcus|s__Ruminococcus_sp_CAG_403	0	0	0	0	0	0	0	0	0	0	0	0	0	0	0	0	0	0	1.41913	0	0	0	0	0	0	0	0	0	0	0.04055	0	0	0	0
k__Bacteria|p__Firmicutes|c__Clostridia|o__Clostridiales|f__Ruminococcaceae|g__Ruminococcus|s__Ruminococcus_sp_CAG_488	-0.0361724	0.74241	0.893959	NaN	0	0	0	0	0	N <=> Y	0	0	NaN	NaN	k__Bacteria|p__Firmicutes|c__Clostridia|o__Clostridiales|f__Ruminococcaceae|g__Ruminococcus|s__Ruminococcus_sp_CAG_488	0	0	0	0	0	0	0	0	0	0	0	0	0	0	0	0	0	0	0	0	0	0	0	0	0	0	0	0	0	0	0	0	0	0
k__Bacteria|p__Firmicutes|c__Clostridia|o__Clostridiales|f__Ruminococcaceae|g__Ruthenibacterium	0.0944192	0.390045	0.893959	0.588707	0.0677083	0.9	0.916667	0.455751	0.404684	N <= Y	0.427896	0.909091	-0.17145	0.841756	k__Bacteria|p__Firmicutes|c__Clostridia|o__Clostridiales|f__Ruminococcaceae|g__Ruthenibacterium	0.1171	0.62803	0.3387	0.08581	0.30967	0.54953	0.20615	0.05091	0.18098	0.01548	0	6.38736	0	0.17816	0.03809	0.14751	0.08153	0	0.04097	0.00413	0.06348	0.50271	0.16119	0.01276	0.17745	0.06234	0.52188	0.25056	0.33888	0.1968	0.08157	0.07781	0.36859	0.01423
k__Bacteria|p__Firmicutes|c__Clostridia|o__Clostridiales|f__Ruminococcaceae|g__Ruthenibacterium|s__Ruthenibacterium_lactatiformans	0.0944192	0.390045	0.893959	0.588707	0.0677083	0.9	0.916667	0.455751	0.404684	N <= Y	0.427896	0.909091	-0.17145	0.841756	k__Bacteria|p__Firmicutes|c__Clostridia|o__Clostridiales|f__Ruminococcaceae|g__Ruthenibacterium|s__Ruthenibacterium_lactatiformans	0.1171	0.62803	0.3387	0.08581	0.30967	0.54953	0.20615	0.05091	0.18098	0.01548	0	6.38736	0	0.17816	0.03809	0.14751	0.08153	0	0.04097	0.00413	0.06348	0.50271	0.16119	0.01276	0.17745	0.06234	0.52188	0.25056	0.33888	0.1968	0.08157	0.07781	0.36859	0.01423
k__Bacteria|p__Firmicutes|c__Erysipelotrichia	0.0747879	0.496343	0.893959	0.785352	0.034375	0.95	1	0.396689	0.52804	N <= Y	0.468335	0.977273	0.412638	0.960202	k__Bacteria|p__Firmicutes|c__Erysipelotrichia	0.11566	0.47588	0.11864	0.09959	0.10829	0.5137	0.23211	1.31421	0.1696	0.00529	0.19241	0.61305	0.3404	0.19795	0.17321	0.40787	0	0.19802	0.07458	0.06142	0.16447	0.21276	0.12628	0.35274	0.06065	0.04737	0.22002	0.23337	0.21591	3.12809	0.14031	0.15945	0.4174	2.41064
k__Bacteria|p__Firmicutes|c__Erysipelotrichia|o__Erysipelotrichales	0.0747879	0.496343	0.893959	0.785352	0.034375	0.95	1	0.396689	0.52804	N <= Y	0.468335	0.977273	0.412638	0.960202	k__Bacteria|p__Firmicutes|c__Erysipelotrichia|o__Erysipelotrichales	0.11566	0.47588	0.11864	0.09959	0.10829	0.5137	0.23211	1.31421	0.1696	0.00529	0.19241	0.61305	0.3404	0.19795	0.17321	0.40787	0	0.19802	0.07458	0.06142	0.16447	0.21276	0.12628	0.35274	0.06065	0.04737	0.22002	0.23337	0.21591	3.12809	0.14031	0.15945	0.4174	2.41064
k__Bacteria|p__Firmicutes|c__Erysipelotrichia|o__Erysipelotrichales|f__Erysipelotrichaceae	0.0747879	0.496343	0.893959	0.785352	0.034375	0.95	1	0.396689	0.52804	N <= Y	0.468335	0.977273	0.412638	0.960202	k__Bacteria|p__Firmicutes|c__Erysipelotrichia|o__Erysipelotrichales|f__Erysipelotrichaceae	0.11566	0.47588	0.11864	0.09959	0.10829	0.5137	0.23211	1.31421	0.1696	0.00529	0.19241	0.61305	0.3404	0.19795	0.17321	0.40787	0	0.19802	0.07458	0.06142	0.16447	0.21276	0.12628	0.35274	0.06065	0.04737	0.22002	0.23337	0.21591	3.12809	0.14031	0.15945	0.4174	2.41064
k__Bacteria|p__Firmicutes|c__Erysipelotrichia|o__Erysipelotrichales|f__Erysipelotrichaceae|g__Absiella	0.123199	0.261309	0.893959	0.199786	0.0416667	0	0.0416667	0	0.000437083	N <= Y	0.000238409	0.0227273	Inf	0.699113	k__Bacteria|p__Firmicutes|c__Erysipelotrichia|o__Erysipelotrichales|f__Erysipelotrichaceae|g__Absiella	0	0	0	0	0	0	0	0	0	0	0	0	0	0	0	0	0	0	0	0	0	0	0	0	0	0	0	0	0	0	0	0	0	0
k__Bacteria|p__Firmicutes|c__Erysipelotrichia|o__Erysipelotrichales|f__Erysipelotrichaceae|g__Absiella|s__Absiella_dolichum	0.123199	0.261309	0.893959	0.199786	0.0416667	0	0.0416667	0	0.000437083	N <= Y	0.000238409	0.0227273	Inf	0.699113	k__Bacteria|p__Firmicutes|c__Erysipelotrichia|o__Erysipelotrichales|f__Erysipelotrichaceae|g__Absiella|s__Absiella_dolichum	0	0	0	0	0	0	0	0	0	0	0	0	0	0	0	0	0	0	0	0	0	0	0	0	0	0	0	0	0	0	0	0	0	0
k__Bacteria|p__Firmicutes|c__Erysipelotrichia|o__Erysipelotrichales|f__Erysipelotrichaceae|g__Bulleidia	0.149269	0.172734	0.893959	0.199786	0.0416667	0	0.0416667	0	0.000722083	N <= Y	0.000393864	0.0227273	Inf	0.699113	k__Bacteria|p__Firmicutes|c__Erysipelotrichia|o__Erysipelotrichales|f__Erysipelotrichaceae|g__Bulleidia	0	0	0	0	0	0	0	0	0	0	0	0	0	0	0	0	0	0	0	0	0	0	0	0	0	0	0	0	0	0	0	0	0	0
k__Bacteria|p__Firmicutes|c__Erysipelotrichia|o__Erysipelotrichales|f__Erysipelotrichaceae|g__Bulleidia|s__Bulleidia_extructa	0.149269	0.172734	0.893959	0.199786	0.0416667	0	0.0416667	0	0.000722083	N <= Y	0.000393864	0.0227273	Inf	0.699113	k__Bacteria|p__Firmicutes|c__Erysipelotrichia|o__Erysipelotrichales|f__Erysipelotrichaceae|g__Bulleidia|s__Bulleidia_extructa	0	0	0	0	0	0	0	0	0	0	0	0	0	0	0	0	0	0	0	0	0	0	0	0	0	0	0	0	0	0	0	0	0	0
k__Bacteria|p__Firmicutes|c__Erysipelotrichia|o__Erysipelotrichales|f__Erysipelotrichaceae|g__Candidatus_Stoquefichus	0.120147	0.273395	0.893959	0.199786	0.0416667	0	0.0416667	0	0.000846667	N <= Y	0.000461818	0.0227273	Inf	0.699113	k__Bacteria|p__Firmicutes|c__Erysipelotrichia|o__Erysipelotrichales|f__Erysipelotrichaceae|g__Candidatus_Stoquefichus	0	0	0	0	0	0	0	0	0	0	0	0	0	0	0	0	0	0	0	0	0	0	0	0	0	0	0	0	0	0	0	0	0	0
k__Bacteria|p__Firmicutes|c__Erysipelotrichia|o__Erysipelotrichales|f__Erysipelotrichaceae|g__Candidatus_Stoquefichus|s__Candidatus_Stoquefichus_sp_KLE1796	0.120147	0.273395	0.893959	0.199786	0.0416667	0	0.0416667	0	0.000846667	N <= Y	0.000461818	0.0227273	Inf	0.699113	k__Bacteria|p__Firmicutes|c__Erysipelotrichia|o__Erysipelotrichales|f__Erysipelotrichaceae|g__Candidatus_Stoquefichus|s__Candidatus_Stoquefichus_sp_KLE1796	0	0	0	0	0	0	0	0	0	0	0	0	0	0	0	0	0	0	0	0	0	0	0	0	0	0	0	0	0	0	0	0	0	0
k__Bacteria|p__Firmicutes|c__Erysipelotrichia|o__Erysipelotrichales|f__Erysipelotrichaceae|g__Catenibacterium	0.126532	0.248525	0.893959	0.373439	0.0208333	0	0.0208333	0	0.00144937	N <= Y	0.000790568	0.0113636	Inf	0.699113	k__Bacteria|p__Firmicutes|c__Erysipelotrichia|o__Erysipelotrichales|f__Erysipelotrichaceae|g__Catenibacterium	0	0	0	0	0	0	0	0	0	0	0	0	0.06957	0	0	0	0	0	0	0	0	0	0	0	0	0	0	0	0	0	0	0	0	0
k__Bacteria|p__Firmicutes|c__Erysipelotrichia|o__Erysipelotrichales|f__Erysipelotrichaceae|g__Catenibacterium|s__Catenibacterium_mitsuokai	0.126532	0.248525	0.893959	0.373439	0.0208333	0	0.0208333	0	0.00144937	N <= Y	0.000790568	0.0113636	Inf	0.699113	k__Bacteria|p__Firmicutes|c__Erysipelotrichia|o__Erysipelotrichales|f__Erysipelotrichaceae|g__Catenibacterium|s__Catenibacterium_mitsuokai	0	0	0	0	0	0	0	0	0	0	0	0	0.06957	0	0	0	0	0	0	0	0	0	0	0	0	0	0	0	0	0	0	0	0	0
k__Bacteria|p__Firmicutes|c__Erysipelotrichia|o__Erysipelotrichales|f__Erysipelotrichaceae|g__Coprobacillus	0.00247649	0.982054	0.997143	0.889826	0.0145833	0.3	0.3125	0.0346103	0.0461558	N <= Y	0.0409078	0.306818	0.415314	0.960202	k__Bacteria|p__Firmicutes|c__Erysipelotrichia|o__Erysipelotrichales|f__Erysipelotrichaceae|g__Coprobacillus	0	0.14652	0.059	0.00397	0	0	0.00841	0	0	0.00529	0	0.23209	0	0.00446	0	0	0	0	0	0	0	0	0	0	0	0	0	0	0.09802	0.00424	0	0	0	0.80159
k__Bacteria|p__Firmicutes|c__Erysipelotrichia|o__Erysipelotrichales|f__Erysipelotrichaceae|g__Coprobacillus|s__Coprobacillus_cateniformis	0.00247649	0.982054	0.997143	0.889826	0.0145833	0.3	0.3125	0.0346103	0.0461558	N <= Y	0.0409078	0.306818	0.415314	0.960202	k__Bacteria|p__Firmicutes|c__Erysipelotrichia|o__Erysipelotrichales|f__Erysipelotrichaceae|g__Coprobacillus|s__Coprobacillus_cateniformis	0	0.14652	0.059	0.00397	0	0	0.00841	0	0	0.00529	0	0.23209	0	0.00446	0	0	0	0	0	0	0	0	0	0	0	0	0	0	0.09802	0.00424	0	0	0	0.80159
k__Bacteria|p__Firmicutes|c__Erysipelotrichia|o__Erysipelotrichales|f__Erysipelotrichaceae|g__Dielma	-0.0700237	0.524248	0.893959	0.609154	-0.0453125	0.225	0.1875	0.0121625	0.00250188	Y <= N	0.00689307	0.204545	-2.28136	0.857289	k__Bacteria|p__Firmicutes|c__Erysipelotrichia|o__Erysipelotrichales|f__Erysipelotrichaceae|g__Dielma	0.0064	0.01679	0	0	0	0	0	0	0.00495	0	0	0.28227	0	0.00115	0	0	0	0	0	0.00634	0	0	0	0	0	0	0	0.00665	0	0.0349	0	0	0.0106	0
k__Bacteria|p__Firmicutes|c__Erysipelotrichia|o__Erysipelotrichales|f__Erysipelotrichaceae|g__Dielma|s__Dielma_fastidiosa	-0.0700237	0.524248	0.893959	0.609154	-0.0453125	0.225	0.1875	0.0121625	0.00250188	Y <= N	0.00689307	0.204545	-2.28136	0.857289	k__Bacteria|p__Firmicutes|c__Erysipelotrichia|o__Erysipelotrichales|f__Erysipelotrichaceae|g__Dielma|s__Dielma_fastidiosa	0.0064	0.01679	0	0	0	0	0	0	0.00495	0	0	0.28227	0	0.00115	0	0	0	0	0	0.00634	0	0	0	0	0	0	0	0.00665	0	0.0349	0	0	0.0106	0
k__Bacteria|p__Firmicutes|c__Erysipelotrichia|o__Erysipelotrichales|f__Erysipelotrichaceae|g__Erysipelatoclostridium	0.0257833	0.814807	0.934712	0.798237	-0.0322917	0.9	0.958333	0.273614	0.330069	Y <= N	0.304407	0.931818	0.270626	0.960202	k__Bacteria|p__Firmicutes|c__Erysipelotrichia|o__Erysipelotrichales|f__Erysipelotrichaceae|g__Erysipelatoclostridium	0.09279	0.08533	0.01217	0.09108	0.06269	0.5137	0.12203	0	0.12017	0	0.1799	0.09869	0.00883	0.14999	0.17155	0.4045	0	0.19802	0.04403	0.02917	0.00147	0.1628	0.12501	0.35274	0.01646	0.00464	0.06612	0.17729	0.11789	0.00121	0.05829	0.09584	0.0495	1.60189
k__Bacteria|p__Firmicutes|c__Erysipelotrichia|o__Erysipelotrichales|f__Erysipelotrichaceae|g__Erysipelatoclostridium|s__Clostridium_innocuum	0.0479539	0.662969	0.893959	0.843732	0.025	0.825	0.916667	0.061201	0.145529	N <= Y	0.107198	0.875	1.24968	0.960202	k__Bacteria|p__Firmicutes|c__Erysipelotrichia|o__Erysipelotrichales|f__Erysipelotrichaceae|g__Erysipelatoclostridium|s__Clostridium_innocuum	0.08002	0.03112	0.00294	0.08294	0.02805	0.07203	0.02915	0	0.03023	0	0.00121	0.09598	0.00138	0.01781	0.15316	0.21045	0	0.06742	0.00916	0.01337	0.00147	0.05051	0	0.03564	0.00377	0.00366	0.06318	0.02784	0.00474	0	0	0.0199	0.00026	0.21319
k__Bacteria|p__Firmicutes|c__Erysipelotrichia|o__Erysipelotrichales|f__Erysipelotrichaceae|g__Erysipelatoclostridium|s__Clostridium_spiroforme	0.0962705	0.380777	0.893959	0.447257	0.0875	0.45	0.479167	0.023998	0.0345579	N <= Y	0.029758	0.465909	0.526102	0.729128	k__Bacteria|p__Firmicutes|c__Erysipelotrichia|o__Erysipelotrichales|f__Erysipelotrichaceae|g__Erysipelatoclostridium|s__Clostridium_spiroforme	0	0.01169	0.00922	0.00084	0.02204	0.12702	0	0	0.06993	0	0.04376	0	0	0	0	0	0	0.04676	0.02759	0.01581	0	0.08308	0	0	0.01202	0.00098	0	0	0.0068	0	0.01657	0.04727	0.04924	0
k__Bacteria|p__Firmicutes|c__Erysipelotrichia|o__Erysipelotrichales|f__Erysipelotrichaceae|g__Erysipelatoclostridium|s__Erysipelatoclostridium_ramosum	-0.0391146	0.722279	0.893959	0.38296	-0.108333	0.75	0.791667	0.188414	0.149984	Y <= N	0.167452	0.772727	-0.3291	0.701015	k__Bacteria|p__Firmicutes|c__Erysipelotrichia|o__Erysipelotrichales|f__Erysipelotrichaceae|g__Erysipelatoclostridium|s__Erysipelatoclostridium_ramosum	0.01276	0.04252	0	0.0073	0.01261	0.31465	0.09288	0	0.02001	0	0.13494	0.00271	0.00745	0.13218	0.01838	0.19405	0	0.08384	0.00728	0	0	0.02922	0.12501	0.3171	0.00067	0	0.00294	0.14946	0.10634	0.00121	0.04172	0.02867	0	1.3887
k__Bacteria|p__Firmicutes|c__Erysipelotrichia|o__Erysipelotrichales|f__Erysipelotrichaceae|g__Erysipelothrix	0.130685	0.233207	0.893959	0.558593	0.0322917	0.05	0.0833333	0.0002545	0.00059625	N <= Y	0.000440909	0.0681818	1.22825	0.814615	k__Bacteria|p__Firmicutes|c__Erysipelotrichia|o__Erysipelotrichales|f__Erysipelotrichaceae|g__Erysipelothrix	0	0	0	0	0	0	0	0	0	0	0	0	0	0	0	0	0	0	0	0	0	0	0	0	0	0	0	0	0	0	0	0	0	0
k__Bacteria|p__Firmicutes|c__Erysipelotrichia|o__Erysipelotrichales|f__Erysipelotrichaceae|g__Erysipelothrix|s__Erysipelothrix_larvae	0.130685	0.233207	0.893959	0.558593	0.0322917	0.05	0.0833333	0.0002545	0.00059625	N <= Y	0.000440909	0.0681818	1.22825	0.814615	k__Bacteria|p__Firmicutes|c__Erysipelotrichia|o__Erysipelotrichales|f__Erysipelotrichaceae|g__Erysipelothrix|s__Erysipelothrix_larvae	0	0	0	0	0	0	0	0	0	0	0	0	0	0	0	0	0	0	0	0	0	0	0	0	0	0	0	0	0	0	0	0	0	0
k__Bacteria|p__Firmicutes|c__Erysipelotrichia|o__Erysipelotrichales|f__Erysipelotrichaceae|g__Faecalicoccus	0.0827153	0.451692	0.893959	0.373439	0.0208333	0	0.0208333	0	0.000154375	N <= Y	8.42045e-05	0.0113636	Inf	0.699113	k__Bacteria|p__Firmicutes|c__Erysipelotrichia|o__Erysipelotrichales|f__Erysipelotrichaceae|g__Faecalicoccus	0	0	0	0	0	0	0	0	0	0	0	0	0	0	0	0	0	0	0	0	0	0	0	0	0	0	0	0	0	0	0	0	0	0
k__Bacteria|p__Firmicutes|c__Erysipelotrichia|o__Erysipelotrichales|f__Erysipelotrichaceae|g__Faecalicoccus|s__Faecalicoccus_pleomorphus	0.0827153	0.451692	0.893959	0.373439	0.0208333	0	0.0208333	0	0.000154375	N <= Y	8.42045e-05	0.0113636	Inf	0.699113	k__Bacteria|p__Firmicutes|c__Erysipelotrichia|o__Erysipelotrichales|f__Erysipelotrichaceae|g__Faecalicoccus|s__Faecalicoccus_pleomorphus	0	0	0	0	0	0	0	0	0	0	0	0	0	0	0	0	0	0	0	0	0	0	0	0	0	0	0	0	0	0	0	0	0	0
k__Bacteria|p__Firmicutes|c__Erysipelotrichia|o__Erysipelotrichales|f__Erysipelotrichaceae|g__Faecalitalea	-0.0361724	0.74241	0.893959	NaN	0	0	0	0	0	N <=> Y	0	0	NaN	NaN	k__Bacteria|p__Firmicutes|c__Erysipelotrichia|o__Erysipelotrichales|f__Erysipelotrichaceae|g__Faecalitalea	0	0	0	0	0	0	0	0	0	0	0	0	0	0	0	0	0	0	0	0	0	0	0	0	0	0	0	0	0	0	0	0	0	0
k__Bacteria|p__Firmicutes|c__Erysipelotrichia|o__Erysipelotrichales|f__Erysipelotrichaceae|g__Faecalitalea|s__Faecalitalea_cylindroides	-0.0361724	0.74241	0.893959	NaN	0	0	0	0	0	N <=> Y	0	0	NaN	NaN	k__Bacteria|p__Firmicutes|c__Erysipelotrichia|o__Erysipelotrichales|f__Erysipelotrichaceae|g__Faecalitalea|s__Faecalitalea_cylindroides	0	0	0	0	0	0	0	0	0	0	0	0	0	0	0	0	0	0	0	0	0	0	0	0	0	0	0	0	0	0	0	0	0	0
k__Bacteria|p__Firmicutes|c__Erysipelotrichia|o__Erysipelotrichales|f__Erysipelotrichaceae|g__Holdemanella	0.0147424	0.893471	0.957992	0.826405	0.0114583	0.05	0.0625	0.0441305	0.0765173	N <= Y	0.061796	0.0568182	0.79401	0.960202	k__Bacteria|p__Firmicutes|c__Erysipelotrichia|o__Erysipelotrichales|f__Erysipelotrichaceae|g__Holdemanella	0	0	0	0	0	0	0	1.31421	0	0	0	0	0.26199	0	0	0	0	0	0	0	0	0	0	0	0	0	0	0	0	3.08774	0	0	0.3231	0
k__Bacteria|p__Firmicutes|c__Erysipelotrichia|o__Erysipelotrichales|f__Erysipelotrichaceae|g__Holdemanella|s__Holdemanella_biformis	0.0147424	0.893471	0.957992	0.826405	0.0114583	0.05	0.0625	0.0441305	0.0765173	N <= Y	0.061796	0.0568182	0.79401	0.960202	k__Bacteria|p__Firmicutes|c__Erysipelotrichia|o__Erysipelotrichales|f__Erysipelotrichaceae|g__Holdemanella|s__Holdemanella_biformis	0	0	0	0	0	0	0	1.31421	0	0	0	0	0.26199	0	0	0	0	0	0	0	0	0	0	0	0	0	0	0	0	3.08774	0	0	0.3231	0
k__Bacteria|p__Firmicutes|c__Erysipelotrichia|o__Erysipelotrichales|f__Erysipelotrichaceae|g__Holdemania	0.226261	0.0373219	0.893959	0.0125991	0.290625	0.35	0.625	0.0153563	0.037781	N < Y	0.027588	0.5	1.29884	0.450975	k__Bacteria|p__Firmicutes|c__Erysipelotrichia|o__Erysipelotrichales|f__Erysipelotrichaceae|g__Holdemania	0	0.22724	0.00416	0.00453	0.02517	0	0.10167	0	0.04262	0	0	0	0	0.04219	0.00166	0	0	0	0.0097	0.01481	0	0.045	0	0	0.04419	0.04272	0.14716	0.04942	0	0	0.02411	0.06176	0.02777	0
k__Bacteria|p__Firmicutes|c__Erysipelotrichia|o__Erysipelotrichales|f__Erysipelotrichaceae|g__Holdemania|s__Holdemania_filiformis	0.226261	0.0373219	0.893959	0.0125991	0.290625	0.35	0.625	0.0153563	0.037781	N < Y	0.027588	0.5	1.29884	0.450975	k__Bacteria|p__Firmicutes|c__Erysipelotrichia|o__Erysipelotrichales|f__Erysipelotrichaceae|g__Holdemania|s__Holdemania_filiformis	0	0.22724	0.00416	0.00453	0.02517	0	0.10167	0	0.04262	0	0	0	0	0.04219	0.00166	0	0	0	0.0097	0.01481	0	0.045	0	0	0.04419	0.04272	0.14716	0.04942	0	0	0.02411	0.06176	0.02777	0
k__Bacteria|p__Firmicutes|c__Erysipelotrichia|o__Erysipelotrichales|f__Erysipelotrichaceae|g__Massiliomicrobiota	-0.026594	0.809092	0.934712	0.922425	-0.00364583	0.025	0.0208333	5.525e-05	0.000250417	Y <= N	0.000161705	0.0227273	2.18028	0.960202	k__Bacteria|p__Firmicutes|c__Erysipelotrichia|o__Erysipelotrichales|f__Erysipelotrichaceae|g__Massiliomicrobiota	0	0	0	0	0.01202	0	0	0	0	0	0	0	0	0	0	0	0	0	0	0	0	0	0	0	0	0	0	0	0	0	0	0	0	0
k__Bacteria|p__Firmicutes|c__Erysipelotrichia|o__Erysipelotrichales|f__Erysipelotrichaceae|g__Massiliomicrobiota|s__Massiliomicrobiota_timonensis	-0.026594	0.809092	0.934712	0.922425	-0.00364583	0.025	0.0208333	5.525e-05	0.000250417	Y <= N	0.000161705	0.0227273	2.18028	0.960202	k__Bacteria|p__Firmicutes|c__Erysipelotrichia|o__Erysipelotrichales|f__Erysipelotrichaceae|g__Massiliomicrobiota|s__Massiliomicrobiota_timonensis	0	0	0	0	0.01202	0	0	0	0	0	0	0	0	0	0	0	0	0	0	0	0	0	0	0	0	0	0	0	0	0	0	0	0	0
k__Bacteria|p__Firmicutes|c__Erysipelotrichia|o__Erysipelotrichales|f__Erysipelotrichaceae|g__Solobacterium	0.183488	0.092777	0.893959	0.0784463	0.154688	0.125	0.270833	0.0003915	0.0118121	N <= Y	0.00662091	0.204545	4.91511	0.699113	k__Bacteria|p__Firmicutes|c__Erysipelotrichia|o__Erysipelotrichales|f__Erysipelotrichaceae|g__Solobacterium	0	0	0	0	0	0	0	0	0	0	0	0	0	0	0	0.00337	0	0	0.01113	0	0	0	0.00082	0	0	0	0	0	0	0	0	0	0.00644	0
k__Bacteria|p__Firmicutes|c__Erysipelotrichia|o__Erysipelotrichales|f__Erysipelotrichaceae|g__Solobacterium|s__Solobacterium_moorei	0.183488	0.092777	0.893959	0.0784463	0.154688	0.125	0.270833	0.0003915	0.0118121	N <= Y	0.00662091	0.204545	4.91511	0.699113	k__Bacteria|p__Firmicutes|c__Erysipelotrichia|o__Erysipelotrichales|f__Erysipelotrichaceae|g__Solobacterium|s__Solobacterium_moorei	0	0	0	0	0	0	0	0	0	0	0	0	0	0	0	0.00337	0	0	0.01113	0	0	0	0.00082	0	0	0	0	0	0	0	0	0	0.00644	0
k__Bacteria|p__Firmicutes|c__Erysipelotrichia|o__Erysipelotrichales|f__Erysipelotrichaceae|g__Turicibacter	0.150153	0.170178	0.893959	0.319801	0.115625	0.425	0.541667	0.016116	0.0187465	N <= Y	0.0175508	0.488636	0.218124	0.699113	k__Bacteria|p__Firmicutes|c__Erysipelotrichia|o__Erysipelotrichales|f__Erysipelotrichaceae|g__Turicibacter	0.01647	0	0.04331	0	0.00841	0	0	0	0.00185	0	0.01251	0	0	0.00015	0	0	0	0	0.00972	0.01109	0.163	0.00496	0.00045	0	0	0	0.00674	0	0	0	0.05791	0.00184	0	0.00716
k__Bacteria|p__Firmicutes|c__Erysipelotrichia|o__Erysipelotrichales|f__Erysipelotrichaceae|g__Turicibacter|s__Turicibacter_sanguinis	0.150153	0.170178	0.893959	0.319801	0.115625	0.425	0.541667	0.016116	0.0187465	N <= Y	0.0175508	0.488636	0.218124	0.699113	k__Bacteria|p__Firmicutes|c__Erysipelotrichia|o__Erysipelotrichales|f__Erysipelotrichaceae|g__Turicibacter|s__Turicibacter_sanguinis	0.01647	0	0.04331	0	0.00841	0	0	0	0.00185	0	0.01251	0	0	0.00015	0	0	0	0	0.00972	0.01109	0.163	0.00496	0.00045	0	0	0	0.00674	0	0	0	0.05791	0.00184	0	0.00716
k__Bacteria|p__Firmicutes|c__Firmicutes_unclassified	0.281438	0.00907322	0.399462	0.00471524	0.350521	0.7	0.895833	0.37334	0.666433	N < Y	0.533209	0.806818	0.835971	0.34507	k__Bacteria|p__Firmicutes|c__Firmicutes_unclassified	0.04177	1.19506	0.58113	0.81934	0.66964	0.00523	0	0.00557	0.4988	0.21021	0	0	0.00377	1.23909	0	0.05744	0.82336	0.00271	0.04572	0.2736	0.56706	1.63604	0.17741	0.01039	0.75244	3.36635	0.52358	2.04742	1.18245	0.73119	0.65282	0.24675	0.36756	0
k__Bacteria|p__Firmicutes|c__Firmicutes_unclassified|o__Firmicutes_unclassified	0.281438	0.00907322	0.399462	0.00471524	0.350521	0.7	0.895833	0.37334	0.666433	N < Y	0.533209	0.806818	0.835971	0.34507	k__Bacteria|p__Firmicutes|c__Firmicutes_unclassified|o__Firmicutes_unclassified	0.04177	1.19506	0.58113	0.81934	0.66964	0.00523	0	0.00557	0.4988	0.21021	0	0	0.00377	1.23909	0	0.05744	0.82336	0.00271	0.04572	0.2736	0.56706	1.63604	0.17741	0.01039	0.75244	3.36635	0.52358	2.04742	1.18245	0.73119	0.65282	0.24675	0.36756	0
k__Bacteria|p__Firmicutes|c__Firmicutes_unclassified|o__Firmicutes_unclassified|f__Firmicutes_unclassified	0.281438	0.00907322	0.399462	0.00471524	0.350521	0.7	0.895833	0.37334	0.666433	N < Y	0.533209	0.806818	0.835971	0.34507	k__Bacteria|p__Firmicutes|c__Firmicutes_unclassified|o__Firmicutes_unclassified|f__Firmicutes_unclassified	0.04177	1.19506	0.58113	0.81934	0.66964	0.00523	0	0.00557	0.4988	0.21021	0	0	0.00377	1.23909	0	0.05744	0.82336	0.00271	0.04572	0.2736	0.56706	1.63604	0.17741	0.01039	0.75244	3.36635	0.52358	2.04742	1.18245	0.73119	0.65282	0.24675	0.36756	0
k__Bacteria|p__Firmicutes|c__Firmicutes_unclassified|o__Firmicutes_unclassified|f__Firmicutes_unclassified|g__Firmicutes_unclassified	0.281438	0.00907322	0.399462	0.00471524	0.350521	0.7	0.895833	0.37334	0.666433	N < Y	0.533209	0.806818	0.835971	0.34507	k__Bacteria|p__Firmicutes|c__Firmicutes_unclassified|o__Firmicutes_unclassified|f__Firmicutes_unclassified|g__Firmicutes_unclassified	0.04177	1.19506	0.58113	0.81934	0.66964	0.00523	0	0.00557	0.4988	0.21021	0	0	0.00377	1.23909	0	0.05744	0.82336	0.00271	0.04572	0.2736	0.56706	1.63604	0.17741	0.01039	0.75244	3.36635	0.52358	2.04742	1.18245	0.73119	0.65282	0.24675	0.36756	0
k__Bacteria|p__Firmicutes|c__Firmicutes_unclassified|o__Firmicutes_unclassified|f__Firmicutes_unclassified|g__Firmicutes_unclassified|s__Firmicutes_bacterium_CAG_110	0.14965	0.17163	0.893959	0.0830508	0.141667	0.1	0.229167	0.013534	0.058616	N <= Y	0.0381242	0.170455	2.11471	0.699113	k__Bacteria|p__Firmicutes|c__Firmicutes_unclassified|o__Firmicutes_unclassified|f__Firmicutes_unclassified|g__Firmicutes_unclassified|s__Firmicutes_bacterium_CAG_110	0	0	0.01816	0	0	0	0	0	0	0	0	0	0	0	0	0	0	0	0	0	0.0105	0.07442	0	0	0	0	0	0	0	0	0	0	0	0
k__Bacteria|p__Firmicutes|c__Firmicutes_unclassified|o__Firmicutes_unclassified|f__Firmicutes_unclassified|g__Firmicutes_unclassified|s__Firmicutes_bacterium_CAG_145	0.208802	0.0551421	0.893959	0.0406199	0.217708	0.225	0.458333	0.0209475	0.059105	N < Y	0.0417607	0.352273	1.4965	0.699113	k__Bacteria|p__Firmicutes|c__Firmicutes_unclassified|o__Firmicutes_unclassified|f__Firmicutes_unclassified|g__Firmicutes_unclassified|s__Firmicutes_bacterium_CAG_145	0	0	0.00909	0	0.02577	0	0	0	0	0	0	0	0	0.00739	0	0.05744	0.04218	0	0	0.00023	0	0.08915	0.02076	0.01039	0.11399	0.02223	0	0	0.32461	0.01011	0.04719	0	0.06543	0
k__Bacteria|p__Firmicutes|c__Firmicutes_unclassified|o__Firmicutes_unclassified|f__Firmicutes_unclassified|g__Firmicutes_unclassified|s__Firmicutes_bacterium_CAG_170	0.0952368	0.385935	0.893959	0.373439	0.0208333	0	0.0208333	0	0.003985	N <= Y	0.00217364	0.0113636	Inf	0.699113	k__Bacteria|p__Firmicutes|c__Firmicutes_unclassified|o__Firmicutes_unclassified|f__Firmicutes_unclassified|g__Firmicutes_unclassified|s__Firmicutes_bacterium_CAG_170	0	0	0	0	0	0	0	0	0	0	0	0	0	0	0	0	0	0	0	0	0	0	0	0	0	0	0	0	0	0	0	0	0	0
k__Bacteria|p__Firmicutes|c__Firmicutes_unclassified|o__Firmicutes_unclassified|f__Firmicutes_unclassified|g__Firmicutes_unclassified|s__Firmicutes_bacterium_CAG_238	0.268263	0.0130529	0.48078	0.0127259	0.145833	0	0.145833	0	0.000562917	N < Y	0.000307045	0.0795455	Inf	0.450975	k__Bacteria|p__Firmicutes|c__Firmicutes_unclassified|o__Firmicutes_unclassified|f__Firmicutes_unclassified|g__Firmicutes_unclassified|s__Firmicutes_bacterium_CAG_238	0	0	0	0	0	0	0	0	0	0	0	0	0	0	0	0	0	0	0	0	0	0	0	0	0	0	0	0	0	0.0025	0	0	0.0017	0
k__Bacteria|p__Firmicutes|c__Firmicutes_unclassified|o__Firmicutes_unclassified|f__Firmicutes_unclassified|g__Firmicutes_unclassified|s__Firmicutes_bacterium_CAG_424	0.148529	0.174899	0.893959	0.199786	0.0416667	0	0.0416667	0	0.00101896	N <= Y	0.000555795	0.0227273	Inf	0.699113	k__Bacteria|p__Firmicutes|c__Firmicutes_unclassified|o__Firmicutes_unclassified|f__Firmicutes_unclassified|g__Firmicutes_unclassified|s__Firmicutes_bacterium_CAG_424	0	0	0	0	0	0	0	0	0	0	0	0	0	0	0	0	0	0.00271	0	0	0	0	0	0	0	0	0	0	0	0	0	0	0	0
k__Bacteria|p__Firmicutes|c__Firmicutes_unclassified|o__Firmicutes_unclassified|f__Firmicutes_unclassified|g__Firmicutes_unclassified|s__Firmicutes_bacterium_CAG_646	-0.0945988	0.38914	0.893959	0.479953	-0.028125	0.05	0.0208333	0.0021945	0.019931	Y <= N	0.011869	0.0340909	3.18305	0.750218	k__Bacteria|p__Firmicutes|c__Firmicutes_unclassified|o__Firmicutes_unclassified|f__Firmicutes_unclassified|g__Firmicutes_unclassified|s__Firmicutes_bacterium_CAG_646	0	0	0	0	0	0.00523	0	0	0	0	0	0	0	0	0	0	0	0	0	0	0	0	0	0	0	0	0	0	0	0	0	0	0	0
k__Bacteria|p__Firmicutes|c__Firmicutes_unclassified|o__Firmicutes_unclassified|f__Firmicutes_unclassified|g__Firmicutes_unclassified|s__Firmicutes_bacterium_CAG_83	0.174036	0.11117	0.893959	0.0530487	0.238542	0.65	0.791667	0.336255	0.510751	N <= Y	0.431434	0.727273	0.603067	0.699113	k__Bacteria|p__Firmicutes|c__Firmicutes_unclassified|o__Firmicutes_unclassified|f__Firmicutes_unclassified|g__Firmicutes_unclassified|s__Firmicutes_bacterium_CAG_83	0.04177	1.19506	0.55388	0.81934	0.64387	0	0	0.00557	0.4988	0.21021	0	0	0.00377	1.2317	0	0	0.78117	0	0.04572	0.27006	0.55656	1.47247	0.15665	0	0.62521	3.34412	0.52358	2.04742	0.85176	0.6999	0.60563	0.24675	0.30043	0
k__Bacteria|p__Firmicutes|c__Firmicutes_unclassified|o__Firmicutes_unclassified|f__Firmicutes_unclassified|g__Firmicutes_unclassified|s__Firmicutes_bacterium_CAG_94	0.129533	0.237388	0.893959	0.348447	0.0552083	0.05	0.104167	0.00038675	0.00728375	N <= Y	0.00414875	0.0795455	4.23521	0.699113	k__Bacteria|p__Firmicutes|c__Firmicutes_unclassified|o__Firmicutes_unclassified|f__Firmicutes_unclassified|g__Firmicutes_unclassified|s__Firmicutes_bacterium_CAG_94	0	0	0	0	0	0	0	0	0	0	0	0	0	0	0	0	0	0	0	0	0	0	0	0	0	0	0	0	0.00608	0	0	0	0	0
k__Bacteria|p__Firmicutes|c__Firmicutes_unclassified|o__Firmicutes_unclassified|f__Firmicutes_unclassified|g__Firmicutes_unclassified|s__Firmicutes_bacterium_CAG_95	0.332042	0.00190579	0.21059	0.00144723	0.252604	0.025	0.270833	2.175e-05	0.00517875	N < Y	0.00283466	0.159091	7.89544	0.166432	k__Bacteria|p__Firmicutes|c__Firmicutes_unclassified|o__Firmicutes_unclassified|f__Firmicutes_unclassified|g__Firmicutes_unclassified|s__Firmicutes_bacterium_CAG_95	0	0	0	0	0	0	0	0	0	0	0	0	0	0	0	0	0	0	0	0.0033	0	0	0	0	0.01324	0	0	0	0	0.01868	0	0	0	0
k__Bacteria|p__Firmicutes|c__Negativicutes	0.0864344	0.431539	0.893959	0.704389	0.0479167	1	1	3.75489	1.65161	N <= Y	2.60765	1	-1.1849	0.929563	k__Bacteria|p__Firmicutes|c__Negativicutes	0.08087	0.33657	0.96891	2.48015	1.39028	0.12974	0.33138	1.13362	0.67433	1.76337	1.21775	2.67655	3.41056	0.84146	0.21575	1.10449	0.88183	1.07817	4.69796	1.2029	1.20509	1.14672	1.20781	0.14765	0.56648	1.66305	2.70956	0.8866	2.01952	0.90227	0.25403	0.42638	0.23216	61.3648
k__Bacteria|p__Firmicutes|c__Negativicutes|o__Acidaminococcales	0.00141323	0.989758	0.997143	0.748632	-0.0369792	0.475	0.4375	0.359698	0.367	Y <= N	0.363681	0.454545	0.0289929	0.946073	k__Bacteria|p__Firmicutes|c__Negativicutes|o__Acidaminococcales	0	0	0.48383	0	0	0	0	0	0.65509	0.01524	0.82374	0.14855	2.86503	0	0	0.36552	0.87262	0	0	0	0.45943	0.26539	0.86104	0	0.51371	1.54306	1.32135	0.68746	0	0	0.1583	0	0	0.15241
k__Bacteria|p__Firmicutes|c__Negativicutes|o__Acidaminococcales|f__Acidaminococcaceae	0.00141323	0.989758	0.997143	0.748632	-0.0369792	0.475	0.4375	0.359698	0.367	Y <= N	0.363681	0.454545	0.0289929	0.946073	k__Bacteria|p__Firmicutes|c__Negativicutes|o__Acidaminococcales|f__Acidaminococcaceae	0	0	0.48383	0	0	0	0	0	0.65509	0.01524	0.82374	0.14855	2.86503	0	0	0.36552	0.87262	0	0	0	0.45943	0.26539	0.86104	0	0.51371	1.54306	1.32135	0.68746	0	0	0.1583	0	0	0.15241
k__Bacteria|p__Firmicutes|c__Negativicutes|o__Acidaminococcales|f__Acidaminococcaceae|g__Acidaminococcus	-0.157423	0.150187	0.893959	0.28344	-0.025	0.025	0	2.6e-05	0	Y <= N	1.18182e-05	0.0113636	#NAME?	0.699113	k__Bacteria|p__Firmicutes|c__Negativicutes|o__Acidaminococcales|f__Acidaminococcaceae|g__Acidaminococcus	0	0	0	0	0	0	0	0	0	0	0	0	0	0	0	0	0	0	0	0	0	0	0	0	0	0	0	0	0	0	0	0	0	0
k__Bacteria|p__Firmicutes|c__Negativicutes|o__Acidaminococcales|f__Acidaminococcaceae|g__Acidaminococcus|s__Acidaminococcus_fermentans	-0.0361724	0.74241	0.893959	NaN	0	0	0	0	0	N <=> Y	0	0	NaN	NaN	k__Bacteria|p__Firmicutes|c__Negativicutes|o__Acidaminococcales|f__Acidaminococcaceae|g__Acidaminococcus|s__Acidaminococcus_fermentans	0	0	0	0	0	0	0	0	0	0	0	0	0	0	0	0	0	0	0	0	0	0	0	0	0	0	0	0	0	0	0	0	0	0
k__Bacteria|p__Firmicutes|c__Negativicutes|o__Acidaminococcales|f__Acidaminococcaceae|g__Acidaminococcus|s__Acidaminococcus_intestini	-0.0361724	0.74241	0.893959	NaN	0	0	0	0	0	N <=> Y	0	0	NaN	NaN	k__Bacteria|p__Firmicutes|c__Negativicutes|o__Acidaminococcales|f__Acidaminococcaceae|g__Acidaminococcus|s__Acidaminococcus_intestini	0	0	0	0	0	0	0	0	0	0	0	0	0	0	0	0	0	0	0	0	0	0	0	0	0	0	0	0	0	0	0	0	0	0
k__Bacteria|p__Firmicutes|c__Negativicutes|o__Acidaminococcales|f__Acidaminococcaceae|g__Acidaminococcus|s__Acidaminococcus_sp_CAG_542	-0.157423	0.150187	0.893959	0.28344	-0.025	0.025	0	2.6e-05	0	Y <= N	1.18182e-05	0.0113636	#NAME?	0.699113	k__Bacteria|p__Firmicutes|c__Negativicutes|o__Acidaminococcales|f__Acidaminococcaceae|g__Acidaminococcus|s__Acidaminococcus_sp_CAG_542	0	0	0	0	0	0	0	0	0	0	0	0	0	0	0	0	0	0	0	0	0	0	0	0	0	0	0	0	0	0	0	0	0	0
k__Bacteria|p__Firmicutes|c__Negativicutes|o__Acidaminococcales|f__Acidaminococcaceae|g__Phascolarctobacterium	0.0208001	0.850133	0.944601	0.850203	-0.021875	0.45	0.4375	0.359672	0.367	Y <= N	0.363669	0.443182	0.0290972	0.960202	k__Bacteria|p__Firmicutes|c__Negativicutes|o__Acidaminococcales|f__Acidaminococcaceae|g__Phascolarctobacterium	0	0	0.48383	0	0	0	0	0	0.65509	0.01524	0.82374	0.14855	2.86503	0	0	0.36552	0.87262	0	0	0	0.45943	0.26539	0.86104	0	0.51371	1.54306	1.32135	0.68746	0	0	0.1583	0	0	0.15241
k__Bacteria|p__Firmicutes|c__Negativicutes|o__Acidaminococcales|f__Acidaminococcaceae|g__Phascolarctobacterium|s__Phascolarctobacterium_faecium	-0.0540282	0.623356	0.893959	0.491945	-0.0760417	0.425	0.375	0.283533	0.202343	Y <= N	0.239248	0.397727	-0.486717	0.758651	k__Bacteria|p__Firmicutes|c__Negativicutes|o__Acidaminococcales|f__Acidaminococcaceae|g__Phascolarctobacterium|s__Phascolarctobacterium_faecium	0	0	0.48383	0	0	0	0	0	0.65509	0.01524	0.82374	0.14855	0	0	0	0.36552	0.87262	0	0	0	0.45943	0.26539	0.86104	0	0.51371	1.54306	1.32135	0.68746	0	0	0.1583	0	0	0.15241
k__Bacteria|p__Firmicutes|c__Negativicutes|o__Acidaminococcales|f__Acidaminococcaceae|g__Phascolarctobacterium|s__Phascolarctobacterium_succinatutens	0.129057	0.239133	0.893959	0.416433	0.0369792	0.025	0.0625	0.0761388	0.164657	N <= Y	0.124421	0.0454545	1.11276	0.701015	k__Bacteria|p__Firmicutes|c__Negativicutes|o__Acidaminococcales|f__Acidaminococcaceae|g__Phascolarctobacterium|s__Phascolarctobacterium_succinatutens	0	0	0	0	0	0	0	0	0	0	0	0	2.86503	0	0	0	0	0	0	0	0	0	0	0	0	0	0	0	0	0	0	0	0	0
k__Bacteria|p__Firmicutes|c__Negativicutes|o__Selenomonadales	-0.167664	0.125084	0.893959	0.283426	-0.0854167	0.2	0.125	2.58913	0.222794	Y <= N	1.2984	0.159091	-3.53868	0.699113	k__Bacteria|p__Firmicutes|c__Negativicutes|o__Selenomonadales	0	0	0	0	0	0	0	0	0.00115	0	0	0	0	0.35289	0	0	0	0	4.27516	0	0	0.02397	0	0	0	0	1.27215	0	0	0	0	0	0	61.2049
k__Bacteria|p__Firmicutes|c__Negativicutes|o__Selenomonadales|f__Selenomonadaceae	-0.167664	0.125084	0.893959	0.283426	-0.0854167	0.2	0.125	2.58913	0.222794	Y <= N	1.2984	0.159091	-3.53868	0.699113	k__Bacteria|p__Firmicutes|c__Negativicutes|o__Selenomonadales|f__Selenomonadaceae	0	0	0	0	0	0	0	0	0.00115	0	0	0	0	0.35289	0	0	0	0	4.27516	0	0	0.02397	0	0	0	0	1.27215	0	0	0	0	0	0	61.2049
k__Bacteria|p__Firmicutes|c__Negativicutes|o__Selenomonadales|f__Selenomonadaceae|g__Megamonas	-0.130878	0.232513	0.893959	0.411416	-0.0635417	0.175	0.125	2.58908	0.222794	Y <= N	1.29838	0.147727	-3.53866	0.701015	k__Bacteria|p__Firmicutes|c__Negativicutes|o__Selenomonadales|f__Selenomonadaceae|g__Megamonas	0	0	0	0	0	0	0	0	0.00115	0	0	0	0	0.35289	0	0	0	0	4.27516	0	0	0.02397	0	0	0	0	1.27215	0	0	0	0	0	0	61.2049
k__Bacteria|p__Firmicutes|c__Negativicutes|o__Selenomonadales|f__Selenomonadaceae|g__Megamonas|s__Megamonas_funiformis	-0.159938	0.143699	0.893959	0.273207	-0.0817708	0.175	0.104167	2.3592	0.177548	Y <= N	1.16921	0.136364	-3.73202	0.699113	k__Bacteria|p__Firmicutes|c__Negativicutes|o__Selenomonadales|f__Selenomonadaceae|g__Megamonas|s__Megamonas_funiformis	0	0	0	0	0	0	0	0	0.00115	0	0	0	0	0.30849	0	0	0	0	3.72635	0	0	0	0	0	0	0	0.96218	0	0	0	0	0	0	56.3115
k__Bacteria|p__Firmicutes|c__Negativicutes|o__Selenomonadales|f__Selenomonadaceae|g__Megamonas|s__Megamonas_funiformis_CAG_377	0.0827153	0.451692	0.893959	0.373439	0.0208333	0	0.0208333	0	0.0102337	N <= Y	0.00558205	0.0113636	Inf	0.699113	k__Bacteria|p__Firmicutes|c__Negativicutes|o__Selenomonadales|f__Selenomonadaceae|g__Megamonas|s__Megamonas_funiformis_CAG_377	0	0	0	0	0	0	0	0	0	0	0	0	0	0	0	0	0	0	0	0	0	0	0	0	0	0	0	0	0	0	0	0	0	0
k__Bacteria|p__Firmicutes|c__Negativicutes|o__Selenomonadales|f__Selenomonadaceae|g__Megamonas|s__Megamonas_hypermegale	-0.105305	0.337479	0.893959	0.598345	-0.0395833	0.15	0.125	0.229877	0.0350123	Y <= N	0.123587	0.136364	-2.71493	0.849502	k__Bacteria|p__Firmicutes|c__Negativicutes|o__Selenomonadales|f__Selenomonadaceae|g__Megamonas|s__Megamonas_hypermegale	0	0	0	0	0	0	0	0	0	0	0	0	0	0.04441	0	0	0	0	0.54881	0	0	0.02397	0	0	0	0	0.30996	0	0	0	0	0	0	4.89344
k__Bacteria|p__Firmicutes|c__Negativicutes|o__Selenomonadales|f__Selenomonadaceae|g__Megamonas|s__Megamonas_rupellensis	-0.0361724	0.74241	0.893959	NaN	0	0	0	0	0	N <=> Y	0	0	NaN	NaN	k__Bacteria|p__Firmicutes|c__Negativicutes|o__Selenomonadales|f__Selenomonadaceae|g__Megamonas|s__Megamonas_rupellensis	0	0	0	0	0	0	0	0	0	0	0	0	0	0	0	0	0	0	0	0	0	0	0	0	0	0	0	0	0	0	0	0	0	0
k__Bacteria|p__Firmicutes|c__Negativicutes|o__Selenomonadales|f__Selenomonadaceae|g__Mitsuokella	-0.0361724	0.74241	0.893959	NaN	0	0	0	0	0	N <=> Y	0	0	NaN	NaN	k__Bacteria|p__Firmicutes|c__Negativicutes|o__Selenomonadales|f__Selenomonadaceae|g__Mitsuokella	0	0	0	0	0	0	0	0	0	0	0	0	0	0	0	0	0	0	0	0	0	0	0	0	0	0	0	0	0	0	0	0	0	0
k__Bacteria|p__Firmicutes|c__Negativicutes|o__Selenomonadales|f__Selenomonadaceae|g__Mitsuokella|s__Mitsuokella_jalaludinii	-0.0361724	0.74241	0.893959	NaN	0	0	0	0	0	N <=> Y	0	0	NaN	NaN	k__Bacteria|p__Firmicutes|c__Negativicutes|o__Selenomonadales|f__Selenomonadaceae|g__Mitsuokella|s__Mitsuokella_jalaludinii	0	0	0	0	0	0	0	0	0	0	0	0	0	0	0	0	0	0	0	0	0	0	0	0	0	0	0	0	0	0	0	0	0	0
k__Bacteria|p__Firmicutes|c__Negativicutes|o__Selenomonadales|f__Selenomonadaceae|g__Mitsuokella|s__Mitsuokella_multacida	-0.0361724	0.74241	0.893959	NaN	0	0	0	0	0	N <=> Y	0	0	NaN	NaN	k__Bacteria|p__Firmicutes|c__Negativicutes|o__Selenomonadales|f__Selenomonadaceae|g__Mitsuokella|s__Mitsuokella_multacida	0	0	0	0	0	0	0	0	0	0	0	0	0	0	0	0	0	0	0	0	0	0	0	0	0	0	0	0	0	0	0	0	0	0
k__Bacteria|p__Firmicutes|c__Negativicutes|o__Selenomonadales|f__Selenomonadaceae|g__Selenomonas	-0.157423	0.150187	0.893959	0.28344	-0.025	0.025	0	4.425e-05	0	Y <= N	2.01136e-05	0.0113636	#NAME?	0.699113	k__Bacteria|p__Firmicutes|c__Negativicutes|o__Selenomonadales|f__Selenomonadaceae|g__Selenomonas	0	0	0	0	0	0	0	0	0	0	0	0	0	0	0	0	0	0	0	0	0	0	0	0	0	0	0	0	0	0	0	0	0	0
k__Bacteria|p__Firmicutes|c__Negativicutes|o__Selenomonadales|f__Selenomonadaceae|g__Selenomonas|s__Selenomonas_flueggei	-0.0361724	0.74241	0.893959	NaN	0	0	0	0	0	N <=> Y	0	0	NaN	NaN	k__Bacteria|p__Firmicutes|c__Negativicutes|o__Selenomonadales|f__Selenomonadaceae|g__Selenomonas|s__Selenomonas_flueggei	0	0	0	0	0	0	0	0	0	0	0	0	0	0	0	0	0	0	0	0	0	0	0	0	0	0	0	0	0	0	0	0	0	0
k__Bacteria|p__Firmicutes|c__Negativicutes|o__Selenomonadales|f__Selenomonadaceae|g__Selenomonas|s__Selenomonas_noxia	-0.157423	0.150187	0.893959	0.28344	-0.025	0.025	0	4.425e-05	0	Y <= N	2.01136e-05	0.0113636	#NAME?	0.699113	k__Bacteria|p__Firmicutes|c__Negativicutes|o__Selenomonadales|f__Selenomonadaceae|g__Selenomonas|s__Selenomonas_noxia	0	0	0	0	0	0	0	0	0	0	0	0	0	0	0	0	0	0	0	0	0	0	0	0	0	0	0	0	0	0	0	0	0	0
k__Bacteria|p__Firmicutes|c__Negativicutes|o__Veillonellales	0.277163	0.0102287	0.399462	0.0380708	0.258333	0.95	0.979167	0.80607	1.06181	N < Y	0.945567	0.965909	0.397554	0.699113	k__Bacteria|p__Firmicutes|c__Negativicutes|o__Veillonellales	0.08087	0.33657	0.48508	2.48015	1.39028	0.12974	0.33138	1.13362	0.01809	1.74813	0.394	2.528	0.54553	0.48857	0.21575	0.73897	0.00921	1.07817	0.4228	1.2029	0.74565	0.85736	0.34677	0.14765	0.05277	0.11999	0.11606	0.19914	2.01952	0.90227	0.09573	0.42638	0.23216	0.00745
k__Bacteria|p__Firmicutes|c__Negativicutes|o__Veillonellales|f__Veillonellaceae	0.277163	0.0102287	0.399462	0.0380708	0.258333	0.95	0.979167	0.80607	1.06181	N < Y	0.945567	0.965909	0.397554	0.699113	k__Bacteria|p__Firmicutes|c__Negativicutes|o__Veillonellales|f__Veillonellaceae	0.08087	0.33657	0.48508	2.48015	1.39028	0.12974	0.33138	1.13362	0.01809	1.74813	0.394	2.528	0.54553	0.48857	0.21575	0.73897	0.00921	1.07817	0.4228	1.2029	0.74565	0.85736	0.34677	0.14765	0.05277	0.11999	0.11606	0.19914	2.01952	0.90227	0.09573	0.42638	0.23216	0.00745
k__Bacteria|p__Firmicutes|c__Negativicutes|o__Veillonellales|f__Veillonellaceae|g__Allisonella	0.163136	0.135756	0.893959	0.322922	0.0682292	0.075	0.145833	0.00154525	0.000791042	N <= Y	0.00113386	0.113636	-0.966015	0.699113	k__Bacteria|p__Firmicutes|c__Negativicutes|o__Veillonellales|f__Veillonellaceae|g__Allisonella	0	0	0	0	0	0	0	0	0	0	0	0.04922	0.00632	0.00674	0	0	0	0	0	0	0	0.00376	0	0	0	0	0	0	0	0.00371	0	0.00134	0	0
k__Bacteria|p__Firmicutes|c__Negativicutes|o__Veillonellales|f__Veillonellaceae|g__Allisonella|s__Allisonella_histaminiformans	0.163136	0.135756	0.893959	0.322922	0.0682292	0.075	0.145833	0.00154525	0.000791042	N <= Y	0.00113386	0.113636	-0.966015	0.699113	k__Bacteria|p__Firmicutes|c__Negativicutes|o__Veillonellales|f__Veillonellaceae|g__Allisonella|s__Allisonella_histaminiformans	0	0	0	0	0	0	0	0	0	0	0	0.04922	0.00632	0.00674	0	0	0	0	0	0	0	0.00376	0	0	0	0	0	0	0	0.00371	0	0.00134	0	0
k__Bacteria|p__Firmicutes|c__Negativicutes|o__Veillonellales|f__Veillonellaceae|g__Anaeroglobus	0.00121306	0.991209	0.997143	0.896694	-0.0046875	0.025	0.0208333	0.000764	1.58333e-05	Y <= N	0.000355909	0.0227273	-5.59254	0.960202	k__Bacteria|p__Firmicutes|c__Negativicutes|o__Veillonellales|f__Veillonellaceae|g__Anaeroglobus	0	0	0	0	0	0	0	0	0	0	0	0.03056	0	0	0	0	0	0	0	0	0	0	0	0	0	0	0	0	0	0	0	0	0	0
k__Bacteria|p__Firmicutes|c__Negativicutes|o__Veillonellales|f__Veillonellaceae|g__Anaeroglobus|s__Anaeroglobus_geminatus	0.00121306	0.991209	0.997143	0.896694	-0.0046875	0.025	0.0208333	0.000764	1.58333e-05	Y <= N	0.000355909	0.0227273	-5.59254	0.960202	k__Bacteria|p__Firmicutes|c__Negativicutes|o__Veillonellales|f__Veillonellaceae|g__Anaeroglobus|s__Anaeroglobus_geminatus	0	0	0	0	0	0	0	0	0	0	0	0.03056	0	0	0	0	0	0	0	0	0	0	0	0	0	0	0	0	0	0	0	0	0	0
k__Bacteria|p__Firmicutes|c__Negativicutes|o__Veillonellales|f__Veillonellaceae|g__Dialister	0.146371	0.18132	0.893959	0.335771	0.118229	0.675	0.6875	0.35423	0.585774	N <= Y	0.480527	0.681818	0.725656	0.699113	k__Bacteria|p__Firmicutes|c__Negativicutes|o__Veillonellales|f__Veillonellaceae|g__Dialister	0.03028	0.00909	0.30963	2.40476	0.17207	0.04316	0.15514	1.10311	0	0	0.00175	2.36521	0	0.40145	0.11164	0.01391	0	0.02061	0.04731	0.14615	0.17214	0	0	0.03002	0	0	0	0.1769	2.01482	0.89855	0	0.35632	0.08055	0.00281
k__Bacteria|p__Firmicutes|c__Negativicutes|o__Veillonellales|f__Veillonellaceae|g__Dialister|s__Dialister_invisus	0.100332	0.360915	0.893959	0.348953	0.113542	0.6	0.625	0.156566	0.224167	N <= Y	0.19344	0.613636	0.5178	0.699113	k__Bacteria|p__Firmicutes|c__Negativicutes|o__Veillonellales|f__Veillonellaceae|g__Dialister|s__Dialister_invisus	0.02144	0.00909	0.30963	2.40476	0.17207	0.04316	0.15514	1.10311	0	0	0.00175	0	0	0.40145	0.11164	0.01391	0	0.02061	0.04731	0.14615	0.17214	0	0	0.03002	0	0	0	0	2.01482	0.89855	0	0.35632	0.08055	0
k__Bacteria|p__Firmicutes|c__Negativicutes|o__Veillonellales|f__Veillonellaceae|g__Dialister|s__Dialister_pneumosintes	-0.033856	0.758384	0.89624	0.862964	-0.00989583	0.075	0.0625	0.000328	0.00327146	Y <= N	0.00193352	0.0681818	3.31817	0.960202	k__Bacteria|p__Firmicutes|c__Negativicutes|o__Veillonellales|f__Veillonellaceae|g__Dialister|s__Dialister_pneumosintes	0.00884	0	0	0	0	0	0	0	0	0	0	0	0	0	0	0	0	0	0	0	0	0	0	0	0	0	0	0	0	0	0	0	0	0.00281
k__Bacteria|p__Firmicutes|c__Negativicutes|o__Veillonellales|f__Veillonellaceae|g__Dialister|s__Dialister_sp_CAG_357	0.0838947	0.445245	0.893959	0.794024	0.0135417	0.05	0.0625	0.197336	0.358335	N <= Y	0.285154	0.0568182	0.860657	0.960202	k__Bacteria|p__Firmicutes|c__Negativicutes|o__Veillonellales|f__Veillonellaceae|g__Dialister|s__Dialister_sp_CAG_357	0	0	0	0	0	0	0	0	0	0	0	2.36521	0	0	0	0	0	0	0	0	0	0	0	0	0	0	0	0.1769	0	0	0	0	0	0
k__Bacteria|p__Firmicutes|c__Negativicutes|o__Veillonellales|f__Veillonellaceae|g__Dialister|s__Dialister_succinatiphilus	-0.0361724	0.74241	0.893959	NaN	0	0	0	0	0	N <=> Y	0	0	NaN	NaN	k__Bacteria|p__Firmicutes|c__Negativicutes|o__Veillonellales|f__Veillonellaceae|g__Dialister|s__Dialister_succinatiphilus	0	0	0	0	0	0	0	0	0	0	0	0	0	0	0	0	0	0	0	0	0	0	0	0	0	0	0	0	0	0	0	0	0	0
k__Bacteria|p__Firmicutes|c__Negativicutes|o__Veillonellales|f__Veillonellaceae|g__Megasphaera	0.0603802	0.583049	0.893959	0.322922	0.0682292	0.075	0.145833	0.00719825	0.00967312	N <= Y	0.00854818	0.113636	0.426336	0.699113	k__Bacteria|p__Firmicutes|c__Negativicutes|o__Veillonellales|f__Veillonellaceae|g__Megasphaera	0	0.2343	0	0	0	0	0	0	0	0	0	0	0.13521	0	0	0	0	0	0	0	0	0	0	0	0	0	0	0	0	0	0	0	0	0
k__Bacteria|p__Firmicutes|c__Negativicutes|o__Veillonellales|f__Veillonellaceae|g__Megasphaera|s__Megasphaera_elsdenii	0.0508644	0.643864	0.893959	0.429874	0.0359375	0.025	0.0625	0.0058575	0.00480708	N <= Y	0.00528455	0.0454545	-0.285123	0.716456	k__Bacteria|p__Firmicutes|c__Negativicutes|o__Veillonellales|f__Veillonellaceae|g__Megasphaera|s__Megasphaera_elsdenii	0	0.2343	0	0	0	0	0	0	0	0	0	0	0.13521	0	0	0	0	0	0	0	0	0	0	0	0	0	0	0	0	0	0	0	0	0
k__Bacteria|p__Firmicutes|c__Negativicutes|o__Veillonellales|f__Veillonellaceae|g__Megasphaera|s__Megasphaera_micronuciformis	0.0337631	0.759027	0.89624	0.558593	0.0322917	0.05	0.0833333	0.00134075	0.00486604	N <= Y	0.00326364	0.0681818	1.85971	0.814615	k__Bacteria|p__Firmicutes|c__Negativicutes|o__Veillonellales|f__Veillonellaceae|g__Megasphaera|s__Megasphaera_micronuciformis	0	0	0	0	0	0	0	0	0	0	0	0	0	0	0	0	0	0	0	0	0	0	0	0	0	0	0	0	0	0	0	0	0	0
k__Bacteria|p__Firmicutes|c__Negativicutes|o__Veillonellales|f__Veillonellaceae|g__Negativicoccus	0.128634	0.240687	0.893959	0.373439	0.0208333	0	0.0208333	0	2.79167e-05	N <= Y	1.52273e-05	0.0113636	Inf	0.699113	k__Bacteria|p__Firmicutes|c__Negativicutes|o__Veillonellales|f__Veillonellaceae|g__Negativicoccus	0	0	0	0	0	0	0	0	0	0	0	0	0	0	0	0	0	0	0	0	0	0	0	0	0	0	0	0	0	0	0	0	0	0
k__Bacteria|p__Firmicutes|c__Negativicutes|o__Veillonellales|f__Veillonellaceae|g__Negativicoccus|s__Negativicoccus_succinicivorans	0.128634	0.240687	0.893959	0.373439	0.0208333	0	0.0208333	0	2.79167e-05	N <= Y	1.52273e-05	0.0113636	Inf	0.699113	k__Bacteria|p__Firmicutes|c__Negativicutes|o__Veillonellales|f__Veillonellaceae|g__Negativicoccus|s__Negativicoccus_succinicivorans	0	0	0	0	0	0	0	0	0	0	0	0	0	0	0	0	0	0	0	0	0	0	0	0	0	0	0	0	0	0	0	0	0	0
k__Bacteria|p__Firmicutes|c__Negativicutes|o__Veillonellales|f__Veillonellaceae|g__Veillonella	0.0727383	0.508252	0.893959	0.510542	0.0822917	0.95	0.895833	0.442332	0.465532	N <= Y	0.454987	0.920455	0.073751	0.773986	k__Bacteria|p__Firmicutes|c__Negativicutes|o__Veillonellales|f__Veillonellaceae|g__Veillonella	0.05059	0.09318	0.17546	0.07539	1.21821	0.08658	0.17624	0.03051	0.01809	1.74813	0.39225	0.08301	0.404	0.08038	0.1041	0.72505	0.00921	1.05756	0.37549	1.05675	0.57351	0.8536	0.34677	0.11763	0.05277	0.11999	0.11606	0.02224	0.0047	0	0.09573	0.06871	0.1516	0.00464
k__Bacteria|p__Firmicutes|c__Negativicutes|o__Veillonellales|f__Veillonellaceae|g__Veillonella|s__Veillonella_atypica	0.066271	0.546772	0.893959	0.469004	0.0885417	0.65	0.645833	0.0305888	0.0802717	N <= Y	0.0576885	0.647727	1.39189	0.748084	k__Bacteria|p__Firmicutes|c__Negativicutes|o__Veillonellales|f__Veillonellaceae|g__Veillonella|s__Veillonella_atypica	0.01701	0.03309	0	0.00251	0.03523	0.02737	0.01156	0	0	1.06404	0.31638	0	0.12753	0.0235	0.0135	0.25114	0	0.56273	0.02307	0.19157	0.03561	0.03174	0.09593	0.02683	0.00794	0.05184	0.03531	0	0.00428	0	0.03504	0.02746	0.00039	0
k__Bacteria|p__Firmicutes|c__Negativicutes|o__Veillonellales|f__Veillonellaceae|g__Veillonella|s__Veillonella_denticariosi	-0.0361811	0.742351	0.893959	0.463538	-0.0291667	0.05	0.0208333	0.000435	0.000301875	Y <= N	0.000362386	0.0340909	-0.527064	0.747747	k__Bacteria|p__Firmicutes|c__Negativicutes|o__Veillonellales|f__Veillonellaceae|g__Veillonella|s__Veillonella_denticariosi	0	0	0	0	0	0	0	0	0	0	0	0	0.01449	0	0	0	0	0	0	0	0	0	0	0	0	0	0	0	0	0	0	0	0	0
k__Bacteria|p__Firmicutes|c__Negativicutes|o__Veillonellales|f__Veillonellaceae|g__Veillonella|s__Veillonella_dispar	0.11738	0.284679	0.893959	0.214157	0.15	0.55	0.645833	0.016053	0.0415183	N <= Y	0.0299432	0.602273	1.37091	0.699113	k__Bacteria|p__Firmicutes|c__Negativicutes|o__Veillonellales|f__Veillonellaceae|g__Veillonella|s__Veillonella_dispar	0.00275	0.01394	0	0.00613	0.02949	0.01373	0.02912	0.02114	0.01011	0.18661	0.02756	0	0.02469	0.01364	0.03933	0.13443	0	0.04792	0.13588	0.25851	0.01417	0.0289	0.05112	0.04819	0	0	0.01541	0	0	0	0.01736	0.00413	0.00566	0
k__Bacteria|p__Firmicutes|c__Negativicutes|o__Veillonellales|f__Veillonellaceae|g__Veillonella|s__Veillonella_infantium	0.182769	0.0940848	0.893959	0.0706782	0.222917	0.65	0.791667	0.0123628	0.033549	N <= Y	0.0239189	0.727273	1.44027	0.699113	k__Bacteria|p__Firmicutes|c__Negativicutes|o__Veillonellales|f__Veillonellaceae|g__Veillonella|s__Veillonella_infantium	0.00062	0.01812	0	0.00278	0.02088	0.00593	0.0387	0.00291	0.00428	0.29481	0.0215	0	0.03666	0.00612	0.03111	0.12332	0	0.10946	0.12962	0.22174	0.02185	0.07011	0.10994	0.0218	0.01004	0.00284	0.01077	0.00522	0.00042	0	0.00869	0.00325	0.01238	0
k__Bacteria|p__Firmicutes|c__Negativicutes|o__Veillonellales|f__Veillonellaceae|g__Veillonella|s__Veillonella_parvula	-0.00205798	0.985086	0.997143	0.959849	-0.00677083	0.875	0.854167	0.375808	0.224234	Y <= N	0.293132	0.863636	-0.74499	0.981802	k__Bacteria|p__Firmicutes|c__Negativicutes|o__Veillonellales|f__Veillonellaceae|g__Veillonella|s__Veillonella_parvula	0.02842	0.01056	0.17546	0.05846	1.12554	0.03955	0.08087	0.00646	0	0.16704	0.02604	0.08301	0.19041	0.03348	0.01567	0.1818	0.00921	0.32721	0.01468	0.31065	0.49897	0.71675	0.05513	0.01966	0.03091	0.06069	0.05457	0.01008	0	0	0.03463	0.03387	0.13317	0.00464
k__Bacteria|p__Firmicutes|c__Negativicutes|o__Veillonellales|f__Veillonellaceae|g__Veillonella|s__Veillonella_rodentium	0.0161164	0.883609	0.957992	0.922425	-0.00364583	0.025	0.0208333	0.00012875	0.0001575	Y <= N	0.000144432	0.0227273	0.290779	0.960202	k__Bacteria|p__Firmicutes|c__Negativicutes|o__Veillonellales|f__Veillonellaceae|g__Veillonella|s__Veillonella_rodentium	0	0	0	0	0	0	0	0	0	0	0	0	0.00756	0	0	0	0	0	0	0	0	0	0	0	0	0	0	0	0	0	0	0	0	0
k__Bacteria|p__Firmicutes|c__Negativicutes|o__Veillonellales|f__Veillonellaceae|g__Veillonella|s__Veillonella_rogosae	0.118745	0.279076	0.893959	0.215029	0.117708	0.2	0.291667	0.00055825	0.00209625	N <= Y	0.00139716	0.25	1.90883	0.699113	k__Bacteria|p__Firmicutes|c__Negativicutes|o__Veillonellales|f__Veillonellaceae|g__Veillonella|s__Veillonella_rogosae	0.0018	0	0	0	0	0	0.00096	0	0.0037	0	0	0	0	0	0.00259	0	0	0.00076	0.00824	0.01117	0	0	0.01081	0	0.00275	0	0	0.00694	0	0	0	0	0	0
k__Bacteria|p__Firmicutes|c__Negativicutes|o__Veillonellales|f__Veillonellaceae|g__Veillonella|s__Veillonella_sp_CAG_933	0.134217	0.220709	0.893959	0.373439	0.0208333	0	0.0208333	0	0.0684321	N <= Y	0.0373266	0.0113636	Inf	0.699113	k__Bacteria|p__Firmicutes|c__Negativicutes|o__Veillonellales|f__Veillonellaceae|g__Veillonella|s__Veillonella_sp_CAG_933	0	0	0	0	0	0	0	0	0	0	0	0	0	0	0	0	0	0	0	0	0	0	0	0	0	0	0	0	0	0	0	0	0	0
k__Bacteria|p__Firmicutes|c__Negativicutes|o__Veillonellales|f__Veillonellaceae|g__Veillonella|s__Veillonella_sp_T11011_6	-0.0356977	0.745676	0.894512	0.966932	-0.00520833	0.425	0.458333	0.00578075	0.0112958	Y <= N	0.00878898	0.443182	0.966462	0.98654	k__Bacteria|p__Firmicutes|c__Negativicutes|o__Veillonellales|f__Veillonellaceae|g__Veillonella|s__Veillonella_sp_T11011_6	0	0.01746	0	0.0055	0.00707	0	0.01212	0	0	0.03564	0.00078	0	0.00266	0.00364	0.0019	0.03436	0	0.00948	0.064	0.06311	0.00291	0.00063	0.02007	0.00115	0.00113	0.00462	0	0	0	0	0	0	0	0
k__Bacteria|p__Firmicutes|c__Negativicutes|o__Veillonellales|f__Veillonellaceae|g__Veillonella|s__Veillonella_tobetsuensis	-0.0327728	0.765889	0.899132	0.855201	-0.0130208	0.125	0.104167	0.000616	0.00367583	Y <= N	0.002285	0.113636	2.57707	0.960202	k__Bacteria|p__Firmicutes|c__Negativicutes|o__Veillonellales|f__Veillonellaceae|g__Veillonella|s__Veillonella_tobetsuensis	0	0	0	0	0	0	0.0029	0	0	0	0	0	0	0	0	0	0	0	0	0	0	0.00546	0.00378	0	0	0	0	0	0	0	0	0	0	0
k__Bacteria|p__Firmicutes|c__Tissierellia	0.0676668	0.538339	0.893959	0.796393	0.0286458	0.375	0.395833	0.0100728	0.0573833	N <= Y	0.0358785	0.386364	2.51017	0.960202	k__Bacteria|p__Firmicutes|c__Tissierellia	0	0	0	0	0	0	0	0	0	0	0	0.07003	0	0	0.04643	0.02275	0.00887	0	0.03579	0	0	0.0017	0	0	0	0	0	0	0	0	0	0	0.02656	0.16475
k__Bacteria|p__Firmicutes|c__Tissierellia|o__Tissierellales	0.0759336	0.489751	0.893959	0.730828	0.0380208	0.375	0.395833	0.0088145	0.0567115	N <= Y	0.0349401	0.386364	2.68569	0.946073	k__Bacteria|p__Firmicutes|c__Tissierellia|o__Tissierellales	0	0	0	0	0	0	0	0	0	0	0	0.05924	0	0	0.02828	0.02275	0.00052	0	0.03579	0	0	0.0017	0	0	0	0	0	0	0	0	0	0	0.02656	0.15778
k__Bacteria|p__Firmicutes|c__Tissierellia|o__Tissierellales|f__Peptoniphilaceae	0.0759336	0.489751	0.893959	0.730828	0.0380208	0.375	0.395833	0.0088145	0.0567115	N <= Y	0.0349401	0.386364	2.68569	0.946073	k__Bacteria|p__Firmicutes|c__Tissierellia|o__Tissierellales|f__Peptoniphilaceae	0	0	0	0	0	0	0	0	0	0	0	0.05924	0	0	0.02828	0.02275	0.00052	0	0.03579	0	0	0.0017	0	0	0	0	0	0	0	0	0	0	0.02656	0.15778
k__Bacteria|p__Firmicutes|c__Tissierellia|o__Tissierellales|f__Peptoniphilaceae|g__Anaerococcus	-0.00840836	0.939121	0.974393	0.879343	0.009375	0.075	0.0833333	0.0016105	0.00239875	N <= Y	0.00204045	0.0795455	0.574774	0.960202	k__Bacteria|p__Firmicutes|c__Tissierellia|o__Tissierellales|f__Peptoniphilaceae|g__Anaerococcus	0	0	0	0	0	0	0	0	0	0	0	0	0	0	0	0	0	0	0	0	0	0	0	0	0	0	0	0	0	0	0	0	0	0.05968
k__Bacteria|p__Firmicutes|c__Tissierellia|o__Tissierellales|f__Peptoniphilaceae|g__Anaerococcus|s__Anaerococcus_lactolyticus	0.0748058	0.49624	0.893959	0.373439	0.0208333	0	0.0208333	0	1.45833e-06	N <= Y	7.95455e-07	0.0113636	Inf	0.699113	k__Bacteria|p__Firmicutes|c__Tissierellia|o__Tissierellales|f__Peptoniphilaceae|g__Anaerococcus|s__Anaerococcus_lactolyticus	0	0	0	0	0	0	0	0	0	0	0	0	0	0	0	0	0	0	0	0	0	0	0	0	0	0	0	0	0	0	0	0	0	0
k__Bacteria|p__Firmicutes|c__Tissierellia|o__Tissierellales|f__Peptoniphilaceae|g__Anaerococcus|s__Anaerococcus_vaginalis	-0.0374588	0.733586	0.893959	0.862964	-0.00989583	0.075	0.0625	0.0016105	0.00239729	Y <= N	0.00203966	0.0681818	0.573897	0.960202	k__Bacteria|p__Firmicutes|c__Tissierellia|o__Tissierellales|f__Peptoniphilaceae|g__Anaerococcus|s__Anaerococcus_vaginalis	0	0	0	0	0	0	0	0	0	0	0	0	0	0	0	0	0	0	0	0	0	0	0	0	0	0	0	0	0	0	0	0	0	0.05968
k__Bacteria|p__Firmicutes|c__Tissierellia|o__Tissierellales|f__Peptoniphilaceae|g__Finegoldia	-0.00626123	0.954648	0.984724	0.825427	-0.0104167	0.05	0.0416667	0.00021325	8.1875e-05	Y <= N	0.000141591	0.0454545	-1.38105	0.960202	k__Bacteria|p__Firmicutes|c__Tissierellia|o__Tissierellales|f__Peptoniphilaceae|g__Finegoldia	0	0	0	0	0	0	0	0	0	0	0	0	0	0	0	0	0	0	0	0	0	0	0	0	0	0	0	0	0	0	0	0	0	0.00477
k__Bacteria|p__Firmicutes|c__Tissierellia|o__Tissierellales|f__Peptoniphilaceae|g__Finegoldia|s__Finegoldia_magna	-0.00626123	0.954648	0.984724	0.825427	-0.0104167	0.05	0.0416667	0.00021325	8.1875e-05	Y <= N	0.000141591	0.0454545	-1.38105	0.960202	k__Bacteria|p__Firmicutes|c__Tissierellia|o__Tissierellales|f__Peptoniphilaceae|g__Finegoldia|s__Finegoldia_magna	0	0	0	0	0	0	0	0	0	0	0	0	0	0	0	0	0	0	0	0	0	0	0	0	0	0	0	0	0	0	0	0	0	0.00477
k__Bacteria|p__Firmicutes|c__Tissierellia|o__Tissierellales|f__Peptoniphilaceae|g__Parvimonas	0.112851	0.303801	0.893959	0.564298	0.0604167	0.3	0.354167	0.00303675	0.0492765	N <= Y	0.0282584	0.329545	4.0203	0.821447	k__Bacteria|p__Firmicutes|c__Tissierellia|o__Tissierellales|f__Peptoniphilaceae|g__Parvimonas	0	0	0	0	0	0	0	0	0	0	0	0.00773	0	0	0	0.02275	0	0	0.03579	0	0	0.0017	0	0	0	0	0	0	0	0	0	0	0.02656	0.04445
k__Bacteria|p__Firmicutes|c__Tissierellia|o__Tissierellales|f__Peptoniphilaceae|g__Parvimonas|s__Parvimonas_micra	0.113197	0.302309	0.893959	0.503373	0.0692708	0.275	0.354167	0.00184675	0.0481169	N <= Y	0.027085	0.318182	4.70348	0.766002	k__Bacteria|p__Firmicutes|c__Tissierellia|o__Tissierellales|f__Peptoniphilaceae|g__Parvimonas|s__Parvimonas_micra	0	0	0	0	0	0	0	0	0	0	0	0	0	0	0	0.02275	0	0	0.00245	0	0	0.0017	0	0	0	0	0	0	0	0	0	0	0.02656	0.04445
k__Bacteria|p__Firmicutes|c__Tissierellia|o__Tissierellales|f__Peptoniphilaceae|g__Parvimonas|s__Parvimonas_sp_KA00067	0.0530418	0.629721	0.893959	0.842711	0.0104167	0.05	0.0625	0.00119	0.000464792	N <= Y	0.000794432	0.0568182	-1.35631	0.960202	k__Bacteria|p__Firmicutes|c__Tissierellia|o__Tissierellales|f__Peptoniphilaceae|g__Parvimonas|s__Parvimonas_sp_KA00067	0	0	0	0	0	0	0	0	0	0	0	0.00773	0	0	0	0	0	0	0	0	0	0	0	0	0	0	0	0	0	0	0	0	0	0
k__Bacteria|p__Firmicutes|c__Tissierellia|o__Tissierellales|f__Peptoniphilaceae|g__Parvimonas|s__Parvimonas_sp_oral_taxon_110	0.0927122	0.39871	0.893959	0.373439	0.0208333	0	0.0208333	0	0.000694583	N <= Y	0.000378864	0.0113636	Inf	0.699113	k__Bacteria|p__Firmicutes|c__Tissierellia|o__Tissierellales|f__Peptoniphilaceae|g__Parvimonas|s__Parvimonas_sp_oral_taxon_110	0	0	0	0	0	0	0	0	0	0	0	0	0	0	0	0	0	0	0.03334	0	0	0	0	0	0	0	0	0	0	0	0	0	0	0
k__Bacteria|p__Firmicutes|c__Tissierellia|o__Tissierellales|f__Peptoniphilaceae|g__Peptoniphilus	-0.0564653	0.607751	0.893959	0.417997	-0.0682292	0.225	0.145833	0.00395375	0.00495521	Y <= N	0.0045	0.181818	0.325724	0.701015	k__Bacteria|p__Firmicutes|c__Tissierellia|o__Tissierellales|f__Peptoniphilaceae|g__Peptoniphilus	0	0	0	0	0	0	0	0	0	0	0	0.05151	0	0	0.02828	0	0.00052	0	0	0	0	0	0	0	0	0	0	0	0	0	0	0	0	0.04887
k__Bacteria|p__Firmicutes|c__Tissierellia|o__Tissierellales|f__Peptoniphilaceae|g__Peptoniphilus|s__Peptoniphilus_coxii	-0.134381	0.220141	0.893959	0.28344	-0.025	0.025	0	0.00012875	0	Y <= N	5.85227e-05	0.0113636	#NAME?	0.699113	k__Bacteria|p__Firmicutes|c__Tissierellia|o__Tissierellales|f__Peptoniphilaceae|g__Peptoniphilus|s__Peptoniphilus_coxii	0	0	0	0	0	0	0	0	0	0	0	0	0	0	0	0	0	0	0	0	0	0	0	0	0	0	0	0	0	0	0	0	0	0
k__Bacteria|p__Firmicutes|c__Tissierellia|o__Tissierellales|f__Peptoniphilaceae|g__Peptoniphilus|s__Peptoniphilus_duerdenii	0.0849861	0.439326	0.893959	0.429874	0.0359375	0.025	0.0625	6.55e-05	7.85417e-05	N <= Y	7.26136e-05	0.0454545	0.261963	0.716456	k__Bacteria|p__Firmicutes|c__Tissierellia|o__Tissierellales|f__Peptoniphilaceae|g__Peptoniphilus|s__Peptoniphilus_duerdenii	0	0	0	0	0	0	0	0	0	0	0	0	0	0	0	0	0	0	0	0	0	0	0	0	0	0	0	0	0	0	0	0	0	0
k__Bacteria|p__Firmicutes|c__Tissierellia|o__Tissierellales|f__Peptoniphilaceae|g__Peptoniphilus|s__Peptoniphilus_harei	-0.180187	0.0989067	0.893959	0.0566646	-0.075	0.075	0	7.3e-05	0	Y <= N	3.31818e-05	0.0340909	#NAME?	0.699113	k__Bacteria|p__Firmicutes|c__Tissierellia|o__Tissierellales|f__Peptoniphilaceae|g__Peptoniphilus|s__Peptoniphilus_harei	0	0	0	0	0	0	0	0	0	0	0	0	0	0	0	0	0	0	0	0	0	0	0	0	0	0	0	0	0	0	0	0	0	0
k__Bacteria|p__Firmicutes|c__Tissierellia|o__Tissierellales|f__Peptoniphilaceae|g__Peptoniphilus|s__Peptoniphilus_lacrimalis	-0.0362806	0.741667	0.893959	0.586689	-0.0447917	0.2	0.145833	0.0024655	0.00432813	Y <= N	0.00348148	0.170455	0.811862	0.841756	k__Bacteria|p__Firmicutes|c__Tissierellia|o__Tissierellales|f__Peptoniphilaceae|g__Peptoniphilus|s__Peptoniphilus_lacrimalis	0	0	0	0	0	0	0	0	0	0	0	0.03171	0	0	0.0143	0	0.00052	0	0	0	0	0	0	0	0	0	0	0	0	0	0	0	0	0.03454
k__Bacteria|p__Firmicutes|c__Tissierellia|o__Tissierellales|f__Peptoniphilaceae|g__Peptoniphilus|s__Peptoniphilus_sp_BV3C26	0.0748058	0.49624	0.893959	0.373439	0.0208333	0	0.0208333	0	5.0625e-05	N <= Y	2.76136e-05	0.0113636	Inf	0.699113	k__Bacteria|p__Firmicutes|c__Tissierellia|o__Tissierellales|f__Peptoniphilaceae|g__Peptoniphilus|s__Peptoniphilus_sp_BV3C26	0	0	0	0	0	0	0	0	0	0	0	0	0	0	0	0	0	0	0	0	0	0	0	0	0	0	0	0	0	0	0	0	0	0
k__Bacteria|p__Firmicutes|c__Tissierellia|o__Tissierellales|f__Peptoniphilaceae|g__Peptoniphilus|s__Peptoniphilus_sp_HMSC062D09	-0.0489366	0.656493	0.893959	0.508398	-0.04375	0.125	0.0833333	0.00122125	0.000497292	Y <= N	0.000826364	0.102273	-1.29619	0.772189	k__Bacteria|p__Firmicutes|c__Tissierellia|o__Tissierellales|f__Peptoniphilaceae|g__Peptoniphilus|s__Peptoniphilus_sp_HMSC062D09	0	0	0	0	0	0	0	0	0	0	0	0.0198	0	0	0.01398	0	0	0	0	0	0	0	0	0	0	0	0	0	0	0	0	0	0	0.01434
k__Bacteria|p__Firmicutes|c__Tissierellia|o__Tissierellia_unclassified	-0.0453418	0.680301	0.893959	0.48818	-0.0458333	0.125	0.0833333	0.00125775	0.000671667	Y <= N	0.000938068	0.102273	-0.905028	0.75429	k__Bacteria|p__Firmicutes|c__Tissierellia|o__Tissierellia_unclassified	0	0	0	0	0	0	0	0	0	0	0	0.01079	0	0	0.01814	0	0.00834	0	0	0	0	0	0	0	0	0	0	0	0	0	0	0	0	0.00697
k__Bacteria|p__Firmicutes|c__Tissierellia|o__Tissierellia_unclassified|f__Tissierellia_unclassified	-0.0453418	0.680301	0.893959	0.48818	-0.0458333	0.125	0.0833333	0.00125775	0.000671667	Y <= N	0.000938068	0.102273	-0.905028	0.75429	k__Bacteria|p__Firmicutes|c__Tissierellia|o__Tissierellia_unclassified|f__Tissierellia_unclassified	0	0	0	0	0	0	0	0	0	0	0	0.01079	0	0	0.01814	0	0.00834	0	0	0	0	0	0	0	0	0	0	0	0	0	0	0	0	0.00697
k__Bacteria|p__Firmicutes|c__Tissierellia|o__Tissierellia_unclassified|f__Tissierellia_unclassified|g__Tissierellia_unclassified	-0.0453418	0.680301	0.893959	0.48818	-0.0458333	0.125	0.0833333	0.00125775	0.000671667	Y <= N	0.000938068	0.102273	-0.905028	0.75429	k__Bacteria|p__Firmicutes|c__Tissierellia|o__Tissierellia_unclassified|f__Tissierellia_unclassified|g__Tissierellia_unclassified	0	0	0	0	0	0	0	0	0	0	0	0.01079	0	0	0.01814	0	0.00834	0	0	0	0	0	0	0	0	0	0	0	0	0	0	0	0	0.00697
k__Bacteria|p__Firmicutes|c__Tissierellia|o__Tissierellia_unclassified|f__Tissierellia_unclassified|g__Tissierellia_unclassified|s__Bacteroides_coagulans	-0.0453418	0.680301	0.893959	0.48818	-0.0458333	0.125	0.0833333	0.00125775	0.000671667	Y <= N	0.000938068	0.102273	-0.905028	0.75429	k__Bacteria|p__Firmicutes|c__Tissierellia|o__Tissierellia_unclassified|f__Tissierellia_unclassified|g__Tissierellia_unclassified|s__Bacteroides_coagulans	0	0	0	0	0	0	0	0	0	0	0	0.01079	0	0	0.01814	0	0.00834	0	0	0	0	0	0	0	0	0	0	0	0	0	0	0	0	0.00697
k__Bacteria|p__Fusobacteria	0.0143698	0.896148	0.957992	0.994181	0.00104167	0.125	0.125	0.001889	0.00248917	N <= Y	0.00221636	0.125	0.39804	0.994181	k__Bacteria|p__Fusobacteria	0	0.01372	0	0	0	0	0	0	0	0	0	0.04026	0	0	0	0.00717	0	0	0.00558	0	0	0	0	0	0	0	0	0	0	0	0	0	0	0.00042
k__Bacteria|p__Fusobacteria|c__Fusobacteriia	0.0143698	0.896148	0.957992	0.994181	0.00104167	0.125	0.125	0.001889	0.00248917	N <= Y	0.00221636	0.125	0.39804	0.994181	k__Bacteria|p__Fusobacteria|c__Fusobacteriia	0	0.01372	0	0	0	0	0	0	0	0	0	0.04026	0	0	0	0.00717	0	0	0.00558	0	0	0	0	0	0	0	0	0	0	0	0	0	0	0.00042
k__Bacteria|p__Fusobacteria|c__Fusobacteriia|o__Fusobacteriales	0.0143698	0.896148	0.957992	0.994181	0.00104167	0.125	0.125	0.001889	0.00248917	N <= Y	0.00221636	0.125	0.39804	0.994181	k__Bacteria|p__Fusobacteria|c__Fusobacteriia|o__Fusobacteriales	0	0.01372	0	0	0	0	0	0	0	0	0	0.04026	0	0	0	0.00717	0	0	0.00558	0	0	0	0	0	0	0	0	0	0	0	0	0	0	0.00042
k__Bacteria|p__Fusobacteria|c__Fusobacteriia|o__Fusobacteriales|f__Fusobacteriaceae	0.0153871	0.888842	0.957992	0.982545	0.00208333	0.125	0.125	0.001298	0.00248917	N <= Y	0.00194773	0.125	0.939372	0.994181	k__Bacteria|p__Fusobacteria|c__Fusobacteriia|o__Fusobacteriales|f__Fusobacteriaceae	0	0.01372	0	0	0	0	0	0	0	0	0	0.01662	0	0	0	0.00717	0	0	0.00558	0	0	0	0	0	0	0	0	0	0	0	0	0	0	0.00042
k__Bacteria|p__Fusobacteria|c__Fusobacteriia|o__Fusobacteriales|f__Fusobacteriaceae|g__Fusobacterium	0.0153871	0.888842	0.957992	0.982545	0.00208333	0.125	0.125	0.001298	0.00248917	N <= Y	0.00194773	0.125	0.939372	0.994181	k__Bacteria|p__Fusobacteria|c__Fusobacteriia|o__Fusobacteriales|f__Fusobacteriaceae|g__Fusobacterium	0	0.01372	0	0	0	0	0	0	0	0	0	0.01662	0	0	0	0.00717	0	0	0.00558	0	0	0	0	0	0	0	0	0	0	0	0	0	0	0.00042
k__Bacteria|p__Fusobacteria|c__Fusobacteriia|o__Fusobacteriales|f__Fusobacteriaceae|g__Fusobacterium|s__Fusobacterium_mortiferum	-0.0257932	0.814737	0.934712	0.896694	-0.0046875	0.025	0.0208333	7.325e-05	5.08333e-05	Y <= N	6.10227e-05	0.0227273	-0.527054	0.960202	k__Bacteria|p__Fusobacteria|c__Fusobacteriia|o__Fusobacteriales|f__Fusobacteriaceae|g__Fusobacterium|s__Fusobacterium_mortiferum	0	0	0	0	0	0	0	0	0	0	0	0	0	0	0	0	0	0	0	0	0	0	0	0	0	0	0	0	0	0	0	0	0	0
k__Bacteria|p__Fusobacteria|c__Fusobacteriia|o__Fusobacteriales|f__Fusobacteriaceae|g__Fusobacterium|s__Fusobacterium_nucleatum	0.0436833	0.691392	0.893959	0.826405	0.0114583	0.05	0.0625	0.00087125	0.00165708	N <= Y	0.00129989	0.0568182	0.927488	0.960202	k__Bacteria|p__Fusobacteria|c__Fusobacteriia|o__Fusobacteriales|f__Fusobacteriaceae|g__Fusobacterium|s__Fusobacterium_nucleatum	0	0	0	0	0	0	0	0	0	0	0	0.01662	0	0	0	0	0	0	0.00558	0	0	0	0	0	0	0	0	0	0	0	0	0	0	0
k__Bacteria|p__Fusobacteria|c__Fusobacteriia|o__Fusobacteriales|f__Fusobacteriaceae|g__Fusobacterium|s__Fusobacterium_periodonticum	0.113511	0.300964	0.893959	0.373439	0.0208333	0	0.0208333	0	0.000149375	N <= Y	8.14773e-05	0.0113636	Inf	0.699113	k__Bacteria|p__Fusobacteria|c__Fusobacteriia|o__Fusobacteriales|f__Fusobacteriaceae|g__Fusobacterium|s__Fusobacterium_periodonticum	0	0	0	0	0	0	0	0	0	0	0	0	0	0	0	0.00717	0	0	0	0	0	0	0	0	0	0	0	0	0	0	0	0	0	0
k__Bacteria|p__Fusobacteria|c__Fusobacteriia|o__Fusobacteriales|f__Fusobacteriaceae|g__Fusobacterium|s__Fusobacterium_sp_oral_taxon_370	0.00254956	0.981524	0.997143	0.922425	-0.00364583	0.025	0.0208333	1.05e-05	0.000143125	Y <= N	8.28409e-05	0.0227273	3.76881	0.960202	k__Bacteria|p__Fusobacteria|c__Fusobacteriia|o__Fusobacteriales|f__Fusobacteriaceae|g__Fusobacterium|s__Fusobacterium_sp_oral_taxon_370	0	0	0	0	0	0	0	0	0	0	0	0	0	0	0	0	0	0	0	0	0	0	0	0	0	0	0	0	0	0	0	0	0	0.00042
k__Bacteria|p__Fusobacteria|c__Fusobacteriia|o__Fusobacteriales|f__Fusobacteriaceae|g__Fusobacterium|s__Fusobacterium_ulcerans	0.134217	0.220709	0.893959	0.373439	0.0208333	0	0.0208333	0	0.00048875	N <= Y	0.000266591	0.0113636	Inf	0.699113	k__Bacteria|p__Fusobacteria|c__Fusobacteriia|o__Fusobacteriales|f__Fusobacteriaceae|g__Fusobacterium|s__Fusobacterium_ulcerans	0	0	0	0	0	0	0	0	0	0	0	0	0	0	0	0	0	0	0	0	0	0	0	0	0	0	0	0	0	0	0	0	0	0
k__Bacteria|p__Fusobacteria|c__Fusobacteriia|o__Fusobacteriales|f__Fusobacteriaceae|g__Fusobacterium|s__Fusobacterium_varium	-0.154382	0.158324	0.893959	0.28344	-0.025	0.025	0	0.000343	0	Y <= N	0.000155909	0.0113636	#NAME?	0.699113	k__Bacteria|p__Fusobacteria|c__Fusobacteriia|o__Fusobacteriales|f__Fusobacteriaceae|g__Fusobacterium|s__Fusobacterium_varium	0	0.01372	0	0	0	0	0	0	0	0	0	0	0	0	0	0	0	0	0	0	0	0	0	0	0	0	0	0	0	0	0	0	0	0
k__Bacteria|p__Fusobacteria|c__Fusobacteriia|o__Fusobacteriales|f__Leptotrichiaceae	-0.0726859	0.508559	0.893959	0.28344	-0.025	0.025	0	0.00059075	0	Y <= N	0.000268523	0.0113636	#NAME?	0.699113	k__Bacteria|p__Fusobacteria|c__Fusobacteriia|o__Fusobacteriales|f__Leptotrichiaceae	0	0	0	0	0	0	0	0	0	0	0	0.02363	0	0	0	0	0	0	0	0	0	0	0	0	0	0	0	0	0	0	0	0	0	0
k__Bacteria|p__Fusobacteria|c__Fusobacteriia|o__Fusobacteriales|f__Leptotrichiaceae|g__Sneathia	-0.0726859	0.508559	0.893959	0.28344	-0.025	0.025	0	0.00059075	0	Y <= N	0.000268523	0.0113636	#NAME?	0.699113	k__Bacteria|p__Fusobacteria|c__Fusobacteriia|o__Fusobacteriales|f__Leptotrichiaceae|g__Sneathia	0	0	0	0	0	0	0	0	0	0	0	0.02363	0	0	0	0	0	0	0	0	0	0	0	0	0	0	0	0	0	0	0	0	0	0
k__Bacteria|p__Fusobacteria|c__Fusobacteriia|o__Fusobacteriales|f__Leptotrichiaceae|g__Sneathia|s__Sneathia_amnii	-0.0726859	0.508559	0.893959	0.28344	-0.025	0.025	0	0.00059075	0	Y <= N	0.000268523	0.0113636	#NAME?	0.699113	k__Bacteria|p__Fusobacteria|c__Fusobacteriia|o__Fusobacteriales|f__Leptotrichiaceae|g__Sneathia|s__Sneathia_amnii	0	0	0	0	0	0	0	0	0	0	0	0.02363	0	0	0	0	0	0	0	0	0	0	0	0	0	0	0	0	0	0	0	0	0	0
k__Bacteria|p__Lentisphaerae	0.0952368	0.385935	0.893959	0.373439	0.0208333	0	0.0208333	0	0.000129792	N <= Y	7.07955e-05	0.0113636	Inf	0.699113	k__Bacteria|p__Lentisphaerae	0	0	0	0	0	0	0	0	0	0	0	0	0	0	0	0	0	0	0	0	0	0	0	0	0	0	0	0	0	0	0	0	0	0
k__Bacteria|p__Lentisphaerae|c__Lentisphaeria	0.0952368	0.385935	0.893959	0.373439	0.0208333	0	0.0208333	0	0.000129792	N <= Y	7.07955e-05	0.0113636	Inf	0.699113	k__Bacteria|p__Lentisphaerae|c__Lentisphaeria	0	0	0	0	0	0	0	0	0	0	0	0	0	0	0	0	0	0	0	0	0	0	0	0	0	0	0	0	0	0	0	0	0	0
k__Bacteria|p__Lentisphaerae|c__Lentisphaeria|o__Victivallales	0.0952368	0.385935	0.893959	0.373439	0.0208333	0	0.0208333	0	0.000129792	N <= Y	7.07955e-05	0.0113636	Inf	0.699113	k__Bacteria|p__Lentisphaerae|c__Lentisphaeria|o__Victivallales	0	0	0	0	0	0	0	0	0	0	0	0	0	0	0	0	0	0	0	0	0	0	0	0	0	0	0	0	0	0	0	0	0	0
k__Bacteria|p__Lentisphaerae|c__Lentisphaeria|o__Victivallales|f__Victivallaceae	0.0952368	0.385935	0.893959	0.373439	0.0208333	0	0.0208333	0	0.000129792	N <= Y	7.07955e-05	0.0113636	Inf	0.699113	k__Bacteria|p__Lentisphaerae|c__Lentisphaeria|o__Victivallales|f__Victivallaceae	0	0	0	0	0	0	0	0	0	0	0	0	0	0	0	0	0	0	0	0	0	0	0	0	0	0	0	0	0	0	0	0	0	0
k__Bacteria|p__Lentisphaerae|c__Lentisphaeria|o__Victivallales|f__Victivallaceae|g__Victivallis	0.0952368	0.385935	0.893959	0.373439	0.0208333	0	0.0208333	0	0.000129792	N <= Y	7.07955e-05	0.0113636	Inf	0.699113	k__Bacteria|p__Lentisphaerae|c__Lentisphaeria|o__Victivallales|f__Victivallaceae|g__Victivallis	0	0	0	0	0	0	0	0	0	0	0	0	0	0	0	0	0	0	0	0	0	0	0	0	0	0	0	0	0	0	0	0	0	0
k__Bacteria|p__Lentisphaerae|c__Lentisphaeria|o__Victivallales|f__Victivallaceae|g__Victivallis|s__Victivallis_vadensis	0.0952368	0.385935	0.893959	0.373439	0.0208333	0	0.0208333	0	0.000129792	N <= Y	7.07955e-05	0.0113636	Inf	0.699113	k__Bacteria|p__Lentisphaerae|c__Lentisphaeria|o__Victivallales|f__Victivallaceae|g__Victivallis|s__Victivallis_vadensis	0	0	0	0	0	0	0	0	0	0	0	0	0	0	0	0	0	0	0	0	0	0	0	0	0	0	0	0	0	0	0	0	0	0
k__Bacteria|p__Proteobacteria	0.00498196	0.963907	0.987362	0.74189	-0.0416667	1	1	2.17541	2.09306	Y <= N	2.13049	1	-0.0556749	0.946073	k__Bacteria|p__Proteobacteria	0.88262	3.09551	0.3028	3.28062	0.33161	0.12601	0.01478	2.36488	1.62181	0.02653	1.83858	19.2866	0.52158	0.82748	0.40904	2.22195	7.21316	0.06817	1.24291	1.62192	0.38467	11.335	2.8329	1.73699	0.13368	1.46598	0.12672	0.83687	0.58709	1.05755	1.90764	0.38554	0.49623	2.22159
k__Bacteria|p__Proteobacteria|c__Alphaproteobacteria	-0.0252816	0.818348	0.934712	0.922425	-0.00364583	0.025	0.0208333	0.0001365	0.000415	Y <= N	0.000288409	0.0227273	1.60421	0.960202	k__Bacteria|p__Proteobacteria|c__Alphaproteobacteria	0	0	0	0.01992	0	0	0	0	0	0	0	0	0	0	0	0	0	0	0	0	0	0	0.00546	0	0	0	0	0	0	0	0	0	0	0
k__Bacteria|p__Proteobacteria|c__Alphaproteobacteria|o__Rhizobiales	-0.0921646	0.401513	0.893959	0.28344	-0.025	0.025	0	0.0001365	0	Y <= N	6.20455e-05	0.0113636	#NAME?	0.699113	k__Bacteria|p__Proteobacteria|c__Alphaproteobacteria|o__Rhizobiales	0	0	0	0	0	0	0	0	0	0	0	0	0	0	0	0	0	0	0	0	0	0	0.00546	0	0	0	0	0	0	0	0	0	0	0
k__Bacteria|p__Proteobacteria|c__Alphaproteobacteria|o__Rhizobiales|f__Brucellaceae	-0.0921646	0.401513	0.893959	0.28344	-0.025	0.025	0	0.0001365	0	Y <= N	6.20455e-05	0.0113636	#NAME?	0.699113	k__Bacteria|p__Proteobacteria|c__Alphaproteobacteria|o__Rhizobiales|f__Brucellaceae	0	0	0	0	0	0	0	0	0	0	0	0	0	0	0	0	0	0	0	0	0	0	0.00546	0	0	0	0	0	0	0	0	0	0	0
k__Bacteria|p__Proteobacteria|c__Alphaproteobacteria|o__Rhizobiales|f__Brucellaceae|g__Ochrobactrum	-0.0921646	0.401513	0.893959	0.28344	-0.025	0.025	0	0.0001365	0	Y <= N	6.20455e-05	0.0113636	#NAME?	0.699113	k__Bacteria|p__Proteobacteria|c__Alphaproteobacteria|o__Rhizobiales|f__Brucellaceae|g__Ochrobactrum	0	0	0	0	0	0	0	0	0	0	0	0	0	0	0	0	0	0	0	0	0	0	0.00546	0	0	0	0	0	0	0	0	0	0	0
k__Bacteria|p__Proteobacteria|c__Alphaproteobacteria|o__Rhizobiales|f__Brucellaceae|g__Ochrobactrum|s__Ochrobactrum_anthropi	-0.0921646	0.401513	0.893959	0.28344	-0.025	0.025	0	0.0001365	0	Y <= N	6.20455e-05	0.0113636	#NAME?	0.699113	k__Bacteria|p__Proteobacteria|c__Alphaproteobacteria|o__Rhizobiales|f__Brucellaceae|g__Ochrobactrum|s__Ochrobactrum_anthropi	0	0	0	0	0	0	0	0	0	0	0	0	0	0	0	0	0	0	0	0	0	0	0.00546	0	0	0	0	0	0	0	0	0	0	0
k__Bacteria|p__Proteobacteria|c__Alphaproteobacteria|o__Rhizobiales|f__Rhizobiaceae	-0.0361724	0.74241	0.893959	NaN	0	0	0	0	0	N <=> Y	0	0	NaN	NaN	k__Bacteria|p__Proteobacteria|c__Alphaproteobacteria|o__Rhizobiales|f__Rhizobiaceae	0	0	0	0	0	0	0	0	0	0	0	0	0	0	0	0	0	0	0	0	0	0	0	0	0	0	0	0	0	0	0	0	0	0
k__Bacteria|p__Proteobacteria|c__Alphaproteobacteria|o__Rhizobiales|f__Rhizobiaceae|g__Agrobacterium	-0.0361724	0.74241	0.893959	NaN	0	0	0	0	0	N <=> Y	0	0	NaN	NaN	k__Bacteria|p__Proteobacteria|c__Alphaproteobacteria|o__Rhizobiales|f__Rhizobiaceae|g__Agrobacterium	0	0	0	0	0	0	0	0	0	0	0	0	0	0	0	0	0	0	0	0	0	0	0	0	0	0	0	0	0	0	0	0	0	0
k__Bacteria|p__Proteobacteria|c__Alphaproteobacteria|o__Rhizobiales|f__Rhizobiaceae|g__Agrobacterium|s__Agrobacterium_fabrum	-0.0361724	0.74241	0.893959	NaN	0	0	0	0	0	N <=> Y	0	0	NaN	NaN	k__Bacteria|p__Proteobacteria|c__Alphaproteobacteria|o__Rhizobiales|f__Rhizobiaceae|g__Agrobacterium|s__Agrobacterium_fabrum	0	0	0	0	0	0	0	0	0	0	0	0	0	0	0	0	0	0	0	0	0	0	0	0	0	0	0	0	0	0	0	0	0	0
k__Bacteria|p__Proteobacteria|c__Alphaproteobacteria|o__Rhodobacterales	0.0548867	0.61784	0.893959	0.373439	0.0208333	0	0.0208333	0	0.000415	N <= Y	0.000226364	0.0113636	Inf	0.699113	k__Bacteria|p__Proteobacteria|c__Alphaproteobacteria|o__Rhodobacterales	0	0	0	0.01992	0	0	0	0	0	0	0	0	0	0	0	0	0	0	0	0	0	0	0	0	0	0	0	0	0	0	0	0	0	0
k__Bacteria|p__Proteobacteria|c__Alphaproteobacteria|o__Rhodobacterales|f__Rhodobacteraceae	0.0548867	0.61784	0.893959	0.373439	0.0208333	0	0.0208333	0	0.000415	N <= Y	0.000226364	0.0113636	Inf	0.699113	k__Bacteria|p__Proteobacteria|c__Alphaproteobacteria|o__Rhodobacterales|f__Rhodobacteraceae	0	0	0	0.01992	0	0	0	0	0	0	0	0	0	0	0	0	0	0	0	0	0	0	0	0	0	0	0	0	0	0	0	0	0	0
k__Bacteria|p__Proteobacteria|c__Alphaproteobacteria|o__Rhodobacterales|f__Rhodobacteraceae|g__Paracoccus	0.0548867	0.61784	0.893959	0.373439	0.0208333	0	0.0208333	0	0.000415	N <= Y	0.000226364	0.0113636	Inf	0.699113	k__Bacteria|p__Proteobacteria|c__Alphaproteobacteria|o__Rhodobacterales|f__Rhodobacteraceae|g__Paracoccus	0	0	0	0.01992	0	0	0	0	0	0	0	0	0	0	0	0	0	0	0	0	0	0	0	0	0	0	0	0	0	0	0	0	0	0
k__Bacteria|p__Proteobacteria|c__Alphaproteobacteria|o__Rhodobacterales|f__Rhodobacteraceae|g__Paracoccus|s__Paracoccus_sanguinis	0.0548867	0.61784	0.893959	0.373439	0.0208333	0	0.0208333	0	0.000415	N <= Y	0.000226364	0.0113636	Inf	0.699113	k__Bacteria|p__Proteobacteria|c__Alphaproteobacteria|o__Rhodobacterales|f__Rhodobacteraceae|g__Paracoccus|s__Paracoccus_sanguinis	0	0	0	0.01992	0	0	0	0	0	0	0	0	0	0	0	0	0	0	0	0	0	0	0	0	0	0	0	0	0	0	0	0	0	0
k__Bacteria|p__Proteobacteria|c__Betaproteobacteria	-0.0487539	0.657696	0.893959	0.742742	-0.0411458	0.775	0.8125	0.698295	0.388914	Y <= N	0.529542	0.795455	-0.844386	0.946073	k__Bacteria|p__Proteobacteria|c__Betaproteobacteria	0.77531	2.47341	0.02375	0.54332	0.27085	0	0	0.51594	0.03251	0	0.32973	5.97344	0.03098	0.5393	0	0.24699	0.37994	0	0.30052	0.55719	0.2198	0.72622	2.6187	1.54947	0	0.91298	0.03277	0.21625	0.55803	0.56231	1.59513	0	0.3326	1.76109
k__Bacteria|p__Proteobacteria|c__Betaproteobacteria|o__Burkholderiales	-0.0488093	0.657331	0.893959	0.742742	-0.0411458	0.775	0.8125	0.698295	0.388765	Y <= N	0.52946	0.795455	-0.84494	0.946073	k__Bacteria|p__Proteobacteria|c__Betaproteobacteria|o__Burkholderiales	0.77531	2.47341	0.02375	0.54332	0.27085	0	0	0.51594	0.03251	0	0.32973	5.97344	0.03098	0.5393	0	0.23983	0.37994	0	0.30052	0.55719	0.2198	0.72622	2.6187	1.54947	0	0.91298	0.03277	0.21625	0.55803	0.56231	1.59513	0	0.3326	1.76109
k__Bacteria|p__Proteobacteria|c__Betaproteobacteria|o__Burkholderiales|f__Alcaligenaceae	-0.117047	0.286056	0.893959	0.28344	-0.025	0.025	0	9.275e-05	0	Y <= N	4.21591e-05	0.0113636	#NAME?	0.699113	k__Bacteria|p__Proteobacteria|c__Betaproteobacteria|o__Burkholderiales|f__Alcaligenaceae	0	0	0	0	0	0	0	0	0	0	0	0	0	0	0	0	0	0	0	0	0	0	0	0	0	0	0	0	0	0	0	0	0	0
k__Bacteria|p__Proteobacteria|c__Betaproteobacteria|o__Burkholderiales|f__Alcaligenaceae|g__Alcaligenes	-0.117047	0.286056	0.893959	0.28344	-0.025	0.025	0	9.275e-05	0	Y <= N	4.21591e-05	0.0113636	#NAME?	0.699113	k__Bacteria|p__Proteobacteria|c__Betaproteobacteria|o__Burkholderiales|f__Alcaligenaceae|g__Alcaligenes	0	0	0	0	0	0	0	0	0	0	0	0	0	0	0	0	0	0	0	0	0	0	0	0	0	0	0	0	0	0	0	0	0	0
k__Bacteria|p__Proteobacteria|c__Betaproteobacteria|o__Burkholderiales|f__Alcaligenaceae|g__Alcaligenes|s__Alcaligenes_faecalis	-0.117047	0.286056	0.893959	0.28344	-0.025	0.025	0	9.275e-05	0	Y <= N	4.21591e-05	0.0113636	#NAME?	0.699113	k__Bacteria|p__Proteobacteria|c__Betaproteobacteria|o__Burkholderiales|f__Alcaligenaceae|g__Alcaligenes|s__Alcaligenes_faecalis	0	0	0	0	0	0	0	0	0	0	0	0	0	0	0	0	0	0	0	0	0	0	0	0	0	0	0	0	0	0	0	0	0	0
k__Bacteria|p__Proteobacteria|c__Betaproteobacteria|o__Burkholderiales|f__Burkholderiaceae	-0.0361724	0.74241	0.893959	NaN	0	0	0	0	0	N <=> Y	0	0	NaN	NaN	k__Bacteria|p__Proteobacteria|c__Betaproteobacteria|o__Burkholderiales|f__Burkholderiaceae	0	0	0	0	0	0	0	0	0	0	0	0	0	0	0	0	0	0	0	0	0	0	0	0	0	0	0	0	0	0	0	0	0	0
k__Bacteria|p__Proteobacteria|c__Betaproteobacteria|o__Burkholderiales|f__Burkholderiaceae|g__Lautropia	-0.0361724	0.74241	0.893959	NaN	0	0	0	0	0	N <=> Y	0	0	NaN	NaN	k__Bacteria|p__Proteobacteria|c__Betaproteobacteria|o__Burkholderiales|f__Burkholderiaceae|g__Lautropia	0	0	0	0	0	0	0	0	0	0	0	0	0	0	0	0	0	0	0	0	0	0	0	0	0	0	0	0	0	0	0	0	0	0
k__Bacteria|p__Proteobacteria|c__Betaproteobacteria|o__Burkholderiales|f__Burkholderiaceae|g__Lautropia|s__Lautropia_mirabilis	-0.0361724	0.74241	0.893959	NaN	0	0	0	0	0	N <=> Y	0	0	NaN	NaN	k__Bacteria|p__Proteobacteria|c__Betaproteobacteria|o__Burkholderiales|f__Burkholderiaceae|g__Lautropia|s__Lautropia_mirabilis	0	0	0	0	0	0	0	0	0	0	0	0	0	0	0	0	0	0	0	0	0	0	0	0	0	0	0	0	0	0	0	0	0	0
k__Bacteria|p__Proteobacteria|c__Betaproteobacteria|o__Burkholderiales|f__Comamonadaceae	-0.0631262	0.566001	0.893959	0.896694	-0.0046875	0.025	0.0208333	0.000227	5.85417e-05	Y <= N	0.000135114	0.0227273	-1.95516	0.960202	k__Bacteria|p__Proteobacteria|c__Betaproteobacteria|o__Burkholderiales|f__Comamonadaceae	0	0	0	0	0	0	0	0	0	0	0	0	0	0	0	0	0	0	0	0	0	0	0	0	0	0	0	0	0	0	0	0	0	0
k__Bacteria|p__Proteobacteria|c__Betaproteobacteria|o__Burkholderiales|f__Comamonadaceae|g__Comamonas	-0.0631262	0.566001	0.893959	0.896694	-0.0046875	0.025	0.0208333	0.000227	5.85417e-05	Y <= N	0.000135114	0.0227273	-1.95516	0.960202	k__Bacteria|p__Proteobacteria|c__Betaproteobacteria|o__Burkholderiales|f__Comamonadaceae|g__Comamonas	0	0	0	0	0	0	0	0	0	0	0	0	0	0	0	0	0	0	0	0	0	0	0	0	0	0	0	0	0	0	0	0	0	0
k__Bacteria|p__Proteobacteria|c__Betaproteobacteria|o__Burkholderiales|f__Comamonadaceae|g__Comamonas|s__Comamonas_kerstersii	-0.0631262	0.566001	0.893959	0.896694	-0.0046875	0.025	0.0208333	0.000227	5.85417e-05	Y <= N	0.000135114	0.0227273	-1.95516	0.960202	k__Bacteria|p__Proteobacteria|c__Betaproteobacteria|o__Burkholderiales|f__Comamonadaceae|g__Comamonas|s__Comamonas_kerstersii	0	0	0	0	0	0	0	0	0	0	0	0	0	0	0	0	0	0	0	0	0	0	0	0	0	0	0	0	0	0	0	0	0	0
k__Bacteria|p__Proteobacteria|c__Betaproteobacteria|o__Burkholderiales|f__Oxalobacteraceae	-0.162233	0.137964	0.893959	0.114802	-0.0791667	0.1	0.0208333	0.003972	0.000133542	Y <= N	0.0018783	0.0568182	-4.8945	0.699113	k__Bacteria|p__Proteobacteria|c__Betaproteobacteria|o__Burkholderiales|f__Oxalobacteraceae	0	0	0	0	0	0	0	0.02574	0	0	0	0	0	0	0	0	0.12628	0	0	0	0	0	0	0	0	0	0	0	0	0	0	0	0	0
k__Bacteria|p__Proteobacteria|c__Betaproteobacteria|o__Burkholderiales|f__Oxalobacteraceae|g__Oxalobacter	-0.162233	0.137964	0.893959	0.114802	-0.0791667	0.1	0.0208333	0.003972	0.000133542	Y <= N	0.0018783	0.0568182	-4.8945	0.699113	k__Bacteria|p__Proteobacteria|c__Betaproteobacteria|o__Burkholderiales|f__Oxalobacteraceae|g__Oxalobacter	0	0	0	0	0	0	0	0.02574	0	0	0	0	0	0	0	0	0.12628	0	0	0	0	0	0	0	0	0	0	0	0	0	0	0	0	0
k__Bacteria|p__Proteobacteria|c__Betaproteobacteria|o__Burkholderiales|f__Oxalobacteraceae|g__Oxalobacter|s__Oxalobacter_formigenes	-0.162233	0.137964	0.893959	0.114802	-0.0791667	0.1	0.0208333	0.003972	0.000133542	Y <= N	0.0018783	0.0568182	-4.8945	0.699113	k__Bacteria|p__Proteobacteria|c__Betaproteobacteria|o__Burkholderiales|f__Oxalobacteraceae|g__Oxalobacter|s__Oxalobacter_formigenes	0	0	0	0	0	0	0	0.02574	0	0	0	0	0	0	0	0	0.12628	0	0	0	0	0	0	0	0	0	0	0	0	0	0	0	0	0
k__Bacteria|p__Proteobacteria|c__Betaproteobacteria|o__Burkholderiales|f__Sutterellaceae	-0.0415873	0.705503	0.893959	0.80067	-0.0317708	0.775	0.8125	0.694003	0.388573	Y <= N	0.527405	0.795455	-0.836757	0.960202	k__Bacteria|p__Proteobacteria|c__Betaproteobacteria|o__Burkholderiales|f__Sutterellaceae	0.77531	2.47341	0.02375	0.54332	0.27085	0	0	0.4902	0.03251	0	0.32973	5.97344	0.03098	0.5393	0	0.23983	0.25365	0	0.30052	0.55719	0.2198	0.72622	2.6187	1.54947	0	0.91298	0.03277	0.21625	0.55803	0.56231	1.59513	0	0.3326	1.76109
k__Bacteria|p__Proteobacteria|c__Betaproteobacteria|o__Burkholderiales|f__Sutterellaceae|g__Parasutterella	-0.0483714	0.660214	0.893959	0.80067	-0.0317708	0.775	0.8125	0.66127	0.364123	Y <= N	0.49919	0.795455	-0.860814	0.960202	k__Bacteria|p__Proteobacteria|c__Betaproteobacteria|o__Burkholderiales|f__Sutterellaceae|g__Parasutterella	0.76805	2.46329	0.01584	0.51057	0.25256	0	0	0.45569	0.03075	0	0.23499	5.51423	0.03098	0.50972	0	0.20961	0.25365	0	0.26216	0.52848	0.21145	0.72211	2.59147	1.54585	0	0.86315	0.03277	0.15107	0.53489	0.53274	1.48402	0	0.31862	1.72154
k__Bacteria|p__Proteobacteria|c__Betaproteobacteria|o__Burkholderiales|f__Sutterellaceae|g__Parasutterella|s__Parasutterella_excrementihominis	-0.0483714	0.660214	0.893959	0.80067	-0.0317708	0.775	0.8125	0.66127	0.364123	Y <= N	0.49919	0.795455	-0.860814	0.960202	k__Bacteria|p__Proteobacteria|c__Betaproteobacteria|o__Burkholderiales|f__Sutterellaceae|g__Parasutterella|s__Parasutterella_excrementihominis	0.76805	2.46329	0.01584	0.51057	0.25256	0	0	0.45569	0.03075	0	0.23499	5.51423	0.03098	0.50972	0	0.20961	0.25365	0	0.26216	0.52848	0.21145	0.72211	2.59147	1.54585	0	0.86315	0.03277	0.15107	0.53489	0.53274	1.48402	0	0.31862	1.72154
k__Bacteria|p__Proteobacteria|c__Betaproteobacteria|o__Burkholderiales|f__Sutterellaceae|g__Sutterella	0.0251242	0.819459	0.934712	0.69912	0.015625	0.025	0.0416667	2.225e-05	3.33333e-05	N <= Y	2.82955e-05	0.0340909	0.58316	0.924124	k__Bacteria|p__Proteobacteria|c__Betaproteobacteria|o__Burkholderiales|f__Sutterellaceae|g__Sutterella	0	0	0	0	0	0	0	0	0	0	0	0	0	0	0	0	0	0	0	0	0	0	0	0	0	0	0	0	0	0	0	0	0	0
k__Bacteria|p__Proteobacteria|c__Betaproteobacteria|o__Burkholderiales|f__Sutterellaceae|g__Sutterella|s__Sutterella_parvirubra	0.0251242	0.819459	0.934712	0.69912	0.015625	0.025	0.0416667	2.225e-05	3.33333e-05	N <= Y	2.82955e-05	0.0340909	0.58316	0.924124	k__Bacteria|p__Proteobacteria|c__Betaproteobacteria|o__Burkholderiales|f__Sutterellaceae|g__Sutterella|s__Sutterella_parvirubra	0	0	0	0	0	0	0	0	0	0	0	0	0	0	0	0	0	0	0	0	0	0	0	0	0	0	0	0	0	0	0	0	0	0
k__Bacteria|p__Proteobacteria|c__Betaproteobacteria|o__Burkholderiales|f__Sutterellaceae|g__Turicimonas	0.0137027	0.900945	0.957992	0.983091	-0.003125	0.75	0.6875	0.0327098	0.0244167	Y <= N	0.0281862	0.715909	-0.421854	0.994181	k__Bacteria|p__Proteobacteria|c__Betaproteobacteria|o__Burkholderiales|f__Sutterellaceae|g__Turicimonas	0.00726	0.01012	0.00791	0.03275	0.01829	0	0	0.0345	0.00176	0	0.09474	0.45921	0	0.02958	0	0.03022	0	0	0.03835	0.02871	0.00835	0.0041	0.02723	0.00361	0	0.04983	0	0.06519	0.02314	0.02958	0.11111	0	0.01398	0.03954
k__Bacteria|p__Proteobacteria|c__Betaproteobacteria|o__Burkholderiales|f__Sutterellaceae|g__Turicimonas|s__Turicimonas_muris	0.0137027	0.900945	0.957992	0.983091	-0.003125	0.75	0.6875	0.0327098	0.0244167	Y <= N	0.0281862	0.715909	-0.421854	0.994181	k__Bacteria|p__Proteobacteria|c__Betaproteobacteria|o__Burkholderiales|f__Sutterellaceae|g__Turicimonas|s__Turicimonas_muris	0.00726	0.01012	0.00791	0.03275	0.01829	0	0	0.0345	0.00176	0	0.09474	0.45921	0	0.02958	0	0.03022	0	0	0.03835	0.02871	0.00835	0.0041	0.02723	0.00361	0	0.04983	0	0.06519	0.02314	0.02958	0.11111	0	0.01398	0.03954
k__Bacteria|p__Proteobacteria|c__Betaproteobacteria|o__Neisseriales	0.113511	0.300964	0.893959	0.373439	0.0208333	0	0.0208333	0	0.000149167	N <= Y	8.13636e-05	0.0113636	Inf	0.699113	k__Bacteria|p__Proteobacteria|c__Betaproteobacteria|o__Neisseriales	0	0	0	0	0	0	0	0	0	0	0	0	0	0	0	0.00716	0	0	0	0	0	0	0	0	0	0	0	0	0	0	0	0	0	0
k__Bacteria|p__Proteobacteria|c__Betaproteobacteria|o__Neisseriales|f__Neisseriaceae	0.113511	0.300964	0.893959	0.373439	0.0208333	0	0.0208333	0	0.000149167	N <= Y	8.13636e-05	0.0113636	Inf	0.699113	k__Bacteria|p__Proteobacteria|c__Betaproteobacteria|o__Neisseriales|f__Neisseriaceae	0	0	0	0	0	0	0	0	0	0	0	0	0	0	0	0.00716	0	0	0	0	0	0	0	0	0	0	0	0	0	0	0	0	0	0
k__Bacteria|p__Proteobacteria|c__Betaproteobacteria|o__Neisseriales|f__Neisseriaceae|g__Neisseria	0.113511	0.300964	0.893959	0.373439	0.0208333	0	0.0208333	0	0.000149167	N <= Y	8.13636e-05	0.0113636	Inf	0.699113	k__Bacteria|p__Proteobacteria|c__Betaproteobacteria|o__Neisseriales|f__Neisseriaceae|g__Neisseria	0	0	0	0	0	0	0	0	0	0	0	0	0	0	0	0.00716	0	0	0	0	0	0	0	0	0	0	0	0	0	0	0	0	0	0
k__Bacteria|p__Proteobacteria|c__Betaproteobacteria|o__Neisseriales|f__Neisseriaceae|g__Neisseria|s__Neisseria_elongata	-0.0361724	0.74241	0.893959	NaN	0	0	0	0	0	N <=> Y	0	0	NaN	NaN	k__Bacteria|p__Proteobacteria|c__Betaproteobacteria|o__Neisseriales|f__Neisseriaceae|g__Neisseria|s__Neisseria_elongata	0	0	0	0	0	0	0	0	0	0	0	0	0	0	0	0	0	0	0	0	0	0	0	0	0	0	0	0	0	0	0	0	0	0
k__Bacteria|p__Proteobacteria|c__Betaproteobacteria|o__Neisseriales|f__Neisseriaceae|g__Neisseria|s__Neisseria_flavescens	0.113511	0.300964	0.893959	0.373439	0.0208333	0	0.0208333	0	0.000149167	N <= Y	8.13636e-05	0.0113636	Inf	0.699113	k__Bacteria|p__Proteobacteria|c__Betaproteobacteria|o__Neisseriales|f__Neisseriaceae|g__Neisseria|s__Neisseria_flavescens	0	0	0	0	0	0	0	0	0	0	0	0	0	0	0	0.00716	0	0	0	0	0	0	0	0	0	0	0	0	0	0	0	0	0	0
k__Bacteria|p__Proteobacteria|c__Deltaproteobacteria	0.116425	0.288641	0.893959	0.407794	0.102083	0.65	0.75	0.0807642	0.0788408	N <= Y	0.0797151	0.704545	-0.0347738	0.701015	k__Bacteria|p__Proteobacteria|c__Deltaproteobacteria	0	0.14359	0.05913	0.13908	0.0506	0	0	0.08769	0.12828	0.0002	0.00446	0.61261	0.0808	0.19674	0	0	0.4973	0	0.01907	0	0.01297	0.04646	0.04289	0	0	0.29538	0.07184	0.15165	0	0.24789	0.23962	0.06457	0.07545	0.08606
k__Bacteria|p__Proteobacteria|c__Deltaproteobacteria|o__Desulfovibrionales	0.116425	0.288641	0.893959	0.407794	0.102083	0.65	0.75	0.0807642	0.0788408	N <= Y	0.0797151	0.704545	-0.0347738	0.701015	k__Bacteria|p__Proteobacteria|c__Deltaproteobacteria|o__Desulfovibrionales	0	0.14359	0.05913	0.13908	0.0506	0	0	0.08769	0.12828	0.0002	0.00446	0.61261	0.0808	0.19674	0	0	0.4973	0	0.01907	0	0.01297	0.04646	0.04289	0	0	0.29538	0.07184	0.15165	0	0.24789	0.23962	0.06457	0.07545	0.08606
k__Bacteria|p__Proteobacteria|c__Deltaproteobacteria|o__Desulfovibrionales|f__Desulfovibrionaceae	0.116425	0.288641	0.893959	0.407794	0.102083	0.65	0.75	0.0807642	0.0788408	N <= Y	0.0797151	0.704545	-0.0347738	0.701015	k__Bacteria|p__Proteobacteria|c__Deltaproteobacteria|o__Desulfovibrionales|f__Desulfovibrionaceae	0	0.14359	0.05913	0.13908	0.0506	0	0	0.08769	0.12828	0.0002	0.00446	0.61261	0.0808	0.19674	0	0	0.4973	0	0.01907	0	0.01297	0.04646	0.04289	0	0	0.29538	0.07184	0.15165	0	0.24789	0.23962	0.06457	0.07545	0.08606
k__Bacteria|p__Proteobacteria|c__Deltaproteobacteria|o__Desulfovibrionales|f__Desulfovibrionaceae|g__Bilophila	0.122632	0.263524	0.893959	0.351781	0.114583	0.625	0.75	0.070364	0.0742842	N <= Y	0.0725023	0.693182	0.0782172	0.699113	k__Bacteria|p__Proteobacteria|c__Deltaproteobacteria|o__Desulfovibrionales|f__Desulfovibrionaceae|g__Bilophila	0	0.14359	0.03549	0.13908	0.0506	0	0	0.08769	0.12828	0.0002	0.00446	0.61261	0.00625	0.05257	0	0	0.19205	0	0.01907	0	0.01297	0.04646	0.04289	0	0	0.29538	0.07184	0.15165	0	0.24789	0.23962	0.06457	0.07545	0.08606
k__Bacteria|p__Proteobacteria|c__Deltaproteobacteria|o__Desulfovibrionales|f__Desulfovibrionaceae|g__Bilophila|s__Bilophila_wadsworthia	0.122632	0.263524	0.893959	0.351781	0.114583	0.625	0.75	0.070364	0.0742842	N <= Y	0.0725023	0.693182	0.0782172	0.699113	k__Bacteria|p__Proteobacteria|c__Deltaproteobacteria|o__Desulfovibrionales|f__Desulfovibrionaceae|g__Bilophila|s__Bilophila_wadsworthia	0	0.14359	0.03549	0.13908	0.0506	0	0	0.08769	0.12828	0.0002	0.00446	0.61261	0.00625	0.05257	0	0	0.19205	0	0.01907	0	0.01297	0.04646	0.04289	0	0	0.29538	0.07184	0.15165	0	0.24789	0.23962	0.06457	0.07545	0.08606
k__Bacteria|p__Proteobacteria|c__Deltaproteobacteria|o__Desulfovibrionales|f__Desulfovibrionaceae|g__Desulfovibrio	-0.0990394	0.367164	0.893959	0.227305	-0.0546875	0.075	0.0208333	0.00980925	0.00155313	Y <= N	0.00530591	0.0454545	-2.65897	0.699113	k__Bacteria|p__Proteobacteria|c__Deltaproteobacteria|o__Desulfovibrionales|f__Desulfovibrionaceae|g__Desulfovibrio	0	0	0	0	0	0	0	0	0	0	0	0	0.07455	0	0	0	0.30525	0	0	0	0	0	0	0	0	0	0	0	0	0	0	0	0	0
k__Bacteria|p__Proteobacteria|c__Deltaproteobacteria|o__Desulfovibrionales|f__Desulfovibrionaceae|g__Desulfovibrionaceae_unclassified	-0.0253773	0.817672	0.934712	0.922425	-0.00364583	0.025	0.0208333	0.00059075	0.00300354	Y <= N	0.00190682	0.0227273	2.34605	0.960202	k__Bacteria|p__Proteobacteria|c__Deltaproteobacteria|o__Desulfovibrionales|f__Desulfovibrionaceae|g__Desulfovibrionaceae_unclassified	0	0	0.02363	0	0	0	0	0	0	0	0	0	0	0.14417	0	0	0	0	0	0	0	0	0	0	0	0	0	0	0	0	0	0	0	0
k__Bacteria|p__Proteobacteria|c__Deltaproteobacteria|o__Desulfovibrionales|f__Desulfovibrionaceae|g__Desulfovibrionaceae_unclassified|s__Desulfovibrionaceae_bacterium	-0.0253773	0.817672	0.934712	0.922425	-0.00364583	0.025	0.0208333	0.00059075	0.00300354	Y <= N	0.00190682	0.0227273	2.34605	0.960202	k__Bacteria|p__Proteobacteria|c__Deltaproteobacteria|o__Desulfovibrionales|f__Desulfovibrionaceae|g__Desulfovibrionaceae_unclassified|s__Desulfovibrionaceae_bacterium	0	0	0.02363	0	0	0	0	0	0	0	0	0	0	0.14417	0	0	0	0	0	0	0	0	0	0	0	0	0	0	0	0	0	0	0	0
k__Bacteria|p__Proteobacteria|c__Deltaproteobacteria|o__Desulfovibrionales|f__Desulfovibrionaceae|g__Desulfovibrio|s__Desulfovibrio_fairfieldensis	-0.159176	0.145643	0.893959	0.28344	-0.025	0.025	0	0.00029325	0	Y <= N	0.000133295	0.0113636	#NAME?	0.699113	k__Bacteria|p__Proteobacteria|c__Deltaproteobacteria|o__Desulfovibrionales|f__Desulfovibrionaceae|g__Desulfovibrio|s__Desulfovibrio_fairfieldensis	0	0	0	0	0	0	0	0	0	0	0	0	0	0	0	0	0	0	0	0	0	0	0	0	0	0	0	0	0	0	0	0	0	0
k__Bacteria|p__Proteobacteria|c__Deltaproteobacteria|o__Desulfovibrionales|f__Desulfovibrionaceae|g__Desulfovibrio|s__Desulfovibrio_piger	-0.0257033	0.815371	0.934712	0.44744	-0.0302083	0.05	0.0208333	0.009516	0.00155313	Y <= N	0.00517261	0.0340909	-2.61518	0.729128	k__Bacteria|p__Proteobacteria|c__Deltaproteobacteria|o__Desulfovibrionales|f__Desulfovibrionaceae|g__Desulfovibrio|s__Desulfovibrio_piger	0	0	0	0	0	0	0	0	0	0	0	0	0.07455	0	0	0	0.30525	0	0	0	0	0	0	0	0	0	0	0	0	0	0	0	0	0
k__Bacteria|p__Proteobacteria|c__Epsilonproteobacteria	0.070007	0.524348	0.893959	0.732228	0.0239583	0.1	0.125	0.000809	0.00117438	N <= Y	0.0010083	0.113636	0.537682	0.946073	k__Bacteria|p__Proteobacteria|c__Epsilonproteobacteria	0	0	0	0	0	0	0.00032	0	0	0	0	0.02057	0	0	0	0	0.00339	0	0	0	0	0	0	0	0	0	0	0	0	0	0	0	0	0
k__Bacteria|p__Proteobacteria|c__Epsilonproteobacteria|o__Campylobacterales	0.070007	0.524348	0.893959	0.732228	0.0239583	0.1	0.125	0.000809	0.00117438	N <= Y	0.0010083	0.113636	0.537682	0.946073	k__Bacteria|p__Proteobacteria|c__Epsilonproteobacteria|o__Campylobacterales	0	0	0	0	0	0	0.00032	0	0	0	0	0.02057	0	0	0	0	0.00339	0	0	0	0	0	0	0	0	0	0	0	0	0	0	0	0	0
k__Bacteria|p__Proteobacteria|c__Epsilonproteobacteria|o__Campylobacterales|f__Campylobacteraceae	0.070007	0.524348	0.893959	0.732228	0.0239583	0.1	0.125	0.000809	0.00117438	N <= Y	0.0010083	0.113636	0.537682	0.946073	k__Bacteria|p__Proteobacteria|c__Epsilonproteobacteria|o__Campylobacterales|f__Campylobacteraceae	0	0	0	0	0	0	0.00032	0	0	0	0	0.02057	0	0	0	0	0.00339	0	0	0	0	0	0	0	0	0	0	0	0	0	0	0	0	0
k__Bacteria|p__Proteobacteria|c__Epsilonproteobacteria|o__Campylobacterales|f__Campylobacteraceae|g__Arcobacter	-0.0361724	0.74241	0.893959	NaN	0	0	0	0	0	N <=> Y	0	0	NaN	NaN	k__Bacteria|p__Proteobacteria|c__Epsilonproteobacteria|o__Campylobacterales|f__Campylobacteraceae|g__Arcobacter	0	0	0	0	0	0	0	0	0	0	0	0	0	0	0	0	0	0	0	0	0	0	0	0	0	0	0	0	0	0	0	0	0	0
k__Bacteria|p__Proteobacteria|c__Epsilonproteobacteria|o__Campylobacterales|f__Campylobacteraceae|g__Arcobacter|s__Arcobacter_cryaerophilus	-0.0361724	0.74241	0.893959	NaN	0	0	0	0	0	N <=> Y	0	0	NaN	NaN	k__Bacteria|p__Proteobacteria|c__Epsilonproteobacteria|o__Campylobacterales|f__Campylobacteraceae|g__Arcobacter|s__Arcobacter_cryaerophilus	0	0	0	0	0	0	0	0	0	0	0	0	0	0	0	0	0	0	0	0	0	0	0	0	0	0	0	0	0	0	0	0	0	0
k__Bacteria|p__Proteobacteria|c__Epsilonproteobacteria|o__Campylobacterales|f__Campylobacteraceae|g__Campylobacter	0.070007	0.524348	0.893959	0.732228	0.0239583	0.1	0.125	0.000809	0.00117438	N <= Y	0.0010083	0.113636	0.537682	0.946073	k__Bacteria|p__Proteobacteria|c__Epsilonproteobacteria|o__Campylobacterales|f__Campylobacteraceae|g__Campylobacter	0	0	0	0	0	0	0.00032	0	0	0	0	0.02057	0	0	0	0	0.00339	0	0	0	0	0	0	0	0	0	0	0	0	0	0	0	0	0
k__Bacteria|p__Proteobacteria|c__Epsilonproteobacteria|o__Campylobacterales|f__Campylobacteraceae|g__Campylobacter|s__Campylobacter_concisus	-0.0361724	0.74241	0.893959	NaN	0	0	0	0	0	N <=> Y	0	0	NaN	NaN	k__Bacteria|p__Proteobacteria|c__Epsilonproteobacteria|o__Campylobacterales|f__Campylobacteraceae|g__Campylobacter|s__Campylobacter_concisus	0	0	0	0	0	0	0	0	0	0	0	0	0	0	0	0	0	0	0	0	0	0	0	0	0	0	0	0	0	0	0	0	0	0
k__Bacteria|p__Proteobacteria|c__Epsilonproteobacteria|o__Campylobacterales|f__Campylobacteraceae|g__Campylobacter|s__Campylobacter_gracilis	0.148535	0.174879	0.893959	0.199786	0.0416667	0	0.0416667	0	3.89583e-05	N <= Y	2.125e-05	0.0227273	Inf	0.699113	k__Bacteria|p__Proteobacteria|c__Epsilonproteobacteria|o__Campylobacterales|f__Campylobacteraceae|g__Campylobacter|s__Campylobacter_gracilis	0	0	0	0	0	0	0	0	0	0	0	0	0	0	0	0	0	0	0	0	0	0	0	0	0	0	0	0	0	0	0	0	0	0
k__Bacteria|p__Proteobacteria|c__Epsilonproteobacteria|o__Campylobacterales|f__Campylobacteraceae|g__Campylobacter|s__Campylobacter_hominis	0.0818931	0.456217	0.893959	0.686738	0.0255208	0.075	0.104167	0.00057025	0.0010025	N <= Y	0.000806023	0.0909091	0.813936	0.921373	k__Bacteria|p__Proteobacteria|c__Epsilonproteobacteria|o__Campylobacterales|f__Campylobacteraceae|g__Campylobacter|s__Campylobacter_hominis	0	0	0	0	0	0	0	0	0	0	0	0.01134	0	0	0	0	0.00339	0	0	0	0	0	0	0	0	0	0	0	0	0	0	0	0	0
k__Bacteria|p__Proteobacteria|c__Epsilonproteobacteria|o__Campylobacterales|f__Campylobacteraceae|g__Campylobacter|s__Campylobacter_showae	0.0613533	0.576981	0.893959	0.660067	0.0177083	0.025	0.0416667	8e-06	0.000132708	N <= Y	7.60227e-05	0.0340909	4.05212	0.899076	k__Bacteria|p__Proteobacteria|c__Epsilonproteobacteria|o__Campylobacterales|f__Campylobacteraceae|g__Campylobacter|s__Campylobacter_showae	0	0	0	0	0	0	0.00032	0	0	0	0	0	0	0	0	0	0	0	0	0	0	0	0	0	0	0	0	0	0	0	0	0	0	0
k__Bacteria|p__Proteobacteria|c__Epsilonproteobacteria|o__Campylobacterales|f__Campylobacteraceae|g__Campylobacter|s__Campylobacter_ureolyticus	-0.0726859	0.508559	0.893959	0.28344	-0.025	0.025	0	0.00023075	0	Y <= N	0.000104886	0.0113636	#NAME?	0.699113	k__Bacteria|p__Proteobacteria|c__Epsilonproteobacteria|o__Campylobacterales|f__Campylobacteraceae|g__Campylobacter|s__Campylobacter_ureolyticus	0	0	0	0	0	0	0	0	0	0	0	0.00923	0	0	0	0	0	0	0	0	0	0	0	0	0	0	0	0	0	0	0	0	0	0
k__Bacteria|p__Proteobacteria|c__Gammaproteobacteria	0.027893	0.799957	0.932394	0.866897	-0.0213542	0.975	0.979167	1.16297	1.37423	Y <= N	1.2782	0.977273	0.240803	0.960202	k__Bacteria|p__Proteobacteria|c__Gammaproteobacteria	0.07676	0.36449	0.18032	0.46956	0	0.12601	0.01446	1.7384	0.6098	0.02633	0.30426	12.4041	0.4098	0.06442	0.40904	1.26509	6.24321	0.06817	0.61736	1.04401	0.14702	10.5215	0.08963	0.13844	0.13368	0.00383	0.0221	0.46315	0.01067	0.16539	0.01353	0.32097	0.0743	0.32435
k__Bacteria|p__Proteobacteria|c__Gammaproteobacteria|o__Aeromonadales	-0.0361724	0.74241	0.893959	NaN	0	0	0	0	0	N <=> Y	0	0	NaN	NaN	k__Bacteria|p__Proteobacteria|c__Gammaproteobacteria|o__Aeromonadales	0	0	0	0	0	0	0	0	0	0	0	0	0	0	0	0	0	0	0	0	0	0	0	0	0	0	0	0	0	0	0	0	0	0
k__Bacteria|p__Proteobacteria|c__Gammaproteobacteria|o__Aeromonadales|f__Aeromonadaceae	-0.0361724	0.74241	0.893959	NaN	0	0	0	0	0	N <=> Y	0	0	NaN	NaN	k__Bacteria|p__Proteobacteria|c__Gammaproteobacteria|o__Aeromonadales|f__Aeromonadaceae	0	0	0	0	0	0	0	0	0	0	0	0	0	0	0	0	0	0	0	0	0	0	0	0	0	0	0	0	0	0	0	0	0	0
k__Bacteria|p__Proteobacteria|c__Gammaproteobacteria|o__Aeromonadales|f__Aeromonadaceae|g__Aeromonas	-0.0361724	0.74241	0.893959	NaN	0	0	0	0	0	N <=> Y	0	0	NaN	NaN	k__Bacteria|p__Proteobacteria|c__Gammaproteobacteria|o__Aeromonadales|f__Aeromonadaceae|g__Aeromonas	0	0	0	0	0	0	0	0	0	0	0	0	0	0	0	0	0	0	0	0	0	0	0	0	0	0	0	0	0	0	0	0	0	0
k__Bacteria|p__Proteobacteria|c__Gammaproteobacteria|o__Aeromonadales|f__Aeromonadaceae|g__Aeromonas|s__Aeromonas_veronii	-0.0361724	0.74241	0.893959	NaN	0	0	0	0	0	N <=> Y	0	0	NaN	NaN	k__Bacteria|p__Proteobacteria|c__Gammaproteobacteria|o__Aeromonadales|f__Aeromonadaceae|g__Aeromonas|s__Aeromonas_veronii	0	0	0	0	0	0	0	0	0	0	0	0	0	0	0	0	0	0	0	0	0	0	0	0	0	0	0	0	0	0	0	0	0	0
k__Bacteria|p__Proteobacteria|c__Gammaproteobacteria|o__Enterobacterales	-0.0618648	0.573803	0.893959	0.282825	-0.133854	0.875	0.854167	1.12365	1.24629	Y <= N	1.19054	0.863636	0.149449	0.699113	k__Bacteria|p__Proteobacteria|c__Gammaproteobacteria|o__Enterobacterales	0.05179	0.35093	0.1579	0.46875	0	0.08453	0	1.67195	0.6098	0.00879	0.02713	12.4041	0.12871	0.04299	0.07533	0.06961	6.22922	0	0.01293	0	0.01881	10.5139	0.0099	0.00505	0.12703	0	0.0221	0.44017	0.01067	0.16539	0	0.28258	0.02683	0.32435
k__Bacteria|p__Proteobacteria|c__Gammaproteobacteria|o__Enterobacterales|f__Enterobacteriaceae	-0.0608299	0.580241	0.893959	0.286602	-0.132812	0.875	0.854167	1.12351	1.24615	Y <= N	1.19041	0.863636	0.149466	0.699113	k__Bacteria|p__Proteobacteria|c__Gammaproteobacteria|o__Enterobacterales|f__Enterobacteriaceae	0.05179	0.35093	0.1579	0.46875	0	0.08453	0	1.67195	0.6098	0.00879	0.02713	12.4041	0.12871	0.04299	0.07533	0.06961	6.22922	0	0.01293	0	0.01881	10.5139	0.0099	0.00505	0.12313	0	0.0221	0.44017	0.01067	0.16539	0	0.28258	0.02683	0.32435
k__Bacteria|p__Proteobacteria|c__Gammaproteobacteria|o__Enterobacterales|f__Enterobacteriaceae|g__Atlantibacter	-0.136842	0.211731	0.893959	0.28344	-0.025	0.025	0	0.0204003	0	Y <= N	0.00927284	0.0113636	#NAME?	0.699113	k__Bacteria|p__Proteobacteria|c__Gammaproteobacteria|o__Enterobacterales|f__Enterobacteriaceae|g__Atlantibacter	0	0	0	0	0	0	0	0	0	0	0	0	0	0	0	0	0	0	0	0	0	0	0	0	0	0	0	0	0	0	0	0	0	0
k__Bacteria|p__Proteobacteria|c__Gammaproteobacteria|o__Enterobacterales|f__Enterobacteriaceae|g__Atlantibacter|s__Atlantibacter_hermannii	-0.136842	0.211731	0.893959	0.28344	-0.025	0.025	0	0.0204003	0	Y <= N	0.00927284	0.0113636	#NAME?	0.699113	k__Bacteria|p__Proteobacteria|c__Gammaproteobacteria|o__Enterobacterales|f__Enterobacteriaceae|g__Atlantibacter|s__Atlantibacter_hermannii	0	0	0	0	0	0	0	0	0	0	0	0	0	0	0	0	0	0	0	0	0	0	0	0	0	0	0	0	0	0	0	0	0	0
k__Bacteria|p__Proteobacteria|c__Gammaproteobacteria|o__Enterobacterales|f__Enterobacteriaceae|g__Citrobacter	-0.0210754	0.848173	0.944601	0.951283	-0.00520833	0.15	0.145833	0.0070845	0.00252167	Y <= N	0.00459568	0.147727	-1.49029	0.979261	k__Bacteria|p__Proteobacteria|c__Gammaproteobacteria|o__Enterobacterales|f__Enterobacteriaceae|g__Citrobacter	0	0	0	0.01179	0	0	0	0	0	0	0	0	0.00033	0	0	0	0	0	0	0	0	0	0.00841	0	0	0	0	0	0	0	0	0	0	0
k__Bacteria|p__Proteobacteria|c__Gammaproteobacteria|o__Enterobacterales|f__Enterobacteriaceae|g__Citrobacter|s__Citrobacter_amalonaticus	-0.0361724	0.74241	0.893959	NaN	0	0	0	0	0	N <=> Y	0	0	NaN	NaN	k__Bacteria|p__Proteobacteria|c__Gammaproteobacteria|o__Enterobacterales|f__Enterobacteriaceae|g__Citrobacter|s__Citrobacter_amalonaticus	0	0	0	0	0	0	0	0	0	0	0	0	0	0	0	0	0	0	0	0	0	0	0	0	0	0	0	0	0	0	0	0	0	0
k__Bacteria|p__Proteobacteria|c__Gammaproteobacteria|o__Enterobacterales|f__Enterobacteriaceae|g__Citrobacter|s__Citrobacter_braakii	0.000292235	0.997882	0.997882	0.679486	0.0166667	0.025	0.0416667	0.00037825	0.000587708	N <= Y	0.0004925	0.0340909	0.63576	0.914693	k__Bacteria|p__Proteobacteria|c__Gammaproteobacteria|o__Enterobacterales|f__Enterobacteriaceae|g__Citrobacter|s__Citrobacter_braakii	0	0	0	0	0	0	0	0	0	0	0	0	0	0	0	0	0	0	0	0	0	0	0	0	0	0	0	0	0	0	0	0	0	0
k__Bacteria|p__Proteobacteria|c__Gammaproteobacteria|o__Enterobacterales|f__Enterobacteriaceae|g__Citrobacter|s__Citrobacter_europaeus	-0.0361724	0.74241	0.893959	NaN	0	0	0	0	0	N <=> Y	0	0	NaN	NaN	k__Bacteria|p__Proteobacteria|c__Gammaproteobacteria|o__Enterobacterales|f__Enterobacteriaceae|g__Citrobacter|s__Citrobacter_europaeus	0	0	0	0	0	0	0	0	0	0	0	0	0	0	0	0	0	0	0	0	0	0	0	0	0	0	0	0	0	0	0	0	0	0
k__Bacteria|p__Proteobacteria|c__Gammaproteobacteria|o__Enterobacterales|f__Enterobacteriaceae|g__Citrobacter|s__Citrobacter_farmeri	-0.0361724	0.74241	0.893959	NaN	0	0	0	0	0	N <=> Y	0	0	NaN	NaN	k__Bacteria|p__Proteobacteria|c__Gammaproteobacteria|o__Enterobacterales|f__Enterobacteriaceae|g__Citrobacter|s__Citrobacter_farmeri	0	0	0	0	0	0	0	0	0	0	0	0	0	0	0	0	0	0	0	0	0	0	0	0	0	0	0	0	0	0	0	0	0	0
k__Bacteria|p__Proteobacteria|c__Gammaproteobacteria|o__Enterobacterales|f__Enterobacteriaceae|g__Citrobacter|s__Citrobacter_freundii	-0.0936739	0.393814	0.893959	0.304878	-0.05625	0.1	0.0416667	0.00218875	0.00147625	Y <= N	0.00180011	0.0681818	-0.56817	0.699113	k__Bacteria|p__Proteobacteria|c__Gammaproteobacteria|o__Enterobacterales|f__Enterobacteriaceae|g__Citrobacter|s__Citrobacter_freundii	0	0	0	0	0	0	0	0	0	0	0	0	0	0	0	0	0	0	0	0	0	0	0.00841	0	0	0	0	0	0	0	0	0	0	0
k__Bacteria|p__Proteobacteria|c__Gammaproteobacteria|o__Enterobacterales|f__Enterobacteriaceae|g__Citrobacter|s__Citrobacter_pasteurii	-0.100767	0.358825	0.893959	0.28344	-0.025	0.025	0	0.0009645	0	Y <= N	0.000438409	0.0113636	#NAME?	0.699113	k__Bacteria|p__Proteobacteria|c__Gammaproteobacteria|o__Enterobacterales|f__Enterobacteriaceae|g__Citrobacter|s__Citrobacter_pasteurii	0	0	0	0	0	0	0	0	0	0	0	0	0	0	0	0	0	0	0	0	0	0	0	0	0	0	0	0	0	0	0	0	0	0
k__Bacteria|p__Proteobacteria|c__Gammaproteobacteria|o__Enterobacterales|f__Enterobacteriaceae|g__Citrobacter|s__Citrobacter_portucalensis	-0.0341729	0.756193	0.89624	0.896694	-0.0046875	0.025	0.0208333	0.00050775	0.000134792	Y <= N	0.000304318	0.0227273	-1.91339	0.960202	k__Bacteria|p__Proteobacteria|c__Gammaproteobacteria|o__Enterobacterales|f__Enterobacteriaceae|g__Citrobacter|s__Citrobacter_portucalensis	0	0	0	0.00647	0	0	0	0	0	0	0	0	0	0	0	0	0	0	0	0	0	0	0	0	0	0	0	0	0	0	0	0	0	0
k__Bacteria|p__Proteobacteria|c__Gammaproteobacteria|o__Enterobacterales|f__Enterobacteriaceae|g__Citrobacter|s__Citrobacter_sp_MGH106	-0.00919938	0.933406	0.970742	0.896694	-0.0046875	0.025	0.0208333	0.0001685	6.875e-06	Y <= N	8.03409e-05	0.0227273	-4.61525	0.960202	k__Bacteria|p__Proteobacteria|c__Gammaproteobacteria|o__Enterobacterales|f__Enterobacteriaceae|g__Citrobacter|s__Citrobacter_sp_MGH106	0	0	0	0	0	0	0	0	0	0	0	0	0.00033	0	0	0	0	0	0	0	0	0	0	0	0	0	0	0	0	0	0	0	0	0
k__Bacteria|p__Proteobacteria|c__Gammaproteobacteria|o__Enterobacterales|f__Enterobacteriaceae|g__Citrobacter|s__Citrobacter_werkmanii	-0.0361724	0.74241	0.893959	NaN	0	0	0	0	0	N <=> Y	0	0	NaN	NaN	k__Bacteria|p__Proteobacteria|c__Gammaproteobacteria|o__Enterobacterales|f__Enterobacteriaceae|g__Citrobacter|s__Citrobacter_werkmanii	0	0	0	0	0	0	0	0	0	0	0	0	0	0	0	0	0	0	0	0	0	0	0	0	0	0	0	0	0	0	0	0	0	0
k__Bacteria|p__Proteobacteria|c__Gammaproteobacteria|o__Enterobacterales|f__Enterobacteriaceae|g__Citrobacter|s__Citrobacter_youngae	0.0592164	0.590344	0.893959	0.597917	0.0291667	0.05	0.0833333	0.0028765	0.000316042	N <= Y	0.00147989	0.0681818	-3.18613	0.849502	k__Bacteria|p__Proteobacteria|c__Gammaproteobacteria|o__Enterobacterales|f__Enterobacteriaceae|g__Citrobacter|s__Citrobacter_youngae	0	0	0	0.00531	0	0	0	0	0	0	0	0	0	0	0	0	0	0	0	0	0	0	0	0	0	0	0	0	0	0	0	0	0	0
k__Bacteria|p__Proteobacteria|c__Gammaproteobacteria|o__Enterobacterales|f__Enterobacteriaceae|g__Cronobacter	0.104256	0.342342	0.893959	0.373439	0.0208333	0	0.0208333	0	0.000220208	N <= Y	0.000120114	0.0113636	Inf	0.699113	k__Bacteria|p__Proteobacteria|c__Gammaproteobacteria|o__Enterobacterales|f__Enterobacteriaceae|g__Cronobacter	0	0	0	0	0	0	0	0	0	0	0	0	0	0	0	0	0	0	0	0	0	0	0	0	0	0	0	0	0	0	0	0	0	0
k__Bacteria|p__Proteobacteria|c__Gammaproteobacteria|o__Enterobacterales|f__Enterobacteriaceae|g__Cronobacter|s__Cronobacter_malonaticus	0.104256	0.342342	0.893959	0.373439	0.0208333	0	0.0208333	0	0.000220208	N <= Y	0.000120114	0.0113636	Inf	0.699113	k__Bacteria|p__Proteobacteria|c__Gammaproteobacteria|o__Enterobacterales|f__Enterobacteriaceae|g__Cronobacter|s__Cronobacter_malonaticus	0	0	0	0	0	0	0	0	0	0	0	0	0	0	0	0	0	0	0	0	0	0	0	0	0	0	0	0	0	0	0	0	0	0
k__Bacteria|p__Proteobacteria|c__Gammaproteobacteria|o__Enterobacterales|f__Enterobacteriaceae|g__Enterobacter	0.0703187	0.522498	0.893959	0.747248	0.028125	0.175	0.208333	0.0427307	0.011971	N <= Y	0.0259527	0.193182	-1.83573	0.946073	k__Bacteria|p__Proteobacteria|c__Gammaproteobacteria|o__Enterobacterales|f__Enterobacteriaceae|g__Enterobacter	0	0	0	0.00428	0	0	0	0	0	0.00879	0	0	0	0	0	0	0	0	0	0	0	0	0	0	0.12044	0	0	0	0	0	0	0	0	0
k__Bacteria|p__Proteobacteria|c__Gammaproteobacteria|o__Enterobacterales|f__Enterobacteriaceae|g__Enterobacter|s__Enterobacter_cloacae_complex	0.104403	0.341654	0.893959	0.55395	0.05	0.15	0.208333	0.0426907	0.011971	N <= Y	0.0259345	0.181818	-1.83437	0.81338	k__Bacteria|p__Proteobacteria|c__Gammaproteobacteria|o__Enterobacterales|f__Enterobacteriaceae|g__Enterobacter|s__Enterobacter_cloacae_complex	0	0	0	0.00428	0	0	0	0	0	0.00879	0	0	0	0	0	0	0	0	0	0	0	0	0	0	0.12044	0	0	0	0	0	0	0	0	0
k__Bacteria|p__Proteobacteria|c__Gammaproteobacteria|o__Enterobacterales|f__Enterobacteriaceae|g__Enterobacter|s__Enterobacter_sp_FS01	-0.136842	0.211731	0.893959	0.28344	-0.025	0.025	0	4e-05	0	Y <= N	1.81818e-05	0.0113636	#NAME?	0.699113	k__Bacteria|p__Proteobacteria|c__Gammaproteobacteria|o__Enterobacterales|f__Enterobacteriaceae|g__Enterobacter|s__Enterobacter_sp_FS01	0	0	0	0	0	0	0	0	0	0	0	0	0	0	0	0	0	0	0	0	0	0	0	0	0	0	0	0	0	0	0	0	0	0
k__Bacteria|p__Proteobacteria|c__Gammaproteobacteria|o__Enterobacterales|f__Enterobacteriaceae|g__Escherichia	-0.0366127	0.739386	0.893959	0.39798	-0.105208	0.825	0.791667	0.962259	0.767115	Y <= N	0.855817	0.806818	-0.326981	0.701015	k__Bacteria|p__Proteobacteria|c__Gammaproteobacteria|o__Enterobacterales|f__Enterobacteriaceae|g__Escherichia	0.05179	0.31706	0.1579	0.39214	0	0.08199	0	1.57613	0.59897	0	0.02713	12.281	0.0927	0.04299	0.07533	0.05109	4.93123	0	0.01293	0	0.01881	0.06917	0	0.00505	0	0	0.0221	0.43978	0.01067	0.16539	0	0.28258	0.02683	0.32435
k__Bacteria|p__Proteobacteria|c__Gammaproteobacteria|o__Enterobacterales|f__Enterobacteriaceae|g__Escherichia|s__Escherichia_coli	-0.0366127	0.739386	0.893959	0.39798	-0.105208	0.825	0.791667	0.962259	0.767115	Y <= N	0.855817	0.806818	-0.326981	0.701015	k__Bacteria|p__Proteobacteria|c__Gammaproteobacteria|o__Enterobacterales|f__Enterobacteriaceae|g__Escherichia|s__Escherichia_coli	0.05179	0.31706	0.1579	0.39214	0	0.08199	0	1.57613	0.59897	0	0.02713	12.281	0.0927	0.04299	0.07533	0.05109	4.93123	0	0.01293	0	0.01881	0.06917	0	0.00505	0	0	0.0221	0.43978	0.01067	0.16539	0	0.28258	0.02683	0.32435
k__Bacteria|p__Proteobacteria|c__Gammaproteobacteria|o__Enterobacterales|f__Enterobacteriaceae|g__Klebsiella	-0.0780374	0.477766	0.893959	0.269704	-0.120833	0.45	0.333333	0.0827708	0.463912	Y <= N	0.290666	0.386364	2.48666	0.699113	k__Bacteria|p__Proteobacteria|c__Gammaproteobacteria|o__Enterobacterales|f__Enterobacteriaceae|g__Klebsiella	0	0.03387	0	0.06055	0	0.00254	0	0.09582	0.01083	0	0	0.12304	0.03568	0	0	0.01735	1.29799	0	0	0	0	10.4448	0	0	0.00269	0	0	0	0	0	0	0	0	0
k__Bacteria|p__Proteobacteria|c__Gammaproteobacteria|o__Enterobacterales|f__Enterobacteriaceae|g__Klebsiella|s__Klebsiella_michiganensis	0.0836482	0.446588	0.893959	0.402802	0.0552083	0.075	0.125	0.0004065	0.0584758	N <= Y	0.0320807	0.102273	7.16844	0.701015	k__Bacteria|p__Proteobacteria|c__Gammaproteobacteria|o__Enterobacterales|f__Enterobacteriaceae|g__Klebsiella|s__Klebsiella_michiganensis	0	0	0	0.05678	0	0	0	0	0	0	0	0	0.02861	0	0	0.01735	0	0	0	0	0	0	0	0	0.00269	0	0	0	0	0	0	0	0	0
k__Bacteria|p__Proteobacteria|c__Gammaproteobacteria|o__Enterobacterales|f__Enterobacteriaceae|g__Klebsiella|s__Klebsiella_oxytoca	-0.0261657	0.81211	0.934712	0.76871	-0.01875	0.1	0.0833333	0.011212	0.00227604	Y <= N	0.00633784	0.0909091	-2.30044	0.957912	k__Bacteria|p__Proteobacteria|c__Gammaproteobacteria|o__Enterobacterales|f__Enterobacteriaceae|g__Klebsiella|s__Klebsiella_oxytoca	0	0	0	0.00377	0	0.00254	0	0	0	0	0	0	0.00707	0	0	0	0	0	0	0	0	0	0	0	0	0	0	0	0	0	0	0	0	0
k__Bacteria|p__Proteobacteria|c__Gammaproteobacteria|o__Enterobacterales|f__Enterobacteriaceae|g__Klebsiella|s__Klebsiella_pneumoniae	-0.0861882	0.432858	0.893959	0.20303	-0.128125	0.35	0.25	0.0504573	0.280147	Y <= N	0.175742	0.295455	2.47305	0.699113	k__Bacteria|p__Proteobacteria|c__Gammaproteobacteria|o__Enterobacterales|f__Enterobacteriaceae|g__Klebsiella|s__Klebsiella_pneumoniae	0	0.01932	0	0	0	0	0	0.07848	0.01083	0	0	0.04383	0	0	0	0	0.98799	0	0	0	0	7.47145	0	0	0	0	0	0	0	0	0	0	0	0
k__Bacteria|p__Proteobacteria|c__Gammaproteobacteria|o__Enterobacterales|f__Enterobacteriaceae|g__Klebsiella|s__Klebsiella_quasipneumoniae	-0.17908	0.10103	0.893959	0.081048	-0.134375	0.225	0.0833333	0.00802425	0.0288329	Y <= N	0.0193744	0.147727	1.84528	0.699113	k__Bacteria|p__Proteobacteria|c__Gammaproteobacteria|o__Enterobacterales|f__Enterobacteriaceae|g__Klebsiella|s__Klebsiella_quasipneumoniae	0	0.00247	0	0	0	0	0	0.00669	0	0	0	0.00307	0	0	0	0	0.10609	0	0	0	0	0.69762	0	0	0	0	0	0	0	0	0	0	0	0
k__Bacteria|p__Proteobacteria|c__Gammaproteobacteria|o__Enterobacterales|f__Enterobacteriaceae|g__Klebsiella|s__Klebsiella_variicola	-0.133347	0.223743	0.893959	0.0921202	-0.144792	0.275	0.125	0.0126715	0.0941808	Y <= N	0.0571311	0.193182	2.89385	0.699113	k__Bacteria|p__Proteobacteria|c__Gammaproteobacteria|o__Enterobacterales|f__Enterobacteriaceae|g__Klebsiella|s__Klebsiella_variicola	0	0.01208	0	0	0	0	0	0.01066	0	0	0	0.07614	0	0	0	0	0.2039	0	0	0	0	2.27572	0	0	0	0	0	0	0	0	0	0	0	0
k__Bacteria|p__Proteobacteria|c__Gammaproteobacteria|o__Enterobacterales|f__Enterobacteriaceae|g__Kluyvera	0.000742721	0.994617	0.997143	0.896694	-0.0046875	0.025	0.0208333	3.825e-05	1.58333e-05	Y <= N	2.60227e-05	0.0227273	-1.27249	0.960202	k__Bacteria|p__Proteobacteria|c__Gammaproteobacteria|o__Enterobacterales|f__Enterobacteriaceae|g__Kluyvera	0	0	0	0	0	0	0	0	0	0	0	0	0	0	0	0	0	0	0	0	0	0	0	0	0	0	0	0	0	0	0	0	0	0
[truncated: 81 more rows]
[truncated: 54 more columns]

## Sheet: sF1C.Phyla
ID	CC_pcor	pvalue_pcor	Qvalue	Pvalue.wilcox	Effect_size	mean_occ_N	mean_occ_Y	mean_abun_N	mean_abun_Y	enrichment	mean_abun	mean_occ	log2FC	Qvalue	ID	mean_abun_N	mean_abun_Y	MC003	MC004	MC005	MC006	MC007	MC008	MC009	MC010	MC011	MC012	MC015	MC016	MC017	MC019	MC020	MC022	MC023	MC024	MC025	MC026	MC027	MC028	MC029	MC030	MC031	MC032	MC033	MC034	MC035	MC036	MC037	MC038
[truncated: 11 more rows]
[truncated: 56 more columns]

[truncated: 14 more sheets: F1A.Genus, sF1A.Species, F1C_D.Sig.taxon, sF1D.Top20 abundant genus, sF1E.Top20 abundant species, sF2;Humann3, F2A_B_D.Fecal_metabolism, F2C.Fecal_metabolism_ano, F3.Corr_fecal_metabolism_specie, sF4.Cor_fecal_metabolism_specie, Blood_metabolism, Blood_metabolism_ano, sF5.Corr_species_b_metabolism, sF6.Veen_fecal_blood]
